# Supplementary material for: A new semisynthetic cardenolide analog 3β-[2-(1-amantadine)- 1-on-ethylamine]-digitoxigenin (AMANTADIG) affects G2/M cell cycle arrest and miRNA expression profiles and enhances proapoptotic survivin-2B expression in renal cell carcinoma cell lines
Source: Oncotarget. 2017 Jan 14;8(7):11676–91. doi: 10.18632/oncotarget.14644 (PMC5355295; doi:10.18632/oncotarget.14644)
Supplement: Supplementary file 2 [file oncotarget-08-11676-s002.xls]

## Sheet: Deregulated miRNAs
digitoxin vs control (DvsC)
miRBase ID	miRNA	corrected p-value	fold change (log2)
MIMAT0000725	hsa-miR-373-5p	0.0270326	-0.888676
MIMAT0000750	hsa-miR-340-3p	0.0314119	0.375449
MIMAT0004488	hsa-miR-15a-3p	0.00284855	-0.855147
MIMAT0004611	hsa-miR-185-3p	0.0362495	-1.18442
MIMAT0004686	hsa-miR-367-5p	0.016135	0.870469
MIMAT0004987	hsa-miR-944	0.0491584	0.555618
MIMAT0010357	hsa-miR-670-5p	0.0025117	-1.43168
MIMAT0011778	hsa-miR-2278	0.049883	-0.628943
MIMAT0018164	hsa-miR-3713	0.0499668	-0.780488
MIMAT0018179	hsa-miR-3907	0.0300215	-0.386631
MIMAT0019359	hsa-miR-3974	0.00528726	0.967238
MIMAT0019769	hsa-miR-4684-5p	0.0438618	0.568686
MIMAT0021084	hsa-miR-5092	0.0187102	0.950756
MIMAT0027451	hsa-miR-6775-3p	0.0202598	-0.881611
MIMAT0027461	hsa-miR-6780a-3p	0.0345666	0.746007
MIMAT0027489	hsa-miR-6794-3p	0.0275669	-0.974902
MIMAT0027549	hsa-miR-6824-3p	0.0251065	-0.435959
ß-methyl-digoxin vs control (MvsC)
miRBase ID	miRNA	corrected p-value	fold change (log2)
MIMAT0000066	hsa-let-7e-5p	0.0459832	-0.0325119
MIMAT0007891	hsa-miR-1915-5p	0.0195413	-1.11389
MIMAT0010357	hsa-miR-670-5p	0.0107946	-1.04497
MIMAT0011156	hsa-miR-2114-5p	0.0123565	0.41613
MIMAT0011778	hsa-miR-2278	0.0121835	-0.860749
MIMAT0015063	hsa-miR-3183	0.0488342	-0.60314
MIMAT0015073	hsa-miR-3190-5p	0.0487783	0.679819
MIMAT0016878	hsa-miR-4257	0.0343385	-0.973877
MIMAT0017950	hsa-miR-2355-3p	0.0284493	-0.613025
MIMAT0018179	hsa-miR-3907	0.0289397	-0.389486
MIMAT0019231	hsa-miR-3944-5p	0.0404296	-0.854395
MIMAT0019884	hsa-miR-4748	0.0337984	-0.810627
MIMAT0026477	hsa-miR-128-1-5p	0.00293767	-1.13934
MIMAT0026740	hsa-miR-1250-3p	0.0418643	-0.601717
MIMAT0027088	hsa-miR-5189-3p	0.0361252	-0.52111
MIMAT0027517	hsa-miR-6808-3p	0.00489098	-0.812354
MIMAT0027677	hsa-miR-6888-3p	0.00843332	-0.782289
MIMAT0030984	hsa-miR-8057	0.0211691	0.690137
AMANTADIG vs control (AvsC)
miRBase ID	miRNA	corrected p-value	fold change (log2)
MIMAT0000418	hsa-miR-23b-3p	0.024737	-0.0261234
MIMAT0000752	hsa-miR-328-3p	0.0385799	-1.01724
MIMAT0000756	hsa-miR-326	0.0231775	-1.43759
MIMAT0002827	hsa-miR-515-3p	0.0253671	1.01517
MIMAT0002838	hsa-miR-525-5p	0.0294185	-0.621243
MIMAT0002842	hsa-miR-518f-3p	0.0304771	0.711681
MIMAT0002876	hsa-miR-505-3p	0.00953032	-1.06457
MIMAT0002883	hsa-miR-514a-3p	0.0442941	0.558795
MIMAT0003216	hsa-miR-553	0.0098742	1.06311
MIMAT0004488	hsa-miR-15a-3p	0.00822804	-0.706606
MIMAT0004515	hsa-miR-29b-2-5p	0.00236132	-1.09618
MIMAT0004517	hsa-miR-106a-3p	0.0433045	0.638917
MIMAT0004610	hsa-miR-150-3p	0.0430322	-0.645276
MIMAT0004611	hsa-miR-185-3p	0.0199649	-1.39789
MIMAT0004979	hsa-miR-936	0.0343733	0.821083
MIMAT0005826	hsa-miR-1181	0.0415327	-0.855838
MIMAT0005878	hsa-miR-1287-5p	0.0461317	-0.799163
MIMAT0010357	hsa-miR-670-5p	0.00827607	-1.10715
MIMAT0011156	hsa-miR-2114-5p	6.78971e-05	0.701388
MIMAT0011778	hsa-miR-2278	0.0152467	-0.821348
MIMAT0015032	hsa-miR-3158-3p	0.0447586	-0.908949
MIMAT0016896	hsa-miR-4268	0.0172501	0.685414
MIMAT0018938	hsa-miR-548ac	0.0451086	0.841661
MIMAT0018981	hsa-miR-4459	0.0393794	0.16028
MIMAT0018989	hsa-miR-548ai	0.0435485	-0.649731
MIMAT0019001	hsa-miR-4474-3p	0.0454359	-0.948618
MIMAT0019048	hsa-miR-4511	0.0369359	0.795289
MIMAT0019075	hsa-miR-4535	0.0215002	-0.623125
MIMAT0019219	hsa-miR-3619-3p	0.0324935	-0.996369
MIMAT0019693	hsa-miR-4636	0.00298834	0.712467
MIMAT0019793	hsa-miR-4698	0.0292514	-0.981904
MIMAT0019882	hsa-miR-4747-5p	0.0291974	-0.715916
MIMAT0019975	hsa-miR-4798-3p	0.0116842	0.446131
MIMAT0019979	hsa-miR-4800-3p	0.0424274	-0.714768
MIMAT0022707	hsa-miR-570-5p	0.0435485	-0.649731
MIMAT0022727	hsa-miR-1307-5p	0.0470571	-1.18841
MIMAT0022742	hsa-miR-1273g-3p	0.021078	0.1923
MIMAT0022861	hsa-miR-376c-5p	0.0193195	0.933175
MIMAT0022966	hsa-miR-3617-3p	0.0136641	-0.701239
MIMAT0023708	hsa-miR-6083	0.0022206	-0.914107
MIMAT0025455	hsa-miR-6500-3p	0.0210816	-1.15681
MIMAT0025855	hsa-miR-6723-5p	0.0062033	-0.460294
MIMAT0026477	hsa-miR-128-1-5p	0.00118174	-1.36338
MIMAT0026721	hsa-miR-216b-3p	0.0457652	0.878411
MIMAT0026738	hsa-miR-1287-3p	0.0297182	-1.77642
MIMAT0027393	hsa-miR-6746-3p	0.0108058	-0.885211
MIMAT0027549	hsa-miR-6824-3p	0.00934821	-0.524001
MIMAT0027580	hsa-miR-6839-5p	0.0264223	-0.80155
MIMAT0027677	hsa-miR-6888-3p	0.011421	-0.737657
MIMAT0030021	hsa-miR-7706	0.0110485	-1.46232
MIMAT0031180	hsa-miR-7977	0.0193943	0.210136

## Sheet: In silico miRNA targets (DvsC)
miRNA	miRBaseID	Gene	EntrezID	miRWalk	Microt4	miRanda	RNAhybrid	Targetscan	SUM
hsa-miR-15a-3p	MIMAT0004488	ZFP90	146198	1	1	1	1	1	5
hsa-miR-15a-3p	MIMAT0004488	IL16	3603	1	1	1	1	1	5
hsa-miR-15a-3p	MIMAT0004488	SHC2	25759	1	1	1	1	1	5
hsa-miR-15a-3p	MIMAT0004488	SNCA	6622	1	1	1	1	1	5
hsa-miR-15a-3p	MIMAT0004488	CNOT6	57472	1	1	1	1	1	5
hsa-miR-15a-3p	MIMAT0004488	STX3	6809	1	1	1	1	1	5
hsa-miR-15a-3p	MIMAT0004488	EFCAB14	9813	1	1	1	1	1	5
hsa-miR-15a-3p	MIMAT0004488	ZNF300	91975	1	1	1	1	1	5
hsa-miR-15a-3p	MIMAT0004488	BCL9L	283149	1	1	1	1	1	5
hsa-miR-15a-3p	MIMAT0004488	CRHR1	1394	1	1	1	1	1	5
hsa-miR-15a-3p	MIMAT0004488	MASP1	5648	1	1	1	1	1	5
hsa-miR-15a-3p	MIMAT0004488	FBXO42	54455	1	1	1	1	1	5
hsa-miR-15a-3p	MIMAT0004488	ESRP2	80004	1	1	1	1	1	5
hsa-miR-15a-3p	MIMAT0004488	SNN	8303	1	1	1	1	1	5
hsa-miR-15a-3p	MIMAT0004488	FBXO21	23014	1	1	1	1	1	5
hsa-miR-15a-3p	MIMAT0004488	ARHGEF7	8874	1	1	1	1	1	5
hsa-miR-15a-3p	MIMAT0004488	TMEM164	84187	1	1	1	1	1	5
hsa-miR-15a-3p	MIMAT0004488	KLHL18	23276	1	1	1	1	1	5
hsa-miR-15a-3p	MIMAT0004488	USP54	159195	1	1	1	1	1	5
hsa-miR-15a-3p	MIMAT0004488	ADCYAP1R1	117	1	1	1	1	1	5
hsa-miR-15a-3p	MIMAT0004488	MC2R	4158	1	1	1	1	1	5
hsa-miR-15a-3p	MIMAT0004488	TMEM97	27346	1	1	1	1	1	5
hsa-miR-15a-3p	MIMAT0004488	GPR107	57720	1	1	1	1	1	5
hsa-miR-15a-3p	MIMAT0004488	TIMP2	7077	1	1	1	1	1	5
hsa-miR-15a-3p	MIMAT0004488	TOB1	10140	1	1	1	1	1	5
hsa-miR-15a-3p	MIMAT0004488	NIPA1	123606	1	1	1	1	1	5
hsa-miR-15a-3p	MIMAT0004488	C6orf120	387263	1	1	1	1	1	5
hsa-miR-15a-3p	MIMAT0004488	ENO2	2026	1	1	1	1	1	5
hsa-miR-15a-3p	MIMAT0004488	KDM5A	5927	1	1	1	1	1	5
hsa-miR-15a-3p	MIMAT0004488	TRIM62	55223	1	1	1	1	1	5
hsa-miR-15a-3p	MIMAT0004488	PBX4	80714	1	1	1	1	1	5
hsa-miR-15a-3p	MIMAT0004488	GPR3	2827	1	1	1	1	1	5
hsa-miR-15a-3p	MIMAT0004488	SCNN1G	6340	1	1	1	1	1	5
hsa-miR-15a-3p	MIMAT0004488	KLHL4	56062	1	1	1	1	1	5
hsa-miR-15a-3p	MIMAT0004488	SEC14L5	9717	1	1	1	1	1	5
hsa-miR-15a-3p	MIMAT0004488	FHDC1	85462	1	1	1	1	1	5
hsa-miR-15a-3p	MIMAT0004488	C6orf89	221477	1	1	1	1	1	5
hsa-miR-15a-3p	MIMAT0004488	CACNA1E	777	1	1	1	1	1	5
hsa-miR-15a-3p	MIMAT0004488	PAFAH1B1	5048	1	1	1	1	1	5
hsa-miR-15a-3p	MIMAT0004488	ZNF593	51042	1	1	1	1	1	5
hsa-miR-15a-3p	MIMAT0004488	C11orf49	79096	1	1	1	1	1	5
hsa-miR-15a-3p	MIMAT0004488	ZNF148	7707	1	1	1	1	1	5
hsa-miR-15a-3p	MIMAT0004488	SEPT9	10801	1	1	1	1	1	5
hsa-miR-15a-3p	MIMAT0004488	PPARGC1B	133522	1	1	1	1	1	5
hsa-miR-15a-3p	MIMAT0004488	FAM160A1	729830	1	1	1	1	1	5
hsa-miR-15a-3p	MIMAT0004488	SMG1	23049	1	1	1	1	1	5
hsa-miR-15a-3p	MIMAT0004488	CMTM4	146223	1	1	1	1	1	5
hsa-miR-15a-3p	MIMAT0004488	INCENP	3619	1	1	1	1	1	5
hsa-miR-15a-3p	MIMAT0004488	BACE2	25825	1	1	1	1	1	5
hsa-miR-15a-3p	MIMAT0004488	SNTA1	6640	1	1	1	1	1	5
hsa-miR-15a-3p	MIMAT0004488	SHROOM4	57477	1	1	1	1	1	5
hsa-miR-15a-3p	MIMAT0004488	SUPT6H	6830	1	1	1	1	1	5
hsa-miR-15a-3p	MIMAT0004488	GAB2	9846	1	1	1	1	1	5
hsa-miR-15a-3p	MIMAT0004488	CEP41	95681	1	1	1	1	1	5
hsa-miR-15a-3p	MIMAT0004488	ZDHHC22	283576	1	1	1	1	1	5
hsa-miR-15a-3p	MIMAT0004488	CRKL	1399	1	1	1	1	1	5
hsa-miR-15a-3p	MIMAT0004488	PSKH1	5681	1	1	1	1	1	5
hsa-miR-15a-3p	MIMAT0004488	CCSER2	54462	1	1	1	1	1	5
hsa-miR-15a-3p	MIMAT0004488	FBXL18	80028	1	1	1	1	1	5
hsa-miR-15a-3p	MIMAT0004488	BAP1	8314	1	1	1	1	1	5
hsa-miR-15a-3p	MIMAT0004488	MPZL1	9019	1	1	1	1	1	5
hsa-miR-15a-3p	MIMAT0004488	ZDHHC18	84243	1	1	1	1	1	5
hsa-miR-15a-3p	MIMAT0004488	SMG6	23293	1	1	1	1	1	5
hsa-miR-15a-3p	MIMAT0004488	TMEM229B	161145	1	1	1	1	1	5
hsa-miR-15a-3p	MIMAT0004488	AIM1	202	1	1	1	1	1	5
hsa-miR-15a-3p	MIMAT0004488	MECP2	4204	1	1	1	1	1	5
hsa-miR-15a-3p	MIMAT0004488	TRIB2	28951	1	1	1	1	1	5
hsa-miR-15a-3p	MIMAT0004488	TMEM8A	58986	1	1	1	1	1	5
hsa-miR-15a-3p	MIMAT0004488	TJP1	7082	1	1	1	1	1	5
hsa-miR-15a-3p	MIMAT0004488	RNF41	10193	1	1	1	1	1	5
hsa-miR-15a-3p	MIMAT0004488	DCUN1D3	123879	1	1	1	1	1	5
hsa-miR-15a-3p	MIMAT0004488	SETD8	387893	1	1	1	1	1	5
hsa-miR-15a-3p	MIMAT0004488	EPB41	2035	1	1	1	1	1	5
hsa-miR-15a-3p	MIMAT0004488	RFC1	5981	1	1	1	1	1	5
hsa-miR-15a-3p	MIMAT0004488	RAVER2	55225	1	1	1	1	1	5
hsa-miR-15a-3p	MIMAT0004488	LMAN2L	81562	1	1	1	1	1	5
hsa-miR-15a-3p	MIMAT0004488	GPR26	2849	1	1	1	1	1	5
hsa-miR-15a-3p	MIMAT0004488	SDC1	6382	1	1	1	1	1	5
hsa-miR-15a-3p	MIMAT0004488	C15orf39	56905	1	1	1	1	1	5
hsa-miR-15a-3p	MIMAT0004488	GPRIN2	9721	1	1	1	1	1	5
hsa-miR-15a-3p	MIMAT0004488	EPT1	85465	1	1	1	1	1	5
hsa-miR-15a-3p	MIMAT0004488	NAPEPLD	222236	1	1	1	1	1	5
hsa-miR-15a-3p	MIMAT0004488	CACNA1S	779	1	1	1	1	1	5
hsa-miR-15a-3p	MIMAT0004488	PAPPA	5069	1	1	1	1	1	5
hsa-miR-15a-3p	MIMAT0004488	ZDHHC9	51114	1	1	1	1	1	5
hsa-miR-15a-3p	MIMAT0004488	FAM134A	79137	1	1	1	1	1	5
hsa-miR-15a-3p	MIMAT0004488	ZKSCAN8	7745	1	1	1	1	1	5
hsa-miR-15a-3p	MIMAT0004488	RAB31	11031	1	1	1	1	1	5
hsa-miR-15a-3p	MIMAT0004488	GRPEL2	134266	1	1	1	1	1	5
hsa-miR-15a-3p	MIMAT0004488	ZNF609	23060	1	1	1	1	1	5
hsa-miR-15a-3p	MIMAT0004488	GSG1L	146395	1	1	1	1	1	5
hsa-miR-15a-3p	MIMAT0004488	ITGB3	3690	1	1	1	1	1	5
hsa-miR-15a-3p	MIMAT0004488	PARM1	25849	1	1	1	1	1	5
hsa-miR-15a-3p	MIMAT0004488	NUFIP2	57532	1	1	1	1	1	5
hsa-miR-15a-3p	MIMAT0004488	MED22	6837	1	1	1	1	1	5
hsa-miR-15a-3p	MIMAT0004488	KIAA0319	9856	1	1	1	1	1	5
hsa-miR-15a-3p	MIMAT0004488	LARP4	113251	1	1	1	1	1	5
hsa-miR-15a-3p	MIMAT0004488	KANSL1	284058	1	1	1	1	1	5
hsa-miR-15a-3p	MIMAT0004488	CYP19A1	1588	1	1	1	1	1	5
hsa-miR-15a-3p	MIMAT0004488	PTGFRN	5738	1	1	1	1	1	5
hsa-miR-15a-3p	MIMAT0004488	UGT1A7	54577	1	1	1	1	1	5
hsa-miR-15a-3p	MIMAT0004488	SIKE1	80143	1	1	1	1	1	5
hsa-miR-15a-3p	MIMAT0004488	ZNF282	8427	1	1	1	1	1	5
hsa-miR-15a-3p	MIMAT0004488	C1orf21	81563	1	1	1	1	1	5
hsa-miR-15a-3p	MIMAT0004488	SEMA5A	9037	1	1	1	1	1	5
hsa-miR-15a-3p	MIMAT0004488	CAMKK1	84254	1	1	1	1	1	5
hsa-miR-15a-3p	MIMAT0004488	KIF13B	23303	1	1	1	1	1	5
hsa-miR-15a-3p	MIMAT0004488	MDGA2	161357	1	1	1	1	1	5
hsa-miR-15a-3p	MIMAT0004488	AK4	205	1	1	1	1	1	5
hsa-miR-15a-3p	MIMAT0004488	MECP2	4204	1	1	1	1	1	5
hsa-miR-15a-3p	MIMAT0004488	REM1	28954	1	1	1	1	1	5
hsa-miR-15a-3p	MIMAT0004488	ALX4	60529	1	1	1	1	1	5
hsa-miR-15a-3p	MIMAT0004488	SEC62	7095	1	1	1	1	1	5
hsa-miR-15a-3p	MIMAT0004488	SPRY3	10251	1	1	1	1	1	5
hsa-miR-15a-3p	MIMAT0004488	USH1G	124590	1	1	1	1	1	5
hsa-miR-15a-3p	MIMAT0004488	SHISA6	388336	1	1	1	1	1	5
hsa-miR-15a-3p	MIMAT0004488	FLT1	2321	1	1	1	1	1	5
hsa-miR-15a-3p	MIMAT0004488	RORC	6097	1	1	1	1	1	5
hsa-miR-15a-3p	MIMAT0004488	C22orf26	55267	1	1	1	1	1	5
hsa-miR-15a-3p	MIMAT0004488	GPX4	2879	1	1	1	1	1	5
hsa-miR-15a-3p	MIMAT0004488	SH3BGRL	6451	1	1	1	1	1	5
hsa-miR-15a-3p	MIMAT0004488	SEMA3G	56920	1	1	1	1	1	5
hsa-miR-15a-3p	MIMAT0004488	SOS1	6654	1	1	1	1	1	5
hsa-miR-15a-3p	MIMAT0004488	SNPH	9751	1	1	1	1	1	5
hsa-miR-15a-3p	MIMAT0004488	GAL3ST3	89792	1	1	1	1	1	5
hsa-miR-15a-3p	MIMAT0004488	KCTD20	222658	1	1	1	1	1	5
hsa-miR-15a-3p	MIMAT0004488	CAMK2G	818	1	1	1	1	1	5
hsa-miR-15a-3p	MIMAT0004488	PGR	5241	1	1	1	1	1	5
hsa-miR-15a-3p	MIMAT0004488	IRAK4	51135	1	1	1	1	1	5
hsa-miR-15a-3p	MIMAT0004488	RNF219	79596	1	1	1	1	1	5
hsa-miR-15a-3p	MIMAT0004488	ZFAND5	7763	1	1	1	1	1	5
hsa-miR-15a-3p	MIMAT0004488	CIT	11113	1	1	1	1	1	5
hsa-miR-15a-3p	MIMAT0004488	STARD4	134429	1	1	1	1	1	5
hsa-miR-15a-3p	MIMAT0004488	CDC42BPA	8476	1	1	1	1	1	5
hsa-miR-15a-3p	MIMAT0004488	ARHGAP26	23092	1	1	1	1	1	5
hsa-miR-15a-3p	MIMAT0004488	TOM1L2	146691	1	1	1	1	1	5
hsa-miR-15a-3p	MIMAT0004488	JUN	3725	1	1	1	1	1	5
hsa-miR-15a-3p	MIMAT0004488	WWTR1	25937	1	1	1	1	1	5
hsa-miR-15a-3p	MIMAT0004488	TRMT5	57570	1	1	1	1	1	5
hsa-miR-15a-3p	MIMAT0004488	SUV39H1	6839	1	1	1	1	1	5
hsa-miR-15a-3p	MIMAT0004488	PJA2	9867	1	1	1	1	1	5
hsa-miR-15a-3p	MIMAT0004488	GLCCI1	113263	1	1	1	1	1	5
hsa-miR-15a-3p	MIMAT0004488	SH3PXD2B	285590	1	1	1	1	1	5
hsa-miR-15a-3p	MIMAT0004488	CYP27B1	1594	1	1	1	1	1	5
hsa-miR-15a-3p	MIMAT0004488	PTGS1	5742	1	1	1	1	1	5
hsa-miR-15a-3p	MIMAT0004488	KLHL24	54800	1	1	1	1	1	5
hsa-miR-15a-3p	MIMAT0004488	ATHL1	80162	1	1	1	1	1	5
hsa-miR-15a-3p	MIMAT0004488	PNRC2	55629	1	1	1	1	1	5
hsa-miR-15a-3p	MIMAT0004488	PDRG1	81572	1	1	1	1	1	5
hsa-miR-15a-3p	MIMAT0004488	PRC1	9055	1	1	1	1	1	5
hsa-miR-15a-3p	MIMAT0004488	DCUN1D5	84259	1	1	1	1	1	5
hsa-miR-15a-3p	MIMAT0004488	SLC9A8	23315	1	1	1	1	1	5
hsa-miR-15a-3p	MIMAT0004488	TOR1AIP2	163590	1	1	1	1	1	5
hsa-miR-15a-3p	MIMAT0004488	NKX3-2	579	1	1	1	1	1	5
hsa-miR-15a-3p	MIMAT0004488	MOBP	4336	1	1	1	1	1	5
hsa-miR-15a-3p	MIMAT0004488	DBNL	28988	1	1	1	1	1	5
hsa-miR-15a-3p	MIMAT0004488	BCORL1	63035	1	1	1	1	1	5
hsa-miR-15a-3p	MIMAT0004488	TNFAIP3	7128	1	1	1	1	1	5
hsa-miR-15a-3p	MIMAT0004488	ZBTB18	10472	1	1	1	1	1	5
hsa-miR-15a-3p	MIMAT0004488	WDR81	124997	1	1	1	1	1	5
hsa-miR-15a-3p	MIMAT0004488	FAM211A	388341	1	1	1	1	1	5
hsa-miR-15a-3p	MIMAT0004488	FUS	2521	1	1	1	1	1	5
hsa-miR-15a-3p	MIMAT0004488	RPL27A	6157	1	1	1	1	1	5
hsa-miR-15a-3p	MIMAT0004488	GRB10	2887	1	1	1	1	1	5
hsa-miR-15a-3p	MIMAT0004488	SH3BP2	6452	1	1	1	1	1	5
hsa-miR-15a-3p	MIMAT0004488	PAK6	56924	1	1	1	1	1	5
hsa-miR-15a-3p	MIMAT0004488	SPAST	6683	1	1	1	1	1	5
hsa-miR-15a-3p	MIMAT0004488	KIAA0247	9766	1	1	1	1	1	5
hsa-miR-15a-3p	MIMAT0004488	CCDC120	90060	1	1	1	1	1	5
hsa-miR-15a-3p	MIMAT0004488	ZBTB38	253461	1	1	1	1	1	5
hsa-miR-15a-3p	MIMAT0004488	CASP10	843	1	1	1	1	1	5
hsa-miR-15a-3p	MIMAT0004488	PHEX	5251	1	1	1	1	1	5
hsa-miR-15a-3p	MIMAT0004488	BFAR	51283	1	1	1	1	1	5
hsa-miR-15a-3p	MIMAT0004488	SRD5A3	79644	1	1	1	1	1	5
hsa-miR-15a-3p	MIMAT0004488	MAPKAPK3	7867	1	1	1	1	1	5
hsa-miR-15a-3p	MIMAT0004488	PTPRT	11122	1	1	1	1	1	5
hsa-miR-15a-3p	MIMAT0004488	WDR36	134430	1	1	1	1	1	5
hsa-miR-15a-3p	MIMAT0004488	SEMA7A	8482	1	1	1	1	1	5
hsa-miR-15a-3p	MIMAT0004488	KIF1B	23095	1	1	1	1	1	5
hsa-miR-15a-3p	MIMAT0004488	MOB3C	148932	1	1	1	1	1	5
hsa-miR-15a-3p	MIMAT0004488	KCNC4	3749	1	1	1	1	1	5
hsa-miR-15a-3p	MIMAT0004488	ZNF451	26036	1	1	1	1	1	5
hsa-miR-15a-3p	MIMAT0004488	BAHCC1	57597	1	1	1	1	1	5
hsa-miR-15a-3p	MIMAT0004488	SYT4	6860	1	1	1	1	1	5
hsa-miR-15a-3p	MIMAT0004488	ZBTB40	9923	1	1	1	1	1	5
hsa-miR-15a-3p	MIMAT0004488	SLC2A13	114134	1	1	1	1	1	5
hsa-miR-15a-3p	MIMAT0004488	ARL10	285598	1	1	1	1	1	5
hsa-miR-15a-3p	MIMAT0004488	DAG1	1605	1	1	1	1	1	5
hsa-miR-15a-3p	MIMAT0004488	PTPN11	5781	1	1	1	1	1	5
hsa-miR-15a-3p	MIMAT0004488	PAQR5	54852	1	1	1	1	1	5
hsa-miR-15a-3p	MIMAT0004488	CTC1	80169	1	1	1	1	1	5
hsa-miR-15a-3p	MIMAT0004488	RPS6KA1	6195	1	1	1	1	1	5
hsa-miR-15a-3p	MIMAT0004488	GPATCH2L	55668	1	1	1	1	1	5
hsa-miR-15a-3p	MIMAT0004488	GFOD2	81577	1	1	1	1	1	5
hsa-miR-15a-3p	MIMAT0004488	PIAS2	9063	1	1	1	1	1	5
hsa-miR-15a-3p	MIMAT0004488	HHIPL1	84439	1	1	1	1	1	5
hsa-miR-15a-3p	MIMAT0004488	TBC1D30	23329	1	1	1	1	1	5
hsa-miR-15a-3p	MIMAT0004488	PAQR7	164091	1	1	1	1	1	5
hsa-miR-15a-3p	MIMAT0004488	BCHE	590	1	1	1	1	1	5
hsa-miR-15a-3p	MIMAT0004488	ABCC1	4363	1	1	1	1	1	5
hsa-miR-15a-3p	MIMAT0004488	HIPK2	28996	1	1	1	1	1	5
hsa-miR-15a-3p	MIMAT0004488	SRR	63826	1	1	1	1	1	5
hsa-miR-15a-3p	MIMAT0004488	TPD52	7163	1	1	1	1	1	5
hsa-miR-15a-3p	MIMAT0004488	NCOA2	10499	1	1	1	1	1	5
hsa-miR-15a-3p	MIMAT0004488	SHE	126669	1	1	1	1	1	5
hsa-miR-15a-3p	MIMAT0004488	ARHGEF37	389337	1	1	1	1	1	5
hsa-miR-15a-3p	MIMAT0004488	GALNS	2588	1	1	1	1	1	5
hsa-miR-15a-3p	MIMAT0004488	HAS3	3038	1	1	1	1	1	5
hsa-miR-15a-3p	MIMAT0004488	MED13L	23389	1	1	1	1	1	5
hsa-miR-15a-3p	MIMAT0004488	SH3GL3	6457	1	1	1	1	1	5
hsa-miR-15a-3p	MIMAT0004488	PLXDC1	57125	1	1	1	1	1	5
hsa-miR-15a-3p	MIMAT0004488	SRC	6714	1	1	1	1	1	5
hsa-miR-15a-3p	MIMAT0004488	RNF144A	9781	1	1	1	1	1	5
hsa-miR-15a-3p	MIMAT0004488	TSPAN18	90139	1	1	1	1	1	5
hsa-miR-15a-3p	MIMAT0004488	CADM2	253559	1	1	1	1	1	5
hsa-miR-15a-3p	MIMAT0004488	CAT	847	1	1	1	1	1	5
hsa-miR-15a-3p	MIMAT0004488	PLCL1	5334	1	1	1	1	1	5
hsa-miR-15a-3p	MIMAT0004488	ZDHHC3	51304	1	1	1	1	1	5
hsa-miR-15a-3p	MIMAT0004488	QTRTD1	79691	1	1	1	1	1	5
hsa-miR-15a-3p	MIMAT0004488	KCNAB1	7881	1	1	1	1	1	5
hsa-miR-15a-3p	MIMAT0004488	FAM107A	11170	1	1	1	1	1	5
hsa-miR-15a-3p	MIMAT0004488	C5orf24	134553	1	1	1	1	1	5
hsa-miR-15a-3p	MIMAT0004488	GAS7	8522	1	1	1	1	1	5
hsa-miR-15a-3p	MIMAT0004488	MPRIP	23164	1	1	1	1	1	5
hsa-miR-15a-3p	MIMAT0004488	C1orf210	149466	1	1	1	1	1	5
hsa-miR-15a-3p	MIMAT0004488	KIFC3	3801	1	1	1	1	1	5
hsa-miR-15a-3p	MIMAT0004488	GIGYF2	26058	1	1	1	1	1	5
hsa-miR-15a-3p	MIMAT0004488	WDR48	57599	1	1	1	1	1	5
hsa-miR-15a-3p	MIMAT0004488	CNTN2	6900	1	1	1	1	1	5
hsa-miR-15a-3p	MIMAT0004488	HDAC5	10014	1	1	1	1	1	5
hsa-miR-15a-3p	MIMAT0004488	ELFN2	114794	1	1	1	1	1	5
hsa-miR-15a-3p	MIMAT0004488	ATP11C	286410	1	1	1	1	1	5
hsa-miR-15a-3p	MIMAT0004488	DLG1	1739	1	1	1	1	1	5
hsa-miR-15a-3p	MIMAT0004488	PTPRE	5791	1	1	1	1	1	5
hsa-miR-15a-3p	MIMAT0004488	FAM206A	54942	1	1	1	1	1	5
hsa-miR-15a-3p	MIMAT0004488	OPA3	80207	1	1	1	1	1	5
hsa-miR-15a-3p	MIMAT0004488	RPS6KB1	6198	1	1	1	1	1	5
hsa-miR-15a-3p	MIMAT0004488	YEATS2	55689	1	1	1	1	1	5
hsa-miR-15a-3p	MIMAT0004488	SPRY4	81848	1	1	1	1	1	5
hsa-miR-15a-3p	MIMAT0004488	FADS2	9415	1	1	1	1	1	5
hsa-miR-15a-3p	MIMAT0004488	RAB11FIP4	84440	1	1	1	1	1	5
hsa-miR-15a-3p	MIMAT0004488	KHNYN	23351	1	1	1	1	1	5
hsa-miR-15a-3p	MIMAT0004488	SPRED2	200734	1	1	1	1	1	5
hsa-miR-15a-3p	MIMAT0004488	BCL2	596	1	1	1	1	1	5
hsa-miR-15a-3p	MIMAT0004488	NBN	4683	1	1	1	1	1	5
hsa-miR-15a-3p	MIMAT0004488	ZBTB44	29068	1	1	1	1	1	5
hsa-miR-15a-3p	MIMAT0004488	UBE2O	63893	1	1	1	1	1	5
hsa-miR-15a-3p	MIMAT0004488	UBE2A	7319	1	1	1	1	1	5
hsa-miR-15a-3p	MIMAT0004488	SEMA4B	10509	1	1	1	1	1	5
hsa-miR-15a-3p	MIMAT0004488	C1orf172	126695	1	1	1	1	1	5
hsa-miR-15a-3p	MIMAT0004488	C8orf86	389649	1	1	1	1	1	5
hsa-miR-15a-3p	MIMAT0004488	GAS2	2620	1	1	1	1	1	5
hsa-miR-15a-3p	MIMAT0004488	HTT	3064	1	1	1	1	1	5
hsa-miR-15a-3p	MIMAT0004488	CBX5	23468	1	1	1	1	1	5
hsa-miR-15a-3p	MIMAT0004488	SHMT1	6470	1	1	1	1	1	5
hsa-miR-15a-3p	MIMAT0004488	JPH2	57158	1	1	1	1	1	5
hsa-miR-15a-3p	MIMAT0004488	SREBF2	6721	1	1	1	1	1	5
hsa-miR-15a-3p	MIMAT0004488	MAML1	9794	1	1	1	1	1	5
hsa-miR-15a-3p	MIMAT0004488	SNX21	90203	1	1	1	1	1	5
hsa-miR-15a-3p	MIMAT0004488	MSRB3	253827	1	1	1	1	1	5
hsa-miR-15a-3p	MIMAT0004488	CCNG2	901	1	1	1	1	1	5
hsa-miR-15a-3p	MIMAT0004488	PPAT	5471	1	1	1	1	1	5
hsa-miR-15a-3p	MIMAT0004488	NIP7	51388	1	1	1	1	1	5
hsa-miR-15a-3p	MIMAT0004488	ZYG11B	79699	1	1	1	1	1	5
hsa-miR-15a-3p	MIMAT0004488	ALDH5A1	7915	1	1	1	1	1	5
hsa-miR-15a-3p	MIMAT0004488	RNF13	11342	1	1	1	1	1	5
hsa-miR-15a-3p	MIMAT0004488	SLITRK4	139065	1	1	1	1	1	5
hsa-miR-15a-3p	MIMAT0004488	CDC14B	8555	1	1	1	1	1	5
hsa-miR-15a-3p	MIMAT0004488	RGL1	23179	1	1	1	1	1	5
hsa-miR-15a-3p	MIMAT0004488	NFAM1	150372	1	1	1	1	1	5
hsa-miR-15a-3p	MIMAT0004488	KIFC3	3801	1	1	1	1	1	5
hsa-miR-15a-3p	MIMAT0004488	FBXO9	26268	1	1	1	1	1	5
hsa-miR-15a-3p	MIMAT0004488	KIAA1462	57608	1	1	1	1	1	5
hsa-miR-15a-3p	MIMAT0004488	TBL1X	6907	1	1	1	1	1	5
hsa-miR-15a-3p	MIMAT0004488	PIGK	10026	1	1	1	1	1	5
hsa-miR-15a-3p	MIMAT0004488	FBXO32	114907	1	1	1	1	1	5
hsa-miR-15a-3p	MIMAT0004488	VSX2	338917	1	1	1	1	1	5
hsa-miR-15a-3p	MIMAT0004488	EBF1	1879	1	1	1	1	1	5
hsa-miR-15a-3p	MIMAT0004488	PTPRG	5793	1	1	1	1	1	5
hsa-miR-15a-3p	MIMAT0004488	FAM120C	54954	1	1	1	1	1	5
hsa-miR-15a-3p	MIMAT0004488	NAA50	80218	1	1	1	1	1	5
hsa-miR-15a-3p	MIMAT0004488	NR6A1	2649	1	1	1	1	1	5
hsa-miR-15a-3p	MIMAT0004488	RXRB	6257	1	1	1	1	1	5
hsa-miR-15a-3p	MIMAT0004488	N4BP2	55728	1	1	1	1	1	5
hsa-miR-15a-3p	MIMAT0004488	AMMECR1L	83607	1	1	1	1	1	5
hsa-miR-15a-3p	MIMAT0004488	ONECUT2	9480	1	1	1	1	1	5
hsa-miR-15a-3p	MIMAT0004488	JPH4	84502	1	1	1	1	1	5
hsa-miR-15a-3p	MIMAT0004488	CRTC1	23373	1	1	1	1	1	5
hsa-miR-15a-3p	MIMAT0004488	SMIM14	201895	1	1	1	1	1	5
hsa-miR-15a-3p	MIMAT0004488	BCL2L1	598	1	1	1	1	1	5
hsa-miR-15a-3p	MIMAT0004488	NFATC4	4776	1	1	1	1	1	5
hsa-miR-15a-3p	MIMAT0004488	TFCP2L1	29842	1	1	1	1	1	5
hsa-miR-15a-3p	MIMAT0004488	C10orf54	64115	1	1	1	1	1	5
hsa-miR-15a-3p	MIMAT0004488	UMPS	7372	1	1	1	1	1	5
hsa-miR-15a-3p	MIMAT0004488	ATG7	10533	1	1	1	1	1	5
hsa-miR-15a-3p	MIMAT0004488	C1orf216	127703	1	1	1	1	1	5
hsa-miR-15a-3p	MIMAT0004488	C5orf63	401207	1	1	1	1	1	5
hsa-miR-15a-3p	MIMAT0004488	HDGF	3068	1	1	1	1	1	5
hsa-miR-15a-3p	MIMAT0004488	KCTD2	23510	1	1	1	1	1	5
hsa-miR-15a-3p	MIMAT0004488	ST3GAL2	6483	1	1	1	1	1	5
hsa-miR-15a-3p	MIMAT0004488	PELI2	57161	1	1	1	1	1	5
hsa-miR-15a-3p	MIMAT0004488	SSR1	6745	1	1	1	1	1	5
hsa-miR-15a-3p	MIMAT0004488	PHYHIP	9796	1	1	1	1	1	5
hsa-miR-15a-3p	MIMAT0004488	STPG1	90529	1	1	1	1	1	5
hsa-miR-15a-3p	MIMAT0004488	SLC41A1	254428	1	1	1	1	1	5
hsa-miR-15a-3p	MIMAT0004488	SEPT7	989	1	1	1	1	1	5
hsa-miR-15a-3p	MIMAT0004488	PKIA	5569	1	1	1	1	1	5
hsa-miR-15a-3p	MIMAT0004488	SFMBT1	51460	1	1	1	1	1	5
hsa-miR-15a-3p	MIMAT0004488	ARMC5	79798	1	1	1	1	1	5
hsa-miR-15a-3p	MIMAT0004488	SLC39A7	7922	1	1	1	1	1	5
hsa-miR-15a-3p	MIMAT0004488	MRAS	22808	1	1	1	1	1	5
hsa-miR-15a-3p	MIMAT0004488	ASB6	140459	1	1	1	1	1	5
hsa-miR-15a-3p	MIMAT0004488	RDH16	8608	1	1	1	1	1	5
hsa-miR-15a-3p	MIMAT0004488	RCOR1	23186	1	1	1	1	1	5
hsa-miR-15a-3p	MIMAT0004488	FBXO41	150726	1	1	1	1	1	5
hsa-miR-15a-3p	MIMAT0004488	LDLR	3949	1	1	1	1	1	5
hsa-miR-15a-3p	MIMAT0004488	INTS6	26512	1	1	1	1	1	5
hsa-miR-15a-3p	MIMAT0004488	RANBP10	57610	1	1	1	1	1	5
hsa-miR-15a-3p	MIMAT0004488	TCF15	6939	1	1	1	1	1	5
hsa-miR-15a-3p	MIMAT0004488	TSPAN5	10098	1	1	1	1	1	5
hsa-miR-15a-3p	MIMAT0004488	RAB3C	115827	1	1	1	1	1	5
hsa-miR-15a-3p	MIMAT0004488	RGAG4	340526	1	1	1	1	1	5
hsa-miR-15a-3p	MIMAT0004488	EDA	1896	1	1	1	1	1	5
hsa-miR-15a-3p	MIMAT0004488	RAD1	5810	1	1	1	1	1	5
hsa-miR-15a-3p	MIMAT0004488	PARP16	54956	1	1	1	1	1	5
hsa-miR-15a-3p	MIMAT0004488	ORAI2	80228	1	1	1	1	1	5
hsa-miR-15a-3p	MIMAT0004488	GJA5	2702	1	1	1	1	1	5
hsa-miR-15a-3p	MIMAT0004488	SORT1	6272	1	1	1	1	1	5
hsa-miR-15a-3p	MIMAT0004488	MBNL3	55796	1	1	1	1	1	5
hsa-miR-15a-3p	MIMAT0004488	CCDC3	83643	1	1	1	1	1	5
hsa-miR-15a-3p	MIMAT0004488	PGS1	9489	1	1	1	1	1	5
hsa-miR-15a-3p	MIMAT0004488	PRRC2B	84726	1	1	1	1	1	5
hsa-miR-15a-3p	MIMAT0004488	SLC36A1	206358	1	1	1	1	1	5
hsa-miR-15a-3p	MIMAT0004488	BCR	613	1	1	1	1	1	5
hsa-miR-15a-3p	MIMAT0004488	NFIB	4781	1	1	1	1	1	5
hsa-miR-15a-3p	MIMAT0004488	CDIP1	29965	1	1	1	1	1	5
hsa-miR-15a-3p	MIMAT0004488	PDLIM2	64236	1	1	1	1	1	5
hsa-miR-15a-3p	MIMAT0004488	UVRAG	7405	1	1	1	1	1	5
hsa-miR-15a-3p	MIMAT0004488	ARFGEF2	10564	1	1	1	1	1	5
hsa-miR-15a-3p	MIMAT0004488	LYPD6	130574	1	1	1	1	1	5
hsa-miR-15a-3p	MIMAT0004488	TMEM41B	440026	1	1	1	1	1	5
hsa-miR-15a-3p	MIMAT0004488	MR1	3140	1	1	1	1	1	5
hsa-miR-15a-3p	MIMAT0004488	PHLDA3	23612	1	1	1	1	1	5
hsa-miR-15a-3p	MIMAT0004488	SLC6A4	6532	1	1	1	1	1	5
hsa-miR-15a-3p	MIMAT0004488	ZMIZ1	57178	1	1	1	1	1	5
hsa-miR-15a-3p	MIMAT0004488	STAT3	6774	1	1	1	1	1	5
hsa-miR-15a-3p	MIMAT0004488	SPOCK2	9806	1	1	1	1	1	5
hsa-miR-15a-3p	MIMAT0004488	LYRM7	90624	1	1	1	1	1	5
hsa-miR-15a-3p	MIMAT0004488	NPNT	255743	1	1	1	1	1	5
hsa-miR-15a-3p	MIMAT0004488	CDK6	1021	1	1	1	1	1	5
hsa-miR-15a-3p	MIMAT0004488	PRKCE	5581	1	1	1	1	1	5
hsa-miR-15a-3p	MIMAT0004488	ASB1	51665	1	1	1	1	1	5
hsa-miR-15a-3p	MIMAT0004488	PIP4K2C	79837	1	1	1	1	1	5
hsa-miR-15a-3p	MIMAT0004488	ADAM12	8038	1	1	1	1	1	5
hsa-miR-15a-3p	MIMAT0004488	VASH1	22846	1	1	1	1	1	5
hsa-miR-15a-3p	MIMAT0004488	RIMS4	140730	1	1	1	1	1	5
hsa-miR-15a-3p	MIMAT0004488	KLF7	8609	1	1	1	1	1	5
hsa-miR-15a-3p	MIMAT0004488	FAM168A	23201	1	1	1	1	1	5
hsa-miR-15a-3p	MIMAT0004488	FAM132B	151176	1	1	1	1	1	5
hsa-miR-15a-3p	MIMAT0004488	ACLY	47	1	1	1	1	1	5
hsa-miR-15a-3p	MIMAT0004488	LRP6	4040	1	1	1	1	1	5
hsa-miR-15a-3p	MIMAT0004488	FOXP1	27086	1	1	1	1	1	5
hsa-miR-15a-3p	MIMAT0004488	ZBTB4	57659	1	1	1	1	1	5
hsa-miR-15a-3p	MIMAT0004488	TCN2	6948	1	1	1	1	1	5
hsa-miR-15a-3p	MIMAT0004488	TSPAN3	10099	1	1	1	1	1	5
hsa-miR-15a-3p	MIMAT0004488	MED12L	116931	1	1	1	1	1	5
hsa-miR-15a-3p	MIMAT0004488	ZC3H12B	340554	1	1	1	1	1	5
hsa-miR-15a-3p	MIMAT0004488	EFNB3	1949	1	1	1	1	1	5
hsa-miR-15a-3p	MIMAT0004488	PURB	5814	1	1	1	1	1	5
hsa-miR-15a-3p	MIMAT0004488	TMEM255A	55026	1	1	1	1	1	5
hsa-miR-15a-3p	MIMAT0004488	C16orf70	80262	1	1	1	1	1	5
hsa-miR-15a-3p	MIMAT0004488	GNAI3	2773	1	1	1	1	1	5
hsa-miR-15a-3p	MIMAT0004488	ATXN1	6310	1	1	1	1	1	5
hsa-miR-15a-3p	MIMAT0004488	CISD1	55847	1	1	1	1	1	5
hsa-miR-15a-3p	MIMAT0004488	RPS6KL1	83694	1	1	1	1	1	5
hsa-miR-15a-3p	MIMAT0004488	RAB3D	9545	1	1	1	1	1	5
hsa-miR-15a-3p	MIMAT0004488	TMEM25	84866	1	1	1	1	1	5
hsa-miR-15a-3p	MIMAT0004488	PATL1	219988	1	1	1	1	1	5
hsa-miR-15a-3p	MIMAT0004488	BMP1	649	1	1	1	1	1	5
hsa-miR-15a-3p	MIMAT0004488	NMT1	4836	1	1	1	1	1	5
hsa-miR-15a-3p	MIMAT0004488	STRN3	29966	1	1	1	1	1	5
hsa-miR-15a-3p	MIMAT0004488	HS1BP3	64342	1	1	1	1	1	5
hsa-miR-15a-3p	MIMAT0004488	VAV2	7410	1	1	1	1	1	5
hsa-miR-15a-3p	MIMAT0004488	IGF2BP1	10642	1	1	1	1	1	5
hsa-miR-15a-3p	MIMAT0004488	MDH1B	130752	1	1	1	1	1	5
hsa-miR-15a-3p	MIMAT0004488	MINOS1	440574	1	1	1	1	1	5
hsa-miR-15a-3p	MIMAT0004488	HNF4A	3172	1	1	1	1	1	5
hsa-miR-15a-3p	MIMAT0004488	KPNA6	23633	1	1	1	1	1	5
hsa-miR-15a-3p	MIMAT0004488	SLC6A6	6533	1	1	1	1	1	5
hsa-miR-15a-3p	MIMAT0004488	ANKRD50	57182	1	1	1	1	1	5
hsa-miR-15a-3p	MIMAT0004488	STIM1	6786	1	1	1	1	1	5
hsa-miR-15a-3p	MIMAT0004488	RNF40	9810	1	1	1	1	1	5
hsa-miR-15a-3p	MIMAT0004488	SCARF2	91179	1	1	1	1	1	5
hsa-miR-15a-3p	MIMAT0004488	CXorf23	256643	1	1	1	1	1	5
hsa-miR-15a-3p	MIMAT0004488	CHD2	1106	1	1	1	1	1	5
hsa-miR-15a-3p	MIMAT0004488	MAPK9	5601	1	1	1	1	1	5
hsa-miR-15a-3p	MIMAT0004488	INPP5K	51763	1	1	1	1	1	5
hsa-miR-15a-3p	MIMAT0004488	CPSF7	79869	1	1	1	1	1	5
hsa-miR-15a-3p	MIMAT0004488	SSPN	8082	1	1	1	1	1	5
hsa-miR-15a-3p	MIMAT0004488	CPEB3	22849	1	1	1	1	1	5
hsa-miR-15a-3p	MIMAT0004488	SRXN1	140809	1	1	1	1	1	5
hsa-miR-15a-3p	MIMAT0004488	TNKS	8658	1	1	1	1	1	5
hsa-miR-15a-3p	MIMAT0004488	TSPYL4	23270	1	1	1	1	1	5
hsa-miR-15a-3p	MIMAT0004488	PLEKHG4B	153478	1	1	1	1	1	5
hsa-miR-15a-3p	MIMAT0004488	ACTN4	81	1	1	1	1	1	5
hsa-miR-15a-3p	MIMAT0004488	MAP2	4133	1	1	1	1	1	5
hsa-miR-15a-3p	MIMAT0004488	PALD1	27143	1	1	1	1	1	5
hsa-miR-15a-3p	MIMAT0004488	FBRSL1	57666	1	1	1	1	1	5
hsa-miR-15a-3p	MIMAT0004488	TEF	7008	1	1	1	1	1	5
hsa-miR-15a-3p	MIMAT0004488	FEM1B	10116	1	1	1	1	1	5
hsa-miR-15a-3p	MIMAT0004488	GALNT15	117248	1	1	1	1	1	5
hsa-miR-15a-3p	MIMAT0004488	MACC1	346389	1	1	1	1	1	5
hsa-miR-15a-3p	MIMAT0004488	MEGF6	1953	1	1	1	1	1	5
hsa-miR-15a-3p	MIMAT0004488	RAB3B	5865	1	1	1	1	1	5
hsa-miR-15a-3p	MIMAT0004488	BSDC1	55108	1	1	1	1	1	5
hsa-miR-15a-3p	MIMAT0004488	HSD3B7	80270	1	1	1	1	1	5
hsa-miR-15a-3p	MIMAT0004488	GNAO1	2775	1	1	1	1	1	5
hsa-miR-15a-3p	MIMAT0004488	SCN4A	6329	1	1	1	1	1	5
hsa-miR-15a-3p	MIMAT0004488	GNG12	55970	1	1	1	1	1	5
hsa-miR-15a-3p	MIMAT0004488	RALGPS1	9649	1	1	1	1	1	5
hsa-miR-15a-3p	MIMAT0004488	MYLK2	85366	1	1	1	1	1	5
hsa-miR-15a-3p	MIMAT0004488	LRTOMT	220074	1	1	1	1	1	5
hsa-miR-15a-3p	MIMAT0004488	DST	667	1	1	1	1	1	5
hsa-miR-15a-3p	MIMAT0004488	OAZ2	4947	1	1	1	1	1	5
hsa-miR-15a-3p	MIMAT0004488	HUNK	30811	1	1	1	1	1	5
hsa-miR-15a-3p	MIMAT0004488	USP46	64854	1	1	1	1	1	5
hsa-miR-15a-3p	MIMAT0004488	EZR	7430	1	1	1	1	1	5
hsa-miR-15a-3p	MIMAT0004488	IGF2BP2	10644	1	1	1	1	1	5
hsa-miR-15a-3p	MIMAT0004488	DCBLD2	131566	1	1	1	1	1	5
hsa-miR-15a-3p	MIMAT0004488	SYNDIG1L	646658	1	1	1	1	1	5
hsa-miR-15a-3p	MIMAT0004488	HNMT	3176	1	1	1	1	1	5
hsa-miR-15a-3p	MIMAT0004488	STX12	23673	1	1	1	1	1	5
hsa-miR-15a-3p	MIMAT0004488	SLC9A2	6549	1	1	1	1	1	5
hsa-miR-15a-3p	MIMAT0004488	SLC45A4	57210	1	1	1	1	1	5
hsa-miR-15a-3p	MIMAT0004488	STK11	6794	1	1	1	1	1	5
hsa-miR-15a-3p	MIMAT0004488	CTIF	9811	1	1	1	1	1	5
hsa-miR-15a-3p	MIMAT0004488	BTF3L4	91408	1	1	1	1	1	5
hsa-miR-15a-3p	MIMAT0004488	MDGA1	266727	1	1	1	1	1	5
hsa-miR-15a-3p	MIMAT0004488	CCR5	1234	1	1	1	1	1	5
hsa-miR-15a-3p	MIMAT0004488	MAP2K7	5609	1	1	1	1	1	5
hsa-miR-15a-3p	MIMAT0004488	TM6SF1	53346	1	1	1	1	1	5
hsa-miR-15a-3p	MIMAT0004488	NAA60	79903	1	1	1	1	1	5
hsa-miR-15a-3p	MIMAT0004488	GPR68	8111	1	1	1	1	1	5
hsa-miR-15a-3p	MIMAT0004488	NLGN1	22871	1	1	1	1	1	5
hsa-miR-15a-3p	MIMAT0004488	SESN3	143686	1	1	1	1	1	5
hsa-miR-15a-3p	MIMAT0004488	CFLAR	8837	1	1	1	1	1	5
hsa-miR-15a-3p	MIMAT0004488	FSD1L	83856	1	1	1	1	1	5
hsa-miR-15a-3p	MIMAT0004488	FAM208A	23272	1	1	1	1	1	5
hsa-miR-15a-3p	MIMAT0004488	USP51	158880	1	1	1	1	1	5
hsa-miR-15a-3p	MIMAT0004488	ACTN4	81	1	1	1	1	1	5
hsa-miR-15a-3p	MIMAT0004488	MBD1	4152	1	1	1	1	1	5
hsa-miR-15a-3p	MIMAT0004488	RAB30	27314	1	1	1	1	1	5
hsa-miR-15a-3p	MIMAT0004488	CPNE5	57699	1	1	1	1	1	5
hsa-miR-15a-3p	MIMAT0004488	THRB	7068	1	1	1	1	1	5
hsa-miR-15a-3p	MIMAT0004488	ACTR1A	10121	1	1	1	1	1	5
hsa-miR-15a-3p	MIMAT0004488	FAT3	120114	1	1	1	1	1	5
hsa-miR-15a-3p	MIMAT0004488	AMIGO3	386724	1	1	1	1	1	5
hsa-miR-15a-3p	MIMAT0004488	ENO2	2026	1	1	1	1	1	5
hsa-miR-15a-3p	MIMAT0004488	RAB5B	5869	1	1	1	1	1	5
hsa-miR-15a-3p	MIMAT0004488	SBNO1	55206	1	1	1	1	1	5
hsa-miR-15a-3p	MIMAT0004488	DNAJC5	80331	1	1	1	1	1	5
hsa-miR-15a-3p	MIMAT0004488	GNGT2	2793	1	1	1	1	1	5
hsa-miR-15a-3p	MIMAT0004488	SCN8A	6334	1	1	1	1	1	5
hsa-miR-15a-3p	MIMAT0004488	BCAP29	55973	1	1	1	1	1	5
hsa-miR-15a-3p	MIMAT0004488	FAM53B	9679	1	1	1	1	1	5
hsa-miR-15a-3p	MIMAT0004488	MICALL1	85377	1	1	1	1	1	5
hsa-miR-15a-3p	MIMAT0004488	RNF152	220441	1	1	1	1	1	5
hsa-miR-15a-3p	MIMAT0004488	C5	727	1	1	1	1	1	5
hsa-miR-15a-3p	MIMAT0004488	PCSK6	5046	1	1	1	1	1	5
hsa-miR-15a-3p	MIMAT0004488	DCAF8	50717	1	1	1	1	1	5
hsa-miR-15a-3p	MIMAT0004488	REEP1	65055	1	1	1	1	1	5
hsa-miR-15a-3p	MIMAT0004488	ZNF24	7572	1	1	1	1	1	5
hsa-miR-15a-3p	MIMAT0004488	MAP3K2	10746	1	1	1	1	1	5
hsa-miR-15a-3p	MIMAT0004488	CPEB2	132864	1	1	1	1	1	5
hsa-miR-15a-3p	MIMAT0004488	C6orf132	647024	1	1	1	1	1	5
hsa-miR-185-3p	MIMAT0004611	ADCY9	115	1	1	1	1	1	5
hsa-miR-185-3p	MIMAT0004611	TBR1	10716	1	1	1	1	1	5
hsa-miR-185-3p	MIMAT0004611	FAM57B	83723	1	1	1	1	1	5
hsa-miR-185-3p	MIMAT0004611	TENC1	23371	1	1	1	1	1	5
hsa-miR-185-3p	MIMAT0004611	PVRL1	5818	1	1	1	1	1	5
hsa-miR-185-3p	MIMAT0004611	SURF4	6836	1	1	1	1	1	5
hsa-miR-185-3p	MIMAT0004611	ARRB1	408	1	1	1	1	1	5
hsa-miR-185-3p	MIMAT0004611	EIF4G1	1981	1	1	1	1	1	5
hsa-miR-185-3p	MIMAT0004611	ZNF618	114991	1	1	1	1	1	5
hsa-miR-185-3p	MIMAT0004611	KLF13	51621	1	1	1	1	1	5
hsa-miR-185-3p	MIMAT0004611	TMEM184A	202915	1	1	1	1	1	5
hsa-miR-185-3p	MIMAT0004611	MTA3	57504	1	1	1	1	1	5
hsa-miR-185-3p	MIMAT0004611	SEMA7A	8482	1	1	1	1	1	5
hsa-miR-185-3p	MIMAT0004611	STARD8	9754	1	1	1	1	1	5
hsa-miR-185-3p	MIMAT0004611	MDK	4192	1	1	1	1	1	5
hsa-miR-185-3p	MIMAT0004611	PGK1	5230	1	1	1	1	1	5
hsa-miR-185-3p	MIMAT0004611	CPLX3	594855	1	1	1	1	1	5
hsa-miR-185-3p	MIMAT0004611	PIP4K2C	79837	1	1	1	1	1	5
hsa-miR-185-3p	MIMAT0004611	MAPRE1	22919	1	1	1	1	1	5
hsa-miR-185-3p	MIMAT0004611	SLC35B4	84912	1	1	1	1	1	5
hsa-miR-185-3p	MIMAT0004611	LHX6	26468	1	1	1	1	1	5
hsa-miR-185-3p	MIMAT0004611	SH3BP2	6452	1	1	1	1	1	5
hsa-miR-185-3p	MIMAT0004611	TSTA3	7264	1	1	1	1	1	5
hsa-miR-185-3p	MIMAT0004611	CDSN	1041	1	1	1	1	1	5
hsa-miR-185-3p	MIMAT0004611	HTT	3064	1	1	1	1	1	5
hsa-miR-185-3p	MIMAT0004611	RBFOX3	146713	1	1	1	1	1	5
hsa-miR-185-3p	MIMAT0004611	BTBD2	55643	1	1	1	1	1	5
hsa-miR-185-3p	MIMAT0004611	KSR2	283455	1	1	1	1	1	5
hsa-miR-185-3p	MIMAT0004611	PLA2G2F	64600	1	1	1	1	1	5
hsa-miR-185-3p	MIMAT0004611	SYNGR1	9145	1	1	1	1	1	5
hsa-miR-185-3p	MIMAT0004611	PPIE	10450	1	1	1	1	1	5
hsa-miR-185-3p	MIMAT0004611	NFYC	4802	1	1	1	1	1	5
hsa-miR-185-3p	MIMAT0004611	MAPK4	5596	1	1	1	1	1	5
hsa-miR-185-3p	MIMAT0004611	TFEB	7942	1	1	1	1	1	5
hsa-miR-185-3p	MIMAT0004611	CHST3	9469	1	1	1	1	1	5
hsa-miR-185-3p	MIMAT0004611	KCNG1	3755	1	1	1	1	1	5
hsa-miR-185-3p	MIMAT0004611	NTRK1	4914	1	1	1	1	1	5
hsa-miR-185-3p	MIMAT0004611	RAB15	376267	1	1	1	1	1	5
hsa-miR-185-3p	MIMAT0004611	DDA1	79016	1	1	1	1	1	5
hsa-miR-185-3p	MIMAT0004611	SLC27A4	10999	1	1	1	1	1	5
hsa-miR-185-3p	MIMAT0004611	ASCC2	84164	1	1	1	1	1	5
hsa-miR-185-3p	MIMAT0004611	IL17RA	23765	1	1	1	1	1	5
hsa-miR-185-3p	MIMAT0004611	BRD2	6046	1	1	1	1	1	5
hsa-miR-185-3p	MIMAT0004611	TCF20	6942	1	1	1	1	1	5
hsa-miR-185-3p	MIMAT0004611	BGN	633	1	1	1	1	1	5
hsa-miR-185-3p	MIMAT0004611	NR5A2	2494	1	1	1	1	1	5
hsa-miR-185-3p	MIMAT0004611	HSF5	124535	1	1	1	1	1	5
hsa-miR-185-3p	MIMAT0004611	INO80	54617	1	1	1	1	1	5
hsa-miR-185-3p	MIMAT0004611	SRRM3	222183	1	1	1	1	1	5
hsa-miR-185-3p	MIMAT0004611	SPTBN4	57731	1	1	1	1	1	5
hsa-miR-185-3p	MIMAT0004611	EIF3B	8662	1	1	1	1	1	5
hsa-miR-185-3p	MIMAT0004611	SRGAP3	9901	1	1	1	1	1	5
hsa-miR-185-3p	MIMAT0004611	MSN	4478	1	1	1	1	1	5
hsa-miR-185-3p	MIMAT0004611	PLEK	5341	1	1	1	1	1	5
hsa-miR-185-3p	MIMAT0004611	C17orf70	80233	1	1	1	1	1	5
hsa-miR-185-3p	MIMAT0004611	SARM1	23098	1	1	1	1	1	5
hsa-miR-185-3p	MIMAT0004611	WNT3A	89780	1	1	1	1	1	5
hsa-miR-185-3p	MIMAT0004611	SLCO3A1	28232	1	1	1	1	1	5
hsa-miR-185-3p	MIMAT0004611	SMARCD1	6602	1	1	1	1	1	5
hsa-miR-185-3p	MIMAT0004611	XPC	7508	1	1	1	1	1	5
hsa-miR-185-3p	MIMAT0004611	CRY2	1408	1	1	1	1	1	5
hsa-miR-185-3p	MIMAT0004611	IDS	3423	1	1	1	1	1	5
hsa-miR-185-3p	MIMAT0004611	SLC39A3	29985	1	1	1	1	1	5
hsa-miR-185-3p	MIMAT0004611	CLEC2L	154790	1	1	1	1	1	5
hsa-miR-185-3p	MIMAT0004611	SH3GLB2	56904	1	1	1	1	1	5
hsa-miR-185-3p	MIMAT0004611	RAB37	326624	1	1	1	1	1	5
hsa-miR-185-3p	MIMAT0004611	SP2	6668	1	1	1	1	1	5
hsa-miR-185-3p	MIMAT0004611	DRG2	1819	1	1	1	1	1	5
hsa-miR-185-3p	MIMAT0004611	OPN4	94233	1	1	1	1	1	5
hsa-miR-185-3p	MIMAT0004611	RAPGEFL1	51195	1	1	1	1	1	5
hsa-miR-185-3p	MIMAT0004611	XIRP1	165904	1	1	1	1	1	5
hsa-miR-185-3p	MIMAT0004611	CAMK1G	57172	1	1	1	1	1	5
hsa-miR-185-3p	MIMAT0004611	DGCR14	8220	1	1	1	1	1	5
hsa-miR-185-3p	MIMAT0004611	RGS6	9628	1	1	1	1	1	5
hsa-miR-185-3p	MIMAT0004611	LMX1B	4010	1	1	1	1	1	5
hsa-miR-185-3p	MIMAT0004611	CDK16	5127	1	1	1	1	1	5
hsa-miR-185-3p	MIMAT0004611	CUEDC1	404093	1	1	1	1	1	5
hsa-miR-185-3p	MIMAT0004611	FYCO1	79443	1	1	1	1	1	5
hsa-miR-185-3p	MIMAT0004611	U2AF2	11338	1	1	1	1	1	5
hsa-miR-185-3p	MIMAT0004611	MAP1LC3A	84557	1	1	1	1	1	5
hsa-miR-185-3p	MIMAT0004611	LRP10	26020	1	1	1	1	1	5
hsa-miR-185-3p	MIMAT0004611	SCN5A	6331	1	1	1	1	1	5
hsa-miR-185-3p	MIMAT0004611	THY1	7070	1	1	1	1	1	5
hsa-miR-185-3p	MIMAT0004611	CAMK2G	818	1	1	1	1	1	5
hsa-miR-185-3p	MIMAT0004611	GNAT1	2779	1	1	1	1	1	5
hsa-miR-185-3p	MIMAT0004611	RIMS4	140730	1	1	1	1	1	5
hsa-miR-185-3p	MIMAT0004611	HAUS2	55142	1	1	1	1	1	5
hsa-miR-185-3p	MIMAT0004611	RASGEF1C	255426	1	1	1	1	1	5
hsa-miR-185-3p	MIMAT0004611	PKNOX2	63876	1	1	1	1	1	5
hsa-miR-185-3p	MIMAT0004611	CDK5R2	8941	1	1	1	1	1	5
hsa-miR-185-3p	MIMAT0004611	CTDSPL	10217	1	1	1	1	1	5
hsa-miR-185-3p	MIMAT0004611	NAGA	4668	1	1	1	1	1	5
hsa-miR-185-3p	MIMAT0004611	CTSA	5476	1	1	1	1	1	5
hsa-miR-185-3p	MIMAT0004611	SNX27	81609	1	1	1	1	1	5
hsa-miR-185-3p	MIMAT0004611	RHOBTB2	23221	1	1	1	1	1	5
hsa-miR-185-3p	MIMAT0004611	FMNL3	91010	1	1	1	1	1	5
hsa-miR-185-3p	MIMAT0004611	ADD1	118	1	1	1	1	1	5
hsa-miR-185-3p	MIMAT0004611	TOB2	10766	1	1	1	1	1	5
hsa-miR-185-3p	MIMAT0004611	MARVELD1	83742	1	1	1	1	1	5
hsa-miR-185-3p	MIMAT0004611	SIK3	23387	1	1	1	1	1	5
hsa-miR-185-3p	MIMAT0004611	PVRL2	5819	1	1	1	1	1	5
hsa-miR-185-3p	MIMAT0004611	MED22	6837	1	1	1	1	1	5
hsa-miR-185-3p	MIMAT0004611	ARRB2	409	1	1	1	1	1	5
hsa-miR-185-3p	MIMAT0004611	ELAVL3	1995	1	1	1	1	1	5
hsa-miR-185-3p	MIMAT0004611	EVI5L	115704	1	1	1	1	1	5
hsa-miR-185-3p	MIMAT0004611	ASB1	51665	1	1	1	1	1	5
hsa-miR-185-3p	MIMAT0004611	C9orf91	203197	1	1	1	1	1	5
hsa-miR-185-3p	MIMAT0004611	USP35	57558	1	1	1	1	1	5
hsa-miR-185-3p	MIMAT0004611	RGS5	8490	1	1	1	1	1	5
hsa-miR-185-3p	MIMAT0004611	TBKBP1	9755	1	1	1	1	1	5
hsa-miR-185-3p	MIMAT0004611	MECP2	4204	1	1	1	1	1	5
hsa-miR-185-3p	MIMAT0004611	PGR	5241	1	1	1	1	1	5
hsa-miR-185-3p	MIMAT0004611	ZNF704	619279	1	1	1	1	1	5
hsa-miR-185-3p	MIMAT0004611	CCDC134	79879	1	1	1	1	1	5
hsa-miR-185-3p	MIMAT0004611	KIFAP3	22920	1	1	1	1	1	5
hsa-miR-185-3p	MIMAT0004611	ZNRF1	84937	1	1	1	1	1	5
hsa-miR-185-3p	MIMAT0004611	PTPN18	26469	1	1	1	1	1	5
hsa-miR-185-3p	MIMAT0004611	ST3GAL1	6482	1	1	1	1	1	5
hsa-miR-185-3p	MIMAT0004611	UBE2H	7328	1	1	1	1	1	5
hsa-miR-185-3p	MIMAT0004611	CEBPA	1050	1	1	1	1	1	5
hsa-miR-185-3p	MIMAT0004611	NRG1	3084	1	1	1	1	1	5
hsa-miR-185-3p	MIMAT0004611	RTN4RL1	146760	1	1	1	1	1	5
hsa-miR-185-3p	MIMAT0004611	SLC48A1	55652	1	1	1	1	1	5
hsa-miR-185-3p	MIMAT0004611	TMED8	283578	1	1	1	1	1	5
hsa-miR-185-3p	MIMAT0004611	COPS7B	64708	1	1	1	1	1	5
hsa-miR-185-3p	MIMAT0004611	LPAR2	9170	1	1	1	1	1	5
hsa-miR-185-3p	MIMAT0004611	BAIAP2	10458	1	1	1	1	1	5
hsa-miR-185-3p	MIMAT0004611	NGFR	4804	1	1	1	1	1	5
hsa-miR-185-3p	MIMAT0004611	MAPK13	5603	1	1	1	1	1	5
hsa-miR-185-3p	MIMAT0004611	LHX3	8022	1	1	1	1	1	5
hsa-miR-185-3p	MIMAT0004611	MAPK8IP1	9479	1	1	1	1	1	5
hsa-miR-185-3p	MIMAT0004611	KCNJ5	3762	1	1	1	1	1	5
hsa-miR-185-3p	MIMAT0004611	NTRK3	4916	1	1	1	1	1	5
hsa-miR-185-3p	MIMAT0004611	TMEM189	387521	1	1	1	1	1	5
hsa-miR-185-3p	MIMAT0004611	ERI3	79033	1	1	1	1	1	5
hsa-miR-185-3p	MIMAT0004611	RAB35	11021	1	1	1	1	1	5
hsa-miR-185-3p	MIMAT0004611	TMEM164	84187	1	1	1	1	1	5
hsa-miR-185-3p	MIMAT0004611	NAT6	24142	1	1	1	1	1	5
hsa-miR-185-3p	MIMAT0004611	RNH1	6050	1	1	1	1	1	5
hsa-miR-185-3p	MIMAT0004611	MLX	6945	1	1	1	1	1	5
hsa-miR-185-3p	MIMAT0004611	BMP8B	656	1	1	1	1	1	5
hsa-miR-185-3p	MIMAT0004611	FUT1	2523	1	1	1	1	1	5
hsa-miR-185-3p	MIMAT0004611	USH1G	124590	1	1	1	1	1	5
hsa-miR-185-3p	MIMAT0004611	TRIM44	54765	1	1	1	1	1	5
hsa-miR-185-3p	MIMAT0004611	ATXN7L1	222255	1	1	1	1	1	5
hsa-miR-185-3p	MIMAT0004611	MARK4	57787	1	1	1	1	1	5
hsa-miR-185-3p	MIMAT0004611	B4GALT2	8704	1	1	1	1	1	5
hsa-miR-185-3p	MIMAT0004611	JOSD1	9929	1	1	1	1	1	5
hsa-miR-185-3p	MIMAT0004611	MTHFD1	4522	1	1	1	1	1	5
hsa-miR-185-3p	MIMAT0004611	PLXNA1	5361	1	1	1	1	1	5
hsa-miR-185-3p	MIMAT0004611	TRABD	80305	1	1	1	1	1	5
hsa-miR-185-3p	MIMAT0004611	RAP1GAP2	23108	1	1	1	1	1	5
hsa-miR-185-3p	MIMAT0004611	HPS4	89781	1	1	1	1	1	5
hsa-miR-185-3p	MIMAT0004611	GIT1	28964	1	1	1	1	1	5
hsa-miR-185-3p	MIMAT0004611	FSCN1	6624	1	1	1	1	1	5
hsa-miR-185-3p	MIMAT0004611	ZNF35	7584	1	1	1	1	1	5
hsa-miR-185-3p	MIMAT0004611	CSF1	1435	1	1	1	1	1	5
hsa-miR-185-3p	MIMAT0004611	IGF1R	3480	1	1	1	1	1	5
hsa-miR-185-3p	MIMAT0004611	SLC2A8	29988	1	1	1	1	1	5
hsa-miR-185-3p	MIMAT0004611	ARHGAP36	158763	1	1	1	1	1	5
hsa-miR-185-3p	MIMAT0004611	PAK6	56924	1	1	1	1	1	5
hsa-miR-185-3p	MIMAT0004611	SREBF1	6720	1	1	1	1	1	5
hsa-miR-185-3p	MIMAT0004611	DUSP8	1850	1	1	1	1	1	5
hsa-miR-185-3p	MIMAT0004611	STX1B	112755	1	1	1	1	1	5
hsa-miR-185-3p	MIMAT0004611	PDZD11	51248	1	1	1	1	1	5
hsa-miR-185-3p	MIMAT0004611	OLFML2A	169611	1	1	1	1	1	5
hsa-miR-185-3p	MIMAT0004611	SEPN1	57190	1	1	1	1	1	5
hsa-miR-185-3p	MIMAT0004611	UBL4A	8266	1	1	1	1	1	5
hsa-miR-185-3p	MIMAT0004611	ZNF592	9640	1	1	1	1	1	5
hsa-miR-185-3p	MIMAT0004611	LPP	4026	1	1	1	1	1	5
hsa-miR-185-3p	MIMAT0004611	CDK17	5128	1	1	1	1	1	5
hsa-miR-185-3p	MIMAT0004611	RNASEK	440400	1	1	1	1	1	5
hsa-miR-185-3p	MIMAT0004611	CERS4	79603	1	1	1	1	1	5
hsa-miR-185-3p	MIMAT0004611	MGLL	11343	1	1	1	1	1	5
hsa-miR-185-3p	MIMAT0004611	C22orf23	84645	1	1	1	1	1	5
hsa-miR-185-3p	MIMAT0004611	PLEKHG3	26030	1	1	1	1	1	5
hsa-miR-185-3p	MIMAT0004611	SCNN1A	6337	1	1	1	1	1	5
hsa-miR-185-3p	MIMAT0004611	TIMP2	7077	1	1	1	1	1	5
hsa-miR-185-3p	MIMAT0004611	CAPN1	823	1	1	1	1	1	5
hsa-miR-185-3p	MIMAT0004611	GNG4	2786	1	1	1	1	1	5
hsa-miR-185-3p	MIMAT0004611	DYNLL2	140735	1	1	1	1	1	5
hsa-miR-185-3p	MIMAT0004611	VPS53	55275	1	1	1	1	1	5
hsa-miR-185-3p	MIMAT0004611	PAN3	255967	1	1	1	1	1	5
hsa-miR-185-3p	MIMAT0004611	DMRTB1	63948	1	1	1	1	1	5
hsa-miR-185-3p	MIMAT0004611	BTRC	8945	1	1	1	1	1	5
hsa-miR-185-3p	MIMAT0004611	RAMP3	10268	1	1	1	1	1	5
hsa-miR-185-3p	MIMAT0004611	NDUFA2	4695	1	1	1	1	1	5
hsa-miR-185-3p	MIMAT0004611	PPP1R1A	5502	1	1	1	1	1	5
hsa-miR-185-3p	MIMAT0004611	ABCA2	20	1	1	1	1	1	5
hsa-miR-185-3p	MIMAT0004611	SPRY4	81848	1	1	1	1	1	5
hsa-miR-185-3p	MIMAT0004611	ARC	23237	1	1	1	1	1	5
hsa-miR-185-3p	MIMAT0004611	ANKRD40	91369	1	1	1	1	1	5
hsa-miR-185-3p	MIMAT0004611	TMEM119	338773	1	1	1	1	1	5
hsa-miR-185-3p	MIMAT0004611	AP2A1	160	1	1	1	1	1	5
hsa-miR-185-3p	MIMAT0004611	EPS8L2	64787	1	1	1	1	1	5
hsa-miR-185-3p	MIMAT0004611	VAMP5	10791	1	1	1	1	1	5
hsa-miR-185-3p	MIMAT0004611	RBP5	83758	1	1	1	1	1	5
hsa-miR-185-3p	MIMAT0004611	ANGPTL2	23452	1	1	1	1	1	5
hsa-miR-185-3p	MIMAT0004611	PYCR1	5831	1	1	1	1	1	5
hsa-miR-185-3p	MIMAT0004611	SUV39H1	6839	1	1	1	1	1	5
hsa-miR-185-3p	MIMAT0004611	ATP2A2	488	1	1	1	1	1	5
hsa-miR-185-3p	MIMAT0004611	ELK1	2002	1	1	1	1	1	5
hsa-miR-185-3p	MIMAT0004611	SLC22A12	116085	1	1	1	1	1	5
hsa-miR-185-3p	MIMAT0004611	SUFU	51684	1	1	1	1	1	5
hsa-miR-185-3p	MIMAT0004611	ZCCHC24	219654	1	1	1	1	1	5
hsa-miR-185-3p	MIMAT0004611	MKL1	57591	1	1	1	1	1	5
hsa-miR-185-3p	MIMAT0004611	RANBP3	8498	1	1	1	1	1	5
hsa-miR-185-3p	MIMAT0004611	KIAA0247	9766	1	1	1	1	1	5
hsa-miR-185-3p	MIMAT0004611	MECP2	4204	1	1	1	1	1	5
hsa-miR-185-3p	MIMAT0004611	PHB	5245	1	1	1	1	1	5
hsa-miR-185-3p	MIMAT0004611	ZNF862	643641	1	1	1	1	1	5
hsa-miR-185-3p	MIMAT0004611	WLS	79971	1	1	1	1	1	5
hsa-miR-185-3p	MIMAT0004611	SORCS3	22986	1	1	1	1	1	5
hsa-miR-185-3p	MIMAT0004611	RELT	84957	1	1	1	1	1	5
hsa-miR-185-3p	MIMAT0004611	SEZ6L2	26470	1	1	1	1	1	5
hsa-miR-185-3p	MIMAT0004611	ST3GAL3	6487	1	1	1	1	1	5
hsa-miR-185-3p	MIMAT0004611	UBE2L3	7332	1	1	1	1	1	5
hsa-miR-185-3p	MIMAT0004611	CFL1	1072	1	1	1	1	1	5
hsa-miR-185-3p	MIMAT0004611	HK2	3099	1	1	1	1	1	5
hsa-miR-185-3p	MIMAT0004611	WIPF2	147179	1	1	1	1	1	5
hsa-miR-185-3p	MIMAT0004611	PACS1	55690	1	1	1	1	1	5
hsa-miR-185-3p	MIMAT0004611	PTRF	284119	1	1	1	1	1	5
hsa-miR-185-3p	MIMAT0004611	C16orf58	64755	1	1	1	1	1	5
hsa-miR-185-3p	MIMAT0004611	XPR1	9213	1	1	1	1	1	5
hsa-miR-185-3p	MIMAT0004611	CARM1	10498	1	1	1	1	1	5
hsa-miR-185-3p	MIMAT0004611	NID1	4811	1	1	1	1	1	5
hsa-miR-185-3p	MIMAT0004611	MAP2K3	5606	1	1	1	1	1	5
hsa-miR-185-3p	MIMAT0004611	RGMA	56963	1	1	1	1	1	5
hsa-miR-185-3p	MIMAT0004611	FOSL1	8061	1	1	1	1	1	5
hsa-miR-185-3p	MIMAT0004611	ONECUT2	9480	1	1	1	1	1	5
hsa-miR-185-3p	MIMAT0004611	KCNJ12	3768	1	1	1	1	1	5
hsa-miR-185-3p	MIMAT0004611	NTSR1	4923	1	1	1	1	1	5
hsa-miR-185-3p	MIMAT0004611	C15orf52	388115	1	1	1	1	1	5
hsa-miR-185-3p	MIMAT0004611	DDX54	79039	1	1	1	1	1	5
hsa-miR-185-3p	MIMAT0004611	DNAJB4	11080	1	1	1	1	1	5
hsa-miR-185-3p	MIMAT0004611	RHBDD1	84236	1	1	1	1	1	5
hsa-miR-185-3p	MIMAT0004611	NAT6	24142	1	1	1	1	1	5
hsa-miR-185-3p	MIMAT0004611	RPL10	6134	1	1	1	1	1	5
hsa-miR-185-3p	MIMAT0004611	PPP1R11	6992	1	1	1	1	1	5
hsa-miR-185-3p	MIMAT0004611	BMPR2	659	1	1	1	1	1	5
hsa-miR-185-3p	MIMAT0004611	FUT1	2523	1	1	1	1	1	5
hsa-miR-185-3p	MIMAT0004611	ANKRD13B	124930	1	1	1	1	1	5
hsa-miR-185-3p	MIMAT0004611	CNNM2	54805	1	1	1	1	1	5
hsa-miR-185-3p	MIMAT0004611	SCUBE3	222663	1	1	1	1	1	5
hsa-miR-185-3p	MIMAT0004611	RAB40C	57799	1	1	1	1	1	5
hsa-miR-185-3p	MIMAT0004611	ADAM19	8728	1	1	1	1	1	5
hsa-miR-185-3p	MIMAT0004611	FRAT1	10023	1	1	1	1	1	5
hsa-miR-185-3p	MIMAT0004611	MTHFR	4524	1	1	1	1	1	5
hsa-miR-185-3p	MIMAT0004611	PNOC	5368	1	1	1	1	1	5
hsa-miR-185-3p	MIMAT0004611	ABTB1	80325	1	1	1	1	1	5
hsa-miR-185-3p	MIMAT0004611	TNRC6B	23112	1	1	1	1	1	5
hsa-miR-185-3p	MIMAT0004611	NAV2	89797	1	1	1	1	1	5
hsa-miR-185-3p	MIMAT0004611	MRPS18B	28973	1	1	1	1	1	5
hsa-miR-185-3p	MIMAT0004611	SNRPA	6626	1	1	1	1	1	5
hsa-miR-185-3p	MIMAT0004611	ZNF76	7629	1	1	1	1	1	5
hsa-miR-185-3p	MIMAT0004611	CSNK1A1	1452	1	1	1	1	1	5
hsa-miR-185-3p	MIMAT0004611	IL10	3586	1	1	1	1	1	5
hsa-miR-185-3p	MIMAT0004611	LMCD1	29995	1	1	1	1	1	5
hsa-miR-185-3p	MIMAT0004611	AWAT1	158833	1	1	1	1	1	5
hsa-miR-185-3p	MIMAT0004611	SRF	6722	1	1	1	1	1	5
hsa-miR-185-3p	MIMAT0004611	DVL3	1857	1	1	1	1	1	5
hsa-miR-185-3p	MIMAT0004611	VPS26B	112936	1	1	1	1	1	5
hsa-miR-185-3p	MIMAT0004611	CEND1	51286	1	1	1	1	1	5
hsa-miR-185-3p	MIMAT0004611	CLYBL	171425	1	1	1	1	1	5
hsa-miR-185-3p	MIMAT0004611	ATP8B2	57198	1	1	1	1	1	5
hsa-miR-185-3p	MIMAT0004611	SLC10A3	8273	1	1	1	1	1	5
hsa-miR-185-3p	MIMAT0004611	SH3PXD2A	9644	1	1	1	1	1	5
hsa-miR-185-3p	MIMAT0004611	LRCH4	4034	1	1	1	1	1	5
hsa-miR-185-3p	MIMAT0004611	CDK18	5129	1	1	1	1	1	5
hsa-miR-185-3p	MIMAT0004611	TMEM151B	441151	1	1	1	1	1	5
hsa-miR-185-3p	MIMAT0004611	HMBOX1	79618	1	1	1	1	1	5
hsa-miR-185-3p	MIMAT0004611	DLGAP4	22839	1	1	1	1	1	5
hsa-miR-185-3p	MIMAT0004611	GLIS2	84662	1	1	1	1	1	5
hsa-miR-185-3p	MIMAT0004611	SS18L1	26039	1	1	1	1	1	5
hsa-miR-185-3p	MIMAT0004611	CCL14	6358	1	1	1	1	1	5
hsa-miR-185-3p	MIMAT0004611	TKT	7086	1	1	1	1	1	5
hsa-miR-185-3p	MIMAT0004611	CASP9	842	1	1	1	1	1	5
hsa-miR-185-3p	MIMAT0004611	GPI	2821	1	1	1	1	1	5
hsa-miR-185-3p	MIMAT0004611	ADAMTS14	140766	1	1	1	1	1	5
hsa-miR-185-3p	MIMAT0004611	STRBP	55342	1	1	1	1	1	5
hsa-miR-185-3p	MIMAT0004611	GK5	256356	1	1	1	1	1	5
hsa-miR-185-3p	MIMAT0004611	ANO3	63982	1	1	1	1	1	5
hsa-miR-185-3p	MIMAT0004611	RNF8	9025	1	1	1	1	1	5
hsa-miR-185-3p	MIMAT0004611	SIGMAR1	10280	1	1	1	1	1	5
hsa-miR-185-3p	MIMAT0004611	NDUFB4	4710	1	1	1	1	1	5
hsa-miR-185-3p	MIMAT0004611	PPP2CA	5515	1	1	1	1	1	5
hsa-miR-185-3p	MIMAT0004611	ABR	29	1	1	1	1	1	5
hsa-miR-185-3p	MIMAT0004611	PITPNM3	83394	1	1	1	1	1	5
hsa-miR-185-3p	MIMAT0004611	ZC3H7B	23264	1	1	1	1	1	5
hsa-miR-185-3p	MIMAT0004611	ELMSAN1	91748	1	1	1	1	1	5
hsa-miR-185-3p	MIMAT0004611	PRLR	5618	1	1	1	1	1	5
hsa-miR-185-3p	MIMAT0004611	NAT8L	339983	1	1	1	1	1	5
hsa-miR-185-3p	MIMAT0004611	AP1B1	162	1	1	1	1	1	5
hsa-miR-185-3p	MIMAT0004611	CEP85	64793	1	1	1	1	1	5
hsa-miR-185-3p	MIMAT0004611	CPLX2	10814	1	1	1	1	1	5
hsa-miR-185-3p	MIMAT0004611	SETDB2	83852	1	1	1	1	1	5
hsa-miR-185-3p	MIMAT0004611	CBX6	23466	1	1	1	1	1	5
hsa-miR-185-3p	MIMAT0004611	PCYT2	5833	1	1	1	1	1	5
hsa-miR-185-3p	MIMAT0004611	VAMP2	6844	1	1	1	1	1	5
hsa-miR-185-3p	MIMAT0004611	ATP2A3	489	1	1	1	1	1	5
hsa-miR-185-3p	MIMAT0004611	EMP1	2012	1	1	1	1	1	5
hsa-miR-185-3p	MIMAT0004611	FOXP4	116113	1	1	1	1	1	5
hsa-miR-185-3p	MIMAT0004611	CYB5R1	51706	1	1	1	1	1	5
hsa-miR-185-3p	MIMAT0004611	UNC5B	219699	1	1	1	1	1	5
hsa-miR-185-3p	MIMAT0004611	ZNF687	57592	1	1	1	1	1	5
hsa-miR-185-3p	MIMAT0004611	ENC1	8507	1	1	1	1	1	5
hsa-miR-185-3p	MIMAT0004611	ATG13	9776	1	1	1	1	1	5
hsa-miR-185-3p	MIMAT0004611	MAP3K3	4215	1	1	1	1	1	5
hsa-miR-185-3p	MIMAT0004611	PHF2	5253	1	1	1	1	1	5
hsa-miR-185-3p	MIMAT0004611	SYNDIG1L	646658	1	1	1	1	1	5
hsa-miR-185-3p	MIMAT0004611	GRHL2	79977	1	1	1	1	1	5
hsa-miR-185-3p	MIMAT0004611	LIMCH1	22998	1	1	1	1	1	5
hsa-miR-185-3p	MIMAT0004611	FRMD5	84978	1	1	1	1	1	5
hsa-miR-185-3p	MIMAT0004611	AGO1	26523	1	1	1	1	1	5
hsa-miR-185-3p	MIMAT0004611	SKI	6497	1	1	1	1	1	5
hsa-miR-185-3p	MIMAT0004611	UCP3	7352	1	1	1	1	1	5
hsa-miR-185-3p	MIMAT0004611	FOXN3	1112	1	1	1	1	1	5
hsa-miR-185-3p	MIMAT0004611	HLA-DOA	3111	1	1	1	1	1	5
hsa-miR-185-3p	MIMAT0004611	DIRAS1	148252	1	1	1	1	1	5
hsa-miR-185-3p	MIMAT0004611	FRMD4A	55691	1	1	1	1	1	5
hsa-miR-185-3p	MIMAT0004611	TMEM105	284186	1	1	1	1	1	5
hsa-miR-185-3p	MIMAT0004611	C6orf106	64771	1	1	1	1	1	5
hsa-miR-185-3p	MIMAT0004611	VAPA	9218	1	1	1	1	1	5
hsa-miR-185-3p	MIMAT0004611	RBCK1	10616	1	1	1	1	1	5
hsa-miR-185-3p	MIMAT0004611	NNAT	4826	1	1	1	1	1	5
hsa-miR-185-3p	MIMAT0004611	EHD3	30845	1	1	1	1	1	5
hsa-miR-185-3p	MIMAT0004611	AWAT2	158835	1	1	1	1	1	5
hsa-miR-185-3p	MIMAT0004611	CTNNBIP1	56998	1	1	1	1	1	5
hsa-miR-185-3p	MIMAT0004611	USP5	8078	1	1	1	1	1	5
hsa-miR-185-3p	MIMAT0004611	TP53I11	9537	1	1	1	1	1	5
hsa-miR-185-3p	MIMAT0004611	KCNK3	3777	1	1	1	1	1	5
hsa-miR-185-3p	MIMAT0004611	P2RX7	5027	1	1	1	1	1	5
hsa-miR-185-3p	MIMAT0004611	SBK1	388228	1	1	1	1	1	5
hsa-miR-185-3p	MIMAT0004611	KCTD15	79047	1	1	1	1	1	5
hsa-miR-185-3p	MIMAT0004611	ADAMTS13	11093	1	1	1	1	1	5
hsa-miR-185-3p	MIMAT0004611	ZDHHC18	84243	1	1	1	1	1	5
hsa-miR-185-3p	MIMAT0004611	TEX40	25858	1	1	1	1	1	5
hsa-miR-185-3p	MIMAT0004611	RPS6KA1	6195	1	1	1	1	1	5
hsa-miR-185-3p	MIMAT0004611	TEAD1	7003	1	1	1	1	1	5
hsa-miR-185-3p	MIMAT0004611	ZFP36L1	677	1	1	1	1	1	5
hsa-miR-185-3p	MIMAT0004611	GABRA3	2556	1	1	1	1	1	5
hsa-miR-185-3p	MIMAT0004611	SLC43A2	124935	1	1	1	1	1	5
hsa-miR-185-3p	MIMAT0004611	GATAD2A	54815	1	1	1	1	1	5
hsa-miR-185-3p	MIMAT0004611	CNPY4	245812	1	1	1	1	1	5
hsa-miR-185-3p	MIMAT0004611	CADM3	57863	1	1	1	1	1	5
hsa-miR-185-3p	MIMAT0004611	CDS2	8760	1	1	1	1	1	5
hsa-miR-185-3p	MIMAT0004611	ABCF2	10061	1	1	1	1	1	5
hsa-miR-185-3p	MIMAT0004611	MVK	4598	1	1	1	1	1	5
hsa-miR-185-3p	MIMAT0004611	PML	5371	1	1	1	1	1	5
hsa-miR-185-3p	MIMAT0004611	DCAF11	80344	1	1	1	1	1	5
hsa-miR-185-3p	MIMAT0004611	NFASC	23114	1	1	1	1	1	5
hsa-miR-185-3p	MIMAT0004611	MVB12B	89853	1	1	1	1	1	5
hsa-miR-185-3p	MIMAT0004611	CCDC113	29070	1	1	1	1	1	5
hsa-miR-185-3p	MIMAT0004611	SNTB2	6645	1	1	1	1	1	5
hsa-miR-185-3p	MIMAT0004611	RNF112	7732	1	1	1	1	1	5
hsa-miR-185-3p	MIMAT0004611	CSNK1E	1454	1	1	1	1	1	5
hsa-miR-185-3p	MIMAT0004611	IL10RA	3587	1	1	1	1	1	5
hsa-miR-185-3p	MIMAT0004611	SSTR1	6751	1	1	1	1	1	5
hsa-miR-185-3p	MIMAT0004611	E2F4	1874	1	1	1	1	1	5
hsa-miR-185-3p	MIMAT0004611	NACC1	112939	1	1	1	1	1	5
hsa-miR-185-3p	MIMAT0004611	PCDH12	51294	1	1	1	1	1	5
hsa-miR-185-3p	MIMAT0004611	SCAMP5	192683	1	1	1	1	1	5
hsa-miR-185-3p	MIMAT0004611	TTC7A	57217	1	1	1	1	1	5
hsa-miR-185-3p	MIMAT0004611	BAP1	8314	1	1	1	1	1	5
hsa-miR-185-3p	MIMAT0004611	PPM1F	9647	1	1	1	1	1	5
hsa-miR-185-3p	MIMAT0004611	LRP3	4037	1	1	1	1	1	5
hsa-miR-185-3p	MIMAT0004611	PDE4A	5141	1	1	1	1	1	5
hsa-miR-185-3p	MIMAT0004611	NRARP	441478	1	1	1	1	1	5
hsa-miR-185-3p	MIMAT0004611	PPP1R3B	79660	1	1	1	1	1	5
hsa-miR-185-3p	MIMAT0004611	VASH1	22846	1	1	1	1	1	5
hsa-miR-185-3p	MIMAT0004611	GPT2	84706	1	1	1	1	1	5
hsa-miR-185-3p	MIMAT0004611	RAB11FIP5	26056	1	1	1	1	1	5
hsa-miR-185-3p	MIMAT0004611	CX3CL1	6376	1	1	1	1	1	5
hsa-miR-185-3p	MIMAT0004611	TSPAN7	7102	1	1	1	1	1	5
hsa-miR-185-3p	MIMAT0004611	RUNX1T1	862	1	1	1	1	1	5
hsa-miR-185-3p	MIMAT0004611	GRK6	2870	1	1	1	1	1	5
hsa-miR-185-3p	MIMAT0004611	STK35	140901	1	1	1	1	1	5
hsa-miR-185-3p	MIMAT0004611	TMEM63B	55362	1	1	1	1	1	5
hsa-miR-185-3p	MIMAT0004611	CXorf23	256643	1	1	1	1	1	5
hsa-miR-185-3p	MIMAT0004611	TSPYL2	64061	1	1	1	1	1	5
hsa-miR-185-3p	MIMAT0004611	SEMA5A	9037	1	1	1	1	1	5
hsa-miR-185-3p	MIMAT0004611	PAK4	10298	1	1	1	1	1	5
hsa-miR-185-3p	MIMAT0004611	NEDD4	4734	1	1	1	1	1	5
hsa-miR-185-3p	MIMAT0004611	PRELP	5549	1	1	1	1	1	5
hsa-miR-185-3p	MIMAT0004611	ACACA	31	1	1	1	1	1	5
hsa-miR-185-3p	MIMAT0004611	SCRT1	83482	1	1	1	1	1	5
hsa-miR-185-3p	MIMAT0004611	WWC1	23286	1	1	1	1	1	5
hsa-miR-185-3p	MIMAT0004611	SNX29	92017	1	1	1	1	1	5
hsa-miR-185-3p	MIMAT0004611	NMT1	4836	1	1	1	1	1	5
hsa-miR-185-3p	MIMAT0004611	RGAG4	340526	1	1	1	1	1	5
hsa-miR-185-3p	MIMAT0004611	FNDC4	64838	1	1	1	1	1	5
hsa-miR-185-3p	MIMAT0004611	TSPAN9	10867	1	1	1	1	1	5
hsa-miR-185-3p	MIMAT0004611	STK40	83931	1	1	1	1	1	5
hsa-miR-185-3p	MIMAT0004611	NPTXR	23467	1	1	1	1	1	5
hsa-miR-185-3p	MIMAT0004611	RAB3B	5865	1	1	1	1	1	5
hsa-miR-185-3p	MIMAT0004611	SYP	6855	1	1	1	1	1	5
hsa-miR-185-3p	MIMAT0004611	ATP2B1	490	1	1	1	1	1	5
hsa-miR-185-3p	MIMAT0004611	EPHA8	2046	1	1	1	1	1	5
hsa-miR-185-3p	MIMAT0004611	AGAP2	116986	1	1	1	1	1	5
hsa-miR-185-3p	MIMAT0004611	ADAM22	53616	1	1	1	1	1	5
hsa-miR-185-3p	MIMAT0004611	TYSND1	219743	1	1	1	1	1	5
hsa-miR-185-3p	MIMAT0004611	BEGAIN	57596	1	1	1	1	1	5
hsa-miR-185-3p	MIMAT0004611	ITGA10	8515	1	1	1	1	1	5
hsa-miR-185-3p	MIMAT0004611	SPOCK2	9806	1	1	1	1	1	5
hsa-miR-185-3p	MIMAT0004611	MGAT5	4249	1	1	1	1	1	5
hsa-miR-185-3p	MIMAT0004611	PHKG2	5261	1	1	1	1	1	5
hsa-miR-185-3p	MIMAT0004611	ANKRD33B	651746	1	1	1	1	1	5
hsa-miR-185-3p	MIMAT0004611	FRMD1	79981	1	1	1	1	1	5
hsa-miR-185-3p	MIMAT0004611	FAIM2	23017	1	1	1	1	1	5
hsa-miR-185-3p	MIMAT0004611	ARHGAP19	84986	1	1	1	1	1	5
hsa-miR-185-3p	MIMAT0004611	IL36RN	26525	1	1	1	1	1	5
hsa-miR-185-3p	MIMAT0004611	SLC6A8	6535	1	1	1	1	1	5
hsa-miR-185-3p	MIMAT0004611	USF1	7391	1	1	1	1	1	5
hsa-miR-185-3p	MIMAT0004611	CHM	1121	1	1	1	1	1	5
hsa-miR-185-3p	MIMAT0004611	HNF4A	3172	1	1	1	1	1	5
hsa-miR-185-3p	MIMAT0004611	FAM78B	149297	1	1	1	1	1	5
hsa-miR-185-3p	MIMAT0004611	ASF1B	55723	1	1	1	1	1	5
hsa-miR-185-3p	MIMAT0004611	C19orf54	284325	1	1	1	1	1	5
hsa-miR-185-3p	MIMAT0004611	LRAT	9227	1	1	1	1	1	5
hsa-miR-185-3p	MIMAT0004611	EHD2	30846	1	1	1	1	1	5
hsa-miR-185-3p	MIMAT0004611	NAGS	162417	1	1	1	1	1	5
hsa-miR-185-3p	MIMAT0004611	CABP4	57010	1	1	1	1	1	5
hsa-miR-185-3p	MIMAT0004611	KMT2D	8085	1	1	1	1	1	5
hsa-miR-185-3p	MIMAT0004611	IGDCC3	9543	1	1	1	1	1	5
hsa-miR-185-3p	MIMAT0004611	KCNQ3	3786	1	1	1	1	1	5
hsa-miR-185-3p	MIMAT0004611	P2RY6	5031	1	1	1	1	1	5
hsa-miR-185-3p	MIMAT0004611	SLC6A17	388662	1	1	1	1	1	5
hsa-miR-185-3p	MIMAT0004611	FTO	79068	1	1	1	1	1	5
hsa-miR-185-3p	MIMAT0004611	HNRNPUL1	11100	1	1	1	1	1	5
hsa-miR-185-3p	MIMAT0004611	LDOC1L	84247	1	1	1	1	1	5
hsa-miR-185-3p	MIMAT0004611	CHRDL2	25884	1	1	1	1	1	5
hsa-miR-185-3p	MIMAT0004611	RRBP1	6238	1	1	1	1	1	5
hsa-miR-185-3p	MIMAT0004611	TEAD4	7004	1	1	1	1	1	5
hsa-miR-185-3p	MIMAT0004611	MYRF	745	1	1	1	1	1	5
hsa-miR-185-3p	MIMAT0004611	GALNS	2588	1	1	1	1	1	5
hsa-miR-185-3p	MIMAT0004611	TBC1D16	125058	1	1	1	1	1	5
hsa-miR-185-3p	MIMAT0004611	BCAS3	54828	1	1	1	1	1	5
hsa-miR-185-3p	MIMAT0004611	IL27	246778	1	1	1	1	1	5
hsa-miR-185-3p	MIMAT0004611	CTDSP1	58190	1	1	1	1	1	5
hsa-miR-185-3p	MIMAT0004611	NAPA	8775	1	1	1	1	1	5
hsa-miR-185-3p	MIMAT0004611	PTPRU	10076	1	1	1	1	1	5
hsa-miR-185-3p	MIMAT0004611	MYBL2	4605	1	1	1	1	1	5
hsa-miR-185-3p	MIMAT0004611	SEPT5	5413	1	1	1	1	1	5
hsa-miR-185-3p	MIMAT0004611	TTYH3	80727	1	1	1	1	1	5
hsa-miR-185-3p	MIMAT0004611	N4BP3	23138	1	1	1	1	1	5
hsa-miR-185-3p	MIMAT0004611	CCDC120	90060	1	1	1	1	1	5
hsa-miR-185-3p	MIMAT0004611	TMEM208	29100	1	1	1	1	1	5
hsa-miR-185-3p	MIMAT0004611	CAPN15	6650	1	1	1	1	1	5
hsa-miR-185-3p	MIMAT0004611	ZNF200	7752	1	1	1	1	1	5
hsa-miR-185-3p	MIMAT0004611	DGKQ	1609	1	1	1	1	1	5
hsa-miR-185-3p	MIMAT0004611	IL16	3603	1	1	1	1	1	5
hsa-miR-185-3p	MIMAT0004611	CCDC64	92558	1	1	1	1	1	5
hsa-miR-185-3p	MIMAT0004611	PRRG2	5639	1	1	1	1	1	5
hsa-miR-185-3p	MIMAT0004611	STAC	6769	1	1	1	1	1	5
hsa-miR-185-3p	MIMAT0004611	AK2	204	1	1	1	1	1	5
hsa-miR-185-3p	MIMAT0004611	ECE1	1889	1	1	1	1	1	5
hsa-miR-185-3p	MIMAT0004611	SLC46A1	113235	1	1	1	1	1	5
hsa-miR-185-3p	MIMAT0004611	ZDHHC3	51304	1	1	1	1	1	5
hsa-miR-185-3p	MIMAT0004611	PLBD2	196463	1	1	1	1	1	5
hsa-miR-185-3p	MIMAT0004611	SENP7	57337	1	1	1	1	1	5
hsa-miR-185-3p	MIMAT0004611	PLA2G6	8398	1	1	1	1	1	5
hsa-miR-185-3p	MIMAT0004611	LPIN2	9663	1	1	1	1	1	5
hsa-miR-185-3p	MIMAT0004611	LY6E	4061	1	1	1	1	1	5
hsa-miR-185-3p	MIMAT0004611	PDE8A	5151	1	1	1	1	1	5
hsa-miR-185-3p	MIMAT0004611	FAM127C	441518	1	1	1	1	1	5
hsa-miR-185-3p	MIMAT0004611	C22orf29	79680	1	1	1	1	1	5
hsa-miR-185-3p	MIMAT0004611	DZIP1	22873	1	1	1	1	1	5
hsa-miR-185-3p	MIMAT0004611	SPSB2	84727	1	1	1	1	1	5
hsa-miR-185-3p	MIMAT0004611	RAI14	26064	1	1	1	1	1	5
hsa-miR-185-3p	MIMAT0004611	SEL1L	6400	1	1	1	1	1	5
hsa-miR-185-3p	MIMAT0004611	TNFRSF1B	7133	1	1	1	1	1	5
hsa-miR-185-3p	MIMAT0004611	SERPINH1	871	1	1	1	1	1	5
hsa-miR-185-3p	MIMAT0004611	MKNK2	2872	1	1	1	1	1	5
hsa-miR-185-3p	MIMAT0004611	VTI1A	143187	1	1	1	1	1	5
hsa-miR-185-3p	MIMAT0004611	DHTKD1	55526	1	1	1	1	1	5
hsa-miR-185-3p	MIMAT0004611	HSPA12A	259217	1	1	1	1	1	5
hsa-miR-185-3p	MIMAT0004611	LEPRE1	64175	1	1	1	1	1	5
hsa-miR-185-3p	MIMAT0004611	SYT7	9066	1	1	1	1	1	5
hsa-miR-185-3p	MIMAT0004611	B3GALT5	10317	1	1	1	1	1	5
hsa-miR-185-3p	MIMAT0004611	NEUROD2	4761	1	1	1	1	1	5
hsa-miR-185-3p	MIMAT0004611	PRKACA	5566	1	1	1	1	1	5
hsa-miR-185-3p	MIMAT0004611	ASIC1	41	1	1	1	1	1	5
hsa-miR-185-3p	MIMAT0004611	RGS14	10636	1	1	1	1	1	5
hsa-miR-185-3p	MIMAT0004611	ZMIZ2	83637	1	1	1	1	1	5
hsa-miR-185-3p	MIMAT0004611	MGRN1	23295	1	1	1	1	1	5
hsa-miR-185-3p	MIMAT0004611	NOP2	4839	1	1	1	1	1	5
hsa-miR-185-3p	MIMAT0004611	KIAA2022	340533	1	1	1	1	1	5
hsa-miR-185-3p	MIMAT0004611	BCL11B	64919	1	1	1	1	1	5
hsa-miR-185-3p	MIMAT0004611	YIF1A	10897	1	1	1	1	1	5
hsa-miR-185-3p	MIMAT0004611	RASSF4	83937	1	1	1	1	1	5
hsa-miR-185-3p	MIMAT0004611	RBFOX2	23543	1	1	1	1	1	5
hsa-miR-185-3p	MIMAT0004611	RAB5B	5869	1	1	1	1	1	5
hsa-miR-185-3p	MIMAT0004611	TAF6	6878	1	1	1	1	1	5
hsa-miR-185-3p	MIMAT0004611	ATP2B2	491	1	1	1	1	1	5
hsa-miR-185-3p	MIMAT0004611	EPHB2	2048	1	1	1	1	1	5
hsa-miR-185-3p	MIMAT0004611	AGAP1	116987	1	1	1	1	1	5
hsa-miR-185-3p	MIMAT0004611	CHRAC1	54108	1	1	1	1	1	5
hsa-miR-185-3p	MIMAT0004611	CYB561A3	220002	1	1	1	1	1	5
hsa-miR-185-3p	MIMAT0004611	PITPNM2	57605	1	1	1	1	1	5
hsa-miR-185-3p	MIMAT0004611	GAS7	8522	1	1	1	1	1	5
hsa-miR-185-3p	MIMAT0004611	RNF40	9810	1	1	1	1	1	5
hsa-miR-185-3p	MIMAT0004611	CIITA	4261	1	1	1	1	1	5
hsa-miR-185-3p	MIMAT0004611	PIK3C2B	5287	1	1	1	1	1	5
hsa-miR-185-3p	MIMAT0004611	SHISA7	729956	1	1	1	1	1	5
hsa-miR-185-3p	MIMAT0004611	NRSN2	80023	1	1	1	1	1	5
hsa-miR-185-3p	MIMAT0004611	WDTC1	23038	1	1	1	1	1	5
hsa-miR-185-3p	MIMAT0004611	ATCAY	85300	1	1	1	1	1	5
hsa-miR-185-3p	MIMAT0004611	USP21	27005	1	1	1	1	1	5
hsa-miR-185-3p	MIMAT0004611	SLC7A1	6541	1	1	1	1	1	5
hsa-miR-185-3p	MIMAT0004611	VAV2	7410	1	1	1	1	1	5
hsa-miR-185-3p	MIMAT0004611	CHRNA4	1137	1	1	1	1	1	5
hsa-miR-185-3p	MIMAT0004611	HOXA7	3204	1	1	1	1	1	5
hsa-miR-185-3p	MIMAT0004611	CLDN19	149461	1	1	1	1	1	5
hsa-miR-185-3p	MIMAT0004611	MCTP2	55784	1	1	1	1	1	5
hsa-miR-185-3p	MIMAT0004611	NKPD1	284353	1	1	1	1	1	5
hsa-miR-185-3p	MIMAT0004611	DLGAP2	9228	1	1	1	1	1	5
hsa-miR-185-3p	MIMAT0004611	CDR2L	30850	1	1	1	1	1	5
hsa-miR-185-3p	MIMAT0004611	TMEM92	162461	1	1	1	1	1	5
hsa-miR-185-3p	MIMAT0004611	PLSCR3	57048	1	1	1	1	1	5
hsa-miR-185-3p	MIMAT0004611	DPF3	8110	1	1	1	1	1	5
hsa-miR-185-3p	MIMAT0004611	RAB3D	9545	1	1	1	1	1	5
hsa-miR-185-3p	MIMAT0004611	KCNS2	3788	1	1	1	1	1	5
hsa-miR-185-3p	MIMAT0004611	PALM	5064	1	1	1	1	1	5
hsa-miR-185-3p	MIMAT0004611	SLC9A4	389015	1	1	1	1	1	5
hsa-miR-185-3p	MIMAT0004611	TMEM109	79073	1	1	1	1	1	5
hsa-miR-185-3p	MIMAT0004611	RPP14	11102	1	1	1	1	1	5
hsa-miR-185-3p	MIMAT0004611	CAMKK1	84254	1	1	1	1	1	5
hsa-miR-185-3p	MIMAT0004611	POLR1A	25885	1	1	1	1	1	5
hsa-miR-185-3p	MIMAT0004611	SATB1	6304	1	1	1	1	1	5
hsa-miR-185-3p	MIMAT0004611	TFAP2A	7020	1	1	1	1	1	5
hsa-miR-185-3p	MIMAT0004611	FMNL1	752	1	1	1	1	1	5
hsa-miR-185-3p	MIMAT0004611	GCK	2645	1	1	1	1	1	5
hsa-miR-185-3p	MIMAT0004611	SGSM1	129049	1	1	1	1	1	5
hsa-miR-185-3p	MIMAT0004611	WDR55	54853	1	1	1	1	1	5
hsa-miR-185-3p	MIMAT0004611	TMEM9	252839	1	1	1	1	1	5
hsa-miR-185-3p	MIMAT0004611	TP53INP2	58476	1	1	1	1	1	5
hsa-miR-185-3p	MIMAT0004611	MTMR1	8776	1	1	1	1	1	5
hsa-miR-185-3p	MIMAT0004611	ATP9A	10079	1	1	1	1	1	5
hsa-miR-185-3p	MIMAT0004611	MYO1C	4641	1	1	1	1	1	5
hsa-miR-185-3p	MIMAT0004611	POLE	5426	1	1	1	1	1	5
hsa-miR-185-3p	MIMAT0004611	C6orf25	80739	1	1	1	1	1	5
hsa-miR-185-3p	MIMAT0004611	MAPK8IP3	23162	1	1	1	1	1	5
hsa-miR-185-3p	MIMAT0004611	SYS1	90196	1	1	1	1	1	5
hsa-miR-185-3p	MIMAT0004611	SAP30BP	29115	1	1	1	1	1	5
hsa-miR-185-3p	MIMAT0004611	SOX4	6659	1	1	1	1	1	5
hsa-miR-185-3p	MIMAT0004611	SLC30A3	7781	1	1	1	1	1	5
hsa-miR-185-3p	MIMAT0004611	DHX8	1659	1	1	1	1	1	5
hsa-miR-185-3p	MIMAT0004611	INPP5B	3633	1	1	1	1	1	5
hsa-miR-185-3p	MIMAT0004611	BICD2	23299	1	1	1	1	1	5
hsa-miR-185-3p	MIMAT0004611	G6PC3	92579	1	1	1	1	1	5
hsa-miR-185-3p	MIMAT0004611	PSKH1	5681	1	1	1	1	1	5
hsa-miR-185-3p	MIMAT0004611	STK4	6789	1	1	1	1	1	5
hsa-miR-185-3p	MIMAT0004611	AKT2	208	1	1	1	1	1	5
hsa-miR-185-3p	MIMAT0004611	EFNA2	1943	1	1	1	1	1	5
hsa-miR-185-3p	MIMAT0004611	CYGB	114757	1	1	1	1	1	5
hsa-miR-185-3p	MIMAT0004611	FAM53C	51307	1	1	1	1	1	5
hsa-miR-185-3p	MIMAT0004611	CADM4	199731	1	1	1	1	1	5
hsa-miR-185-3p	MIMAT0004611	PLEKHG5	57449	1	1	1	1	1	5
hsa-miR-185-3p	MIMAT0004611	ZNF282	8427	1	1	1	1	1	5
hsa-miR-185-3p	MIMAT0004611	SDC3	9672	1	1	1	1	1	5
hsa-miR-185-3p	MIMAT0004611	SMAD7	4092	1	1	1	1	1	5
hsa-miR-185-3p	MIMAT0004611	PDE1B	5153	1	1	1	1	1	5
hsa-miR-185-3p	MIMAT0004611	TSPAN11	441631	1	1	1	1	1	5
hsa-miR-185-3p	MIMAT0004611	IPO4	79711	1	1	1	1	1	5
hsa-miR-185-3p	MIMAT0004611	MLXIP	22877	1	1	1	1	1	5
hsa-miR-185-3p	MIMAT0004611	UNC119B	84747	1	1	1	1	1	5
hsa-miR-185-3p	MIMAT0004611	SZRD1	26099	1	1	1	1	1	5
hsa-miR-185-3p	MIMAT0004611	SEMA3F	6405	1	1	1	1	1	5
hsa-miR-185-3p	MIMAT0004611	TNNI1	7135	1	1	1	1	1	5
hsa-miR-185-3p	MIMAT0004611	CCNF	899	1	1	1	1	1	5
hsa-miR-185-3p	MIMAT0004611	GRIA1	2890	1	1	1	1	1	5
hsa-miR-185-3p	MIMAT0004611	SYT9	143425	1	1	1	1	1	5
hsa-miR-185-3p	MIMAT0004611	SVOP	55530	1	1	1	1	1	5
hsa-miR-185-3p	MIMAT0004611	MAGI3	260425	1	1	1	1	1	5
hsa-miR-185-3p	MIMAT0004611	IKZF4	64375	1	1	1	1	1	5
hsa-miR-185-3p	MIMAT0004611	CLDN2	9075	1	1	1	1	1	5
hsa-miR-185-3p	MIMAT0004611	IKZF1	10320	1	1	1	1	1	5
hsa-miR-185-3p	MIMAT0004611	NEUROG1	4762	1	1	1	1	1	5
hsa-miR-185-3p	MIMAT0004611	PRKAR2A	5576	1	1	1	1	1	5
hsa-miR-185-3p	MIMAT0004611	ACP2	53	1	1	1	1	1	5
hsa-miR-185-3p	MIMAT0004611	IGF2BP1	10642	1	1	1	1	1	5
hsa-miR-185-3p	MIMAT0004611	CD99L2	83692	1	1	1	1	1	5
hsa-miR-185-3p	MIMAT0004611	NONO	4841	1	1	1	1	1	5
hsa-miR-185-3p	MIMAT0004611	FMN1	342184	1	1	1	1	1	5
hsa-miR-185-3p	MIMAT0004611	INTS3	65123	1	1	1	1	1	5
hsa-miR-185-3p	MIMAT0004611	RUNDC3A	10900	1	1	1	1	1	5
hsa-miR-185-3p	MIMAT0004611	FAM172A	83989	1	1	1	1	1	5
hsa-miR-185-3p	MIMAT0004611	SEZ6L	23544	1	1	1	1	1	5
hsa-miR-185-3p	MIMAT0004611	RAC2	5880	1	1	1	1	1	5
hsa-miR-185-3p	MIMAT0004611	TAL1	6886	1	1	1	1	1	5
hsa-miR-185-3p	MIMAT0004611	ATP2B4	493	1	1	1	1	1	5
hsa-miR-185-3p	MIMAT0004611	ESRRA	2101	1	1	1	1	1	5
hsa-miR-185-3p	MIMAT0004611	AGAP3	116988	1	1	1	1	1	5
hsa-miR-185-3p	MIMAT0004611	GPR173	54328	1	1	1	1	1	5
hsa-miR-185-3p	MIMAT0004611	FAM124A	220108	1	1	1	1	1	5
hsa-miR-185-3p	MIMAT0004611	POGK	57645	1	1	1	1	1	5
hsa-miR-185-3p	MIMAT0004611	DGKZ	8525	1	1	1	1	1	5
hsa-miR-185-3p	MIMAT0004611	ARHGEF17	9828	1	1	1	1	1	5
hsa-miR-185-3p	MIMAT0004611	KMT2A	4297	1	1	1	1	1	5
hsa-miR-185-3p	MIMAT0004611	PITX1	5307	1	1	1	1	1	5
hsa-miR-185-3p	MIMAT0004611	SMLR1	100507203	1	1	1	1	1	5
hsa-miR-185-3p	MIMAT0004611	TMEM134	80194	1	1	1	1	1	5
hsa-miR-185-3p	MIMAT0004611	FNBP1	23048	1	1	1	1	1	5
hsa-miR-185-3p	MIMAT0004611	SYDE1	85360	1	1	1	1	1	5
hsa-miR-185-3p	MIMAT0004611	LYPD3	27076	1	1	1	1	1	5
hsa-miR-185-3p	MIMAT0004611	SLC8A2	6543	1	1	1	1	1	5
hsa-miR-185-3p	MIMAT0004611	WARS	7453	1	1	1	1	1	5
hsa-miR-185-3p	MIMAT0004611	CHRNB2	1141	1	1	1	1	1	5
hsa-miR-185-3p	MIMAT0004611	HPCA	3208	1	1	1	1	1	5
hsa-miR-185-3p	MIMAT0004611	SMYD1	150572	1	1	1	1	1	5
hsa-miR-185-3p	MIMAT0004611	SCN3B	55800	1	1	1	1	1	5
hsa-miR-185-3p	MIMAT0004611	SLC25A34	284723	1	1	1	1	1	5
hsa-miR-185-3p	MIMAT0004611	DLG5	9231	1	1	1	1	1	5
hsa-miR-185-3p	MIMAT0004611	INPPL1	3636	1	1	1	1	1	5
hsa-miR-185-3p	MIMAT0004611	ARHGEF4	50649	1	1	1	1	1	5
hsa-miR-185-3p	MIMAT0004611	RHBDL3	162494	1	1	1	1	1	5
hsa-miR-185-3p	MIMAT0004611	ENTPD7	57089	1	1	1	1	1	5
hsa-miR-185-3p	MIMAT0004611	GPR68	8111	1	1	1	1	1	5
hsa-miR-185-3p	MIMAT0004611	GTPBP1	9567	1	1	1	1	1	5
hsa-miR-185-3p	MIMAT0004611	KIF3C	3797	1	1	1	1	1	5
hsa-miR-185-3p	MIMAT0004611	PAX2	5076	1	1	1	1	1	5
hsa-miR-185-3p	MIMAT0004611	IER5L	389792	1	1	1	1	1	5
hsa-miR-185-3p	MIMAT0004611	C9orf16	79095	1	1	1	1	1	5
hsa-miR-185-3p	MIMAT0004611	AKAP13	11214	1	1	1	1	1	5
hsa-miR-185-3p	MIMAT0004611	PROK1	84432	1	1	1	1	1	5
hsa-miR-185-3p	MIMAT0004611	PLEKHG4	25894	1	1	1	1	1	5
hsa-miR-185-3p	MIMAT0004611	SBF1	6305	1	1	1	1	1	5
hsa-miR-185-3p	MIMAT0004611	TFAP4	7023	1	1	1	1	1	5
hsa-miR-185-3p	MIMAT0004611	C21orf2	755	1	1	1	1	1	5
hsa-miR-185-3p	MIMAT0004611	KAT2A	2648	1	1	1	1	1	5
hsa-miR-185-3p	MIMAT0004611	OSR1	130497	1	1	1	1	1	5
hsa-miR-185-3p	MIMAT0004611	CC2D1A	54862	1	1	1	1	1	5
hsa-miR-185-3p	MIMAT0004611	RNF169	254225	1	1	1	1	1	5
hsa-miR-185-3p	MIMAT0004611	RPRD1B	58490	1	1	1	1	1	5
hsa-miR-185-3p	MIMAT0004611	MTMR1	8776	1	1	1	1	1	5
hsa-miR-185-3p	MIMAT0004611	TSPAN5	10098	1	1	1	1	1	5
hsa-miR-185-3p	MIMAT0004611	MYO1D	4642	1	1	1	1	1	5
hsa-miR-185-3p	MIMAT0004611	POLH	5429	1	1	1	1	1	5
hsa-miR-185-3p	MIMAT0004611	JHDM1D	80853	1	1	1	1	1	5
hsa-miR-185-3p	MIMAT0004611	TTLL12	23170	1	1	1	1	1	5
hsa-miR-185-3p	MIMAT0004611	SNX21	90203	1	1	1	1	1	5
hsa-miR-185-3p	MIMAT0004611	TMOD2	29767	1	1	1	1	1	5
hsa-miR-185-3p	MIMAT0004611	SOX9	6662	1	1	1	1	1	5
hsa-miR-185-3p	MIMAT0004611	LAPTM5	7805	1	1	1	1	1	5
hsa-miR-185-3p	MIMAT0004611	DES	1674	1	1	1	1	1	5
hsa-miR-185-3p	MIMAT0004611	YKT6	10652	1	1	1	1	1	5
hsa-miR-185-3p	MIMAT0004611	TRAPPC9	83696	1	1	1	1	1	5
hsa-miR-185-3p	MIMAT0004611	ICOSLG	23308	1	1	1	1	1	5
hsa-miR-185-3p	MIMAT0004611	QSOX1	5768	1	1	1	1	1	5
hsa-miR-185-3p	MIMAT0004611	STK10	6793	1	1	1	1	1	5
hsa-miR-185-3p	MIMAT0004611	AQP3	360	1	1	1	1	1	5
hsa-miR-185-3p	MIMAT0004611	EFNA5	1946	1	1	1	1	1	5
hsa-miR-185-3p	MIMAT0004611	BTBD9	114781	1	1	1	1	1	5
hsa-miR-185-3p	MIMAT0004611	REEP2	51308	1	1	1	1	1	5
hsa-miR-185-3p	MIMAT0004611	CC2D1B	200014	1	1	1	1	1	5
hsa-miR-185-3p	MIMAT0004611	GALNT16	57452	1	1	1	1	1	5
hsa-miR-185-3p	MIMAT0004611	STK24	8428	1	1	1	1	1	5
hsa-miR-185-3p	MIMAT0004611	SLC25A44	9673	1	1	1	1	1	5
hsa-miR-185-3p	MIMAT0004611	MAFG	4097	1	1	1	1	1	5
hsa-miR-185-3p	MIMAT0004611	PER1	5187	1	1	1	1	1	5
hsa-miR-185-3p	MIMAT0004611	ANKRD65	441869	1	1	1	1	1	5
hsa-miR-185-3p	MIMAT0004611	CXorf36	79742	1	1	1	1	1	5
hsa-miR-185-3p	MIMAT0004611	FOXJ3	22887	1	1	1	1	1	5
hsa-miR-185-3p	MIMAT0004611	PTPN5	84867	1	1	1	1	1	5
hsa-miR-185-3p	MIMAT0004611	CCDC69	26112	1	1	1	1	1	5
hsa-miR-185-3p	MIMAT0004611	SEPW1	6415	1	1	1	1	1	5
hsa-miR-185-3p	MIMAT0004611	TP53BP1	7158	1	1	1	1	1	5
hsa-miR-185-3p	MIMAT0004611	TNFSF8	944	1	1	1	1	1	5
hsa-miR-185-3p	MIMAT0004611	GRIK3	2899	1	1	1	1	1	5
hsa-miR-185-3p	MIMAT0004611	TMEM120B	144404	1	1	1	1	1	5
hsa-miR-185-3p	MIMAT0004611	RBM38	55544	1	1	1	1	1	5
hsa-miR-185-3p	MIMAT0004611	MDGA1	266727	1	1	1	1	1	5
hsa-miR-185-3p	MIMAT0004611	MTMR14	64419	1	1	1	1	1	5
hsa-miR-185-3p	MIMAT0004611	PIGQ	9091	1	1	1	1	1	5
hsa-miR-185-3p	MIMAT0004611	HMG20A	10363	1	1	1	1	1	5
hsa-miR-185-3p	MIMAT0004611	NFATC4	4776	1	1	1	1	1	5
hsa-miR-185-3p	MIMAT0004611	PRKCA	5578	1	1	1	1	1	5
hsa-miR-185-3p	MIMAT0004611	ACVR1B	91	1	1	1	1	1	5
hsa-miR-185-3p	MIMAT0004611	NOS1	4842	1	1	1	1	1	5
hsa-miR-185-3p	MIMAT0004611	ARHGAP40	343578	1	1	1	1	1	5
hsa-miR-185-3p	MIMAT0004611	INTS3	65123	1	1	1	1	1	5
hsa-miR-185-3p	MIMAT0004611	EHMT2	10919	1	1	1	1	1	5
hsa-miR-185-3p	MIMAT0004611	ATRIP	84126	1	1	1	1	1	5
hsa-miR-185-3p	MIMAT0004611	CARHSP1	23589	1	1	1	1	1	5
hsa-miR-185-3p	MIMAT0004611	RAC3	5881	1	1	1	1	1	5
hsa-miR-185-3p	MIMAT0004611	CNTN2	6900	1	1	1	1	1	5
hsa-miR-185-3p	MIMAT0004611	BCKDHA	593	1	1	1	1	1	5
hsa-miR-185-3p	MIMAT0004611	EVX1	2128	1	1	1	1	1	5
hsa-miR-185-3p	MIMAT0004611	PARD3B	117583	1	1	1	1	1	5
hsa-miR-185-3p	MIMAT0004611	ADAMTSL4	54507	1	1	1	1	1	5
hsa-miR-185-3p	MIMAT0004611	OAF	220323	1	1	1	1	1	5
hsa-miR-185-3p	MIMAT0004611	ZBTB4	57659	1	1	1	1	1	5
hsa-miR-185-3p	MIMAT0004611	STK16	8576	1	1	1	1	1	5
hsa-miR-185-3p	MIMAT0004611	TESPA1	9840	1	1	1	1	1	5
hsa-miR-185-3p	MIMAT0004611	FOXO4	4303	1	1	1	1	1	5
hsa-miR-185-3p	MIMAT0004611	PKM	5315	1	1	1	1	1	5
hsa-miR-185-3p	MIMAT0004611	TMEM178B	100507421	1	1	1	1	1	5
hsa-miR-185-3p	MIMAT0004611	FUZ	80199	1	1	1	1	1	5
hsa-miR-185-3p	MIMAT0004611	NMNAT2	23057	1	1	1	1	1	5
hsa-miR-185-3p	MIMAT0004611	MICALL1	85377	1	1	1	1	1	5
hsa-miR-185-3p	MIMAT0004611	BBC3	27113	1	1	1	1	1	5
hsa-miR-185-3p	MIMAT0004611	SLC12A1	6557	1	1	1	1	1	5
hsa-miR-185-3p	MIMAT0004611	LAT2	7462	1	1	1	1	1	5
hsa-miR-185-3p	MIMAT0004611	CLCN2	1181	1	1	1	1	1	5
hsa-miR-185-3p	MIMAT0004611	HOXC13	3229	1	1	1	1	1	5
hsa-miR-185-3p	MIMAT0004611	FBXO41	150726	1	1	1	1	1	5
hsa-miR-185-3p	MIMAT0004611	SEPT3	55964	1	1	1	1	1	5
hsa-miR-185-3p	MIMAT0004611	SH3PXD2B	285590	1	1	1	1	1	5
hsa-miR-185-3p	MIMAT0004611	PDLIM7	9260	1	1	1	1	1	5
hsa-miR-185-3p	MIMAT0004611	DGUOK	1716	1	1	1	1	1	5
hsa-miR-185-3p	MIMAT0004611	IRF5	3663	1	1	1	1	1	5
hsa-miR-185-3p	MIMAT0004611	B3GNT7	93010	1	1	1	1	1	5
hsa-miR-185-3p	MIMAT0004611	MYEF2	50804	1	1	1	1	1	5
hsa-miR-185-3p	MIMAT0004611	DEDD2	162989	1	1	1	1	1	5
hsa-miR-185-3p	MIMAT0004611	PLXDC1	57125	1	1	1	1	1	5
hsa-miR-185-3p	MIMAT0004611	SLC7A5	8140	1	1	1	1	1	5
hsa-miR-185-3p	MIMAT0004611	BRE	9577	1	1	1	1	1	5
hsa-miR-185-3p	MIMAT0004611	KIFC3	3801	1	1	1	1	1	5
hsa-miR-185-3p	MIMAT0004611	PAX5	5079	1	1	1	1	1	5
hsa-miR-185-3p	MIMAT0004611	SH2D5	400745	1	1	1	1	1	5
hsa-miR-185-3p	MIMAT0004611	C11orf49	79096	1	1	1	1	1	5
hsa-miR-185-3p	MIMAT0004611	GALNT6	11226	1	1	1	1	1	5
hsa-miR-185-3p	MIMAT0004611	GPR123	84435	1	1	1	1	1	5
hsa-miR-185-3p	MIMAT0004611	PNKD	25953	1	1	1	1	1	5
hsa-miR-185-3p	MIMAT0004611	ATXN2	6311	1	1	1	1	1	5
hsa-miR-185-3p	MIMAT0004611	TFDP1	7027	1	1	1	1	1	5
hsa-miR-185-3p	MIMAT0004611	CA7	766	1	1	1	1	1	5
hsa-miR-185-3p	MIMAT0004611	NR6A1	2649	1	1	1	1	1	5
hsa-miR-185-3p	MIMAT0004611	PPM1M	132160	1	1	1	1	1	5
hsa-miR-185-3p	MIMAT0004611	ALKBH5	54890	1	1	1	1	1	5
hsa-miR-185-3p	MIMAT0004611	CNIH2	254263	1	1	1	1	1	5
hsa-miR-185-3p	MIMAT0004611	BACH2	60468	1	1	1	1	1	5
hsa-miR-185-3p	MIMAT0004611	DPM2	8818	1	1	1	1	1	5
hsa-miR-185-3p	MIMAT0004611	CTDSP2	10106	1	1	1	1	1	5
hsa-miR-185-3p	MIMAT0004611	MYO7A	4647	1	1	1	1	1	5
hsa-miR-185-3p	MIMAT0004611	POU2AF1	5450	1	1	1	1	1	5
hsa-miR-185-3p	MIMAT0004611	PRRT1	80863	1	1	1	1	1	5
hsa-miR-185-3p	MIMAT0004611	PHLDB1	23187	1	1	1	1	1	5
hsa-miR-185-3p	MIMAT0004611	FAM105B	90268	1	1	1	1	1	5
hsa-miR-185-3p	MIMAT0004611	SENP1	29843	1	1	1	1	1	5
hsa-miR-185-3p	MIMAT0004611	SOX10	6663	1	1	1	1	1	5
hsa-miR-185-3p	MIMAT0004611	MAPKAPK3	7867	1	1	1	1	1	5
hsa-miR-185-3p	MIMAT0004611	PMVK	10654	1	1	1	1	1	5
hsa-miR-185-3p	MIMAT0004611	SH3BGRL2	83699	1	1	1	1	1	5
hsa-miR-185-3p	MIMAT0004611	SLC9A8	23315	1	1	1	1	1	5
hsa-miR-185-3p	MIMAT0004611	PTPN14	5784	1	1	1	1	1	5
hsa-miR-185-3p	MIMAT0004611	STX5	6811	1	1	1	1	1	5
hsa-miR-185-3p	MIMAT0004611	AQP5	362	1	1	1	1	1	5
hsa-miR-185-3p	MIMAT0004611	EFNB1	1947	1	1	1	1	1	5
hsa-miR-185-3p	MIMAT0004611	ELFN2	114794	1	1	1	1	1	5
hsa-miR-185-3p	MIMAT0004611	HEMK1	51409	1	1	1	1	1	5
hsa-miR-185-3p	MIMAT0004611	TXLNA	200081	1	1	1	1	1	5
hsa-miR-185-3p	MIMAT0004611	STRIP2	57464	1	1	1	1	1	5
hsa-miR-185-3p	MIMAT0004611	CUL3	8452	1	1	1	1	1	5
hsa-miR-185-3p	MIMAT0004611	KDM4A	9682	1	1	1	1	1	5
hsa-miR-185-3p	MIMAT0004611	MAP6	4135	1	1	1	1	1	5
hsa-miR-185-3p	MIMAT0004611	PEX14	5195	1	1	1	1	1	5
hsa-miR-185-3p	MIMAT0004611	RNF165	494470	1	1	1	1	1	5
hsa-miR-185-3p	MIMAT0004611	ACBD4	79777	1	1	1	1	1	5
hsa-miR-185-3p	MIMAT0004611	UBOX5	22888	1	1	1	1	1	5
hsa-miR-185-3p	MIMAT0004611	LINGO1	84894	1	1	1	1	1	5
hsa-miR-185-3p	MIMAT0004611	GMEB2	26205	1	1	1	1	1	5
hsa-miR-185-3p	MIMAT0004611	SGCD	6444	1	1	1	1	1	5
hsa-miR-185-3p	MIMAT0004611	TPM4	7171	1	1	1	1	1	5
hsa-miR-185-3p	MIMAT0004611	CD74	972	1	1	1	1	1	5
hsa-miR-185-3p	MIMAT0004611	GRIN1	2902	1	1	1	1	1	5
hsa-miR-185-3p	MIMAT0004611	GSG1L	146395	1	1	1	1	1	5
hsa-miR-185-3p	MIMAT0004611	GALNT10	55568	1	1	1	1	1	5
hsa-miR-185-3p	MIMAT0004611	ANKRD52	283373	1	1	1	1	1	5
hsa-miR-185-3p	MIMAT0004611	INF2	64423	1	1	1	1	1	5
hsa-miR-185-3p	MIMAT0004611	DNAJA3	9093	1	1	1	1	1	5
hsa-miR-185-3p	MIMAT0004611	CORO2B	10391	1	1	1	1	1	5
hsa-miR-185-3p	MIMAT0004611	NFE2L1	4779	1	1	1	1	1	5
hsa-miR-185-3p	MIMAT0004611	PRKCE	5581	1	1	1	1	1	5
hsa-miR-185-3p	MIMAT0004611	ACVRL1	94	1	1	1	1	1	5
hsa-miR-185-3p	MIMAT0004611	NOTCH2	4853	1	1	1	1	1	5
hsa-miR-185-3p	MIMAT0004611	ZNF81	347344	1	1	1	1	1	5
hsa-miR-185-3p	MIMAT0004611	PHACTR4	65979	1	1	1	1	1	5
hsa-miR-185-3p	MIMAT0004611	EHD1	10938	1	1	1	1	1	5
hsa-miR-185-3p	MIMAT0004611	ZNRF3	84133	1	1	1	1	1	5
hsa-miR-185-3p	MIMAT0004611	PHLDA3	23612	1	1	1	1	1	5
hsa-miR-185-3p	MIMAT0004611	RARG	5916	1	1	1	1	1	5
hsa-miR-185-3p	MIMAT0004611	TBX5	6910	1	1	1	1	1	5
hsa-miR-185-3p	MIMAT0004611	BCKDHB	594	1	1	1	1	1	5
hsa-miR-185-3p	MIMAT0004611	FGFR1	2260	1	1	1	1	1	5
hsa-miR-185-3p	MIMAT0004611	TMEM132D	121256	1	1	1	1	1	5
hsa-miR-185-3p	MIMAT0004611	SDK2	54549	1	1	1	1	1	5
hsa-miR-185-3p	MIMAT0004611	MARCH8	220972	1	1	1	1	1	5
hsa-miR-185-3p	MIMAT0004611	DENND1A	57706	1	1	1	1	1	5
hsa-miR-185-3p	MIMAT0004611	KLF7	8609	1	1	1	1	1	5
hsa-miR-185-3p	MIMAT0004611	ELMO1	9844	1	1	1	1	1	5
hsa-miR-185-3p	MIMAT0004611	MMP14	4323	1	1	1	1	1	5
hsa-miR-185-3p	MIMAT0004611	PLA2G5	5322	1	1	1	1	1	5
hsa-miR-185-3p	MIMAT0004611	OPA3	80207	1	1	1	1	1	5
hsa-miR-185-3p	MIMAT0004611	ZNF609	23060	1	1	1	1	1	5
hsa-miR-185-3p	MIMAT0004611	NKD2	85409	1	1	1	1	1	5
hsa-miR-185-3p	MIMAT0004611	CYTH4	27128	1	1	1	1	1	5
hsa-miR-185-3p	MIMAT0004611	SLC12A4	6560	1	1	1	1	1	5
hsa-miR-185-3p	MIMAT0004611	LAT2	7462	1	1	1	1	1	5
hsa-miR-185-3p	MIMAT0004611	CNGB1	1258	1	1	1	1	1	5
hsa-miR-185-3p	MIMAT0004611	HPS1	3257	1	1	1	1	1	5
hsa-miR-185-3p	MIMAT0004611	RNF38	152006	1	1	1	1	1	5
hsa-miR-185-3p	MIMAT0004611	CDC42SE1	56882	1	1	1	1	1	5
hsa-miR-185-3p	MIMAT0004611	ARL10	285598	1	1	1	1	1	5
hsa-miR-185-3p	MIMAT0004611	SLC9A3R2	9351	1	1	1	1	1	5
hsa-miR-185-3p	MIMAT0004611	DLG3	1741	1	1	1	1	1	5
hsa-miR-185-3p	MIMAT0004611	KCNA3	3738	1	1	1	1	1	5
hsa-miR-185-3p	MIMAT0004611	PGAP3	93210	1	1	1	1	1	5
hsa-miR-185-3p	MIMAT0004611	DHH	50846	1	1	1	1	1	5
hsa-miR-185-3p	MIMAT0004611	UBL4B	164153	1	1	1	1	1	5
hsa-miR-185-3p	MIMAT0004611	ADCK1	57143	1	1	1	1	1	5
hsa-miR-185-3p	MIMAT0004611	DGCR6	8214	1	1	1	1	1	5
hsa-miR-185-3p	MIMAT0004611	PREPL	9581	1	1	1	1	1	5
hsa-miR-185-3p	MIMAT0004611	KIFC3	3801	1	1	1	1	1	5
hsa-miR-185-3p	MIMAT0004611	PAX9	5083	1	1	1	1	1	5
hsa-miR-185-3p	MIMAT0004611	DEFB132	400830	1	1	1	1	1	5
hsa-miR-185-3p	MIMAT0004611	FA2H	79152	1	1	1	1	1	5
hsa-miR-185-3p	MIMAT0004611	PADI2	11240	1	1	1	1	1	5
hsa-miR-185-3p	MIMAT0004611	RAB11FIP4	84440	1	1	1	1	1	5
hsa-miR-185-3p	MIMAT0004611	CLIP3	25999	1	1	1	1	1	5
hsa-miR-185-3p	MIMAT0004611	SCN1B	6324	1	1	1	1	1	5
hsa-miR-185-3p	MIMAT0004611	TFE3	7030	1	1	1	1	1	5
hsa-miR-185-3p	MIMAT0004611	CA12	771	1	1	1	1	1	5
hsa-miR-185-3p	MIMAT0004611	GDI1	2664	1	1	1	1	1	5
hsa-miR-185-3p	MIMAT0004611	UGT3A1	133688	1	1	1	1	1	5
hsa-miR-185-3p	MIMAT0004611	VPS37C	55048	1	1	1	1	1	5
hsa-miR-185-3p	MIMAT0004611	NUDT8	254552	1	1	1	1	1	5
hsa-miR-185-3p	MIMAT0004611	PPCDC	60490	1	1	1	1	1	5
hsa-miR-185-3p	MIMAT0004611	FGF17	8822	1	1	1	1	1	5
hsa-miR-185-3p	MIMAT0004611	RASA4	10156	1	1	1	1	1	5
hsa-miR-185-3p	MIMAT0004611	MYO9A	4649	1	1	1	1	1	5
hsa-miR-185-3p	MIMAT0004611	POU2F2	5452	1	1	1	1	1	5
hsa-miR-185-3p	MIMAT0004611	C1orf21	81563	1	1	1	1	1	5
hsa-miR-185-3p	MIMAT0004611	PHLDB1	23187	1	1	1	1	1	5
hsa-miR-185-3p	MIMAT0004611	TMEM41A	90407	1	1	1	1	1	5
hsa-miR-185-3p	MIMAT0004611	SNX12	29934	1	1	1	1	1	5
hsa-miR-185-3p	MIMAT0004611	SOX11	6664	1	1	1	1	1	5
hsa-miR-185-3p	MIMAT0004611	USP7	7874	1	1	1	1	1	5
hsa-miR-185-3p	MIMAT0004611	CELF2	10659	1	1	1	1	1	5
hsa-miR-185-3p	MIMAT0004611	ESPN	83715	1	1	1	1	1	5
hsa-miR-185-3p	MIMAT0004611	NEDD4L	23327	1	1	1	1	1	5
hsa-miR-185-3p	MIMAT0004611	PTPRN	5798	1	1	1	1	1	5
hsa-miR-185-3p	MIMAT0004611	STXBP1	6812	1	1	1	1	1	5
hsa-miR-185-3p	MIMAT0004611	ARF1	375	1	1	1	1	1	5
hsa-miR-185-3p	MIMAT0004611	CELSR2	1952	1	1	1	1	1	5
hsa-miR-185-3p	MIMAT0004611	LENG8	114823	1	1	1	1	1	5
hsa-miR-185-3p	MIMAT0004611	SCARA3	51435	1	1	1	1	1	5
hsa-miR-185-3p	MIMAT0004611	SLFNL1	200172	1	1	1	1	1	5
hsa-miR-185-3p	MIMAT0004611	GRAMD1B	57476	1	1	1	1	1	5
hsa-miR-185-3p	MIMAT0004611	CUL2	8453	1	1	1	1	1	5
hsa-miR-185-3p	MIMAT0004611	TRAM2	9697	1	1	1	1	1	5
hsa-miR-185-3p	MIMAT0004611	MAT1A	4143	1	1	1	1	1	5
hsa-miR-185-3p	MIMAT0004611	PFKFB4	5210	1	1	1	1	1	5
hsa-miR-185-3p	MIMAT0004611	SPRN	503542	1	1	1	1	1	5
hsa-miR-185-3p	MIMAT0004611	ARMC5	79798	1	1	1	1	1	5
hsa-miR-185-3p	MIMAT0004611	CARD8	22900	1	1	1	1	1	5
hsa-miR-185-3p	MIMAT0004611	TBRG1	84897	1	1	1	1	1	5
hsa-miR-185-3p	MIMAT0004611	KLHL3	26249	1	1	1	1	1	5
hsa-miR-185-3p	MIMAT0004611	SGSH	6448	1	1	1	1	1	5
hsa-miR-185-3p	MIMAT0004611	TRH	7200	1	1	1	1	1	5
hsa-miR-185-3p	MIMAT0004611	CDC25B	994	1	1	1	1	1	5
hsa-miR-185-3p	MIMAT0004611	GRM2	2912	1	1	1	1	1	5
hsa-miR-185-3p	MIMAT0004611	MGAT5B	146664	1	1	1	1	1	5
hsa-miR-185-3p	MIMAT0004611	AMBRA1	55626	1	1	1	1	1	5
hsa-miR-185-3p	MIMAT0004611	SPRYD4	283377	1	1	1	1	1	5
hsa-miR-185-3p	MIMAT0004611	MRPS25	64432	1	1	1	1	1	5
hsa-miR-185-3p	MIMAT0004611	SEC22C	9117	1	1	1	1	1	5
hsa-miR-185-3p	MIMAT0004611	RAPGEF3	10411	1	1	1	1	1	5
hsa-miR-185-3p	MIMAT0004611	NFIB	4781	1	1	1	1	1	5
hsa-miR-185-3p	MIMAT0004611	PRKCG	5582	1	1	1	1	1	5
hsa-miR-185-3p	MIMAT0004611	ADAM8	101	1	1	1	1	1	5
hsa-miR-185-3p	MIMAT0004611	HS6ST1	9394	1	1	1	1	1	5
hsa-miR-185-3p	MIMAT0004611	NPR1	4881	1	1	1	1	1	5
hsa-miR-185-3p	MIMAT0004611	PDDC1	347862	1	1	1	1	1	5
hsa-miR-185-3p	MIMAT0004611	OTUB2	78990	1	1	1	1	1	5
hsa-miR-185-3p	MIMAT0004611	CKAP4	10970	1	1	1	1	1	5
hsa-miR-185-3p	MIMAT0004611	TOMM40L	84134	1	1	1	1	1	5
hsa-miR-185-3p	MIMAT0004611	KPNA6	23633	1	1	1	1	1	5
hsa-miR-185-3p	MIMAT0004611	PRPH2	5961	1	1	1	1	1	5
hsa-miR-185-3p	MIMAT0004611	TCEB3	6924	1	1	1	1	1	5
hsa-miR-185-3p	MIMAT0004611	BCL2L1	598	1	1	1	1	1	5
hsa-miR-185-3p	MIMAT0004611	FLNA	2316	1	1	1	1	1	5
hsa-miR-185-3p	MIMAT0004611	BTBD11	121551	1	1	1	1	1	5
hsa-miR-185-3p	MIMAT0004611	EPB41L4B	54566	1	1	1	1	1	5
hsa-miR-185-3p	MIMAT0004611	ZBTB9	221504	1	1	1	1	1	5
hsa-miR-185-3p	MIMAT0004611	SEMA4G	57715	1	1	1	1	1	5
hsa-miR-185-3p	MIMAT0004611	ALDH4A1	8659	1	1	1	1	1	5
hsa-miR-185-3p	MIMAT0004611	SMG7	9887	1	1	1	1	1	5
hsa-miR-185-3p	MIMAT0004611	MMP15	4324	1	1	1	1	1	5
hsa-miR-185-3p	MIMAT0004611	PLCG1	5335	1	1	1	1	1	5
hsa-miR-185-3p	MIMAT0004611	CCDC92	80212	1	1	1	1	1	5
hsa-miR-185-3p	MIMAT0004611	ARHGAP26	23092	1	1	1	1	1	5
hsa-miR-185-3p	MIMAT0004611	SLC45A3	85414	1	1	1	1	1	5
hsa-miR-185-3p	MIMAT0004611	NDOR1	27158	1	1	1	1	1	5
hsa-miR-185-3p	MIMAT0004611	SLC25A1	6576	1	1	1	1	1	5
hsa-miR-185-3p	MIMAT0004611	WNT7B	7477	1	1	1	1	1	5
hsa-miR-185-3p	MIMAT0004611	CNN1	1264	1	1	1	1	1	5
hsa-miR-185-3p	MIMAT0004611	HSPG2	3339	1	1	1	1	1	5
hsa-miR-185-3p	MIMAT0004611	DAB2IP	153090	1	1	1	1	1	5
hsa-miR-185-3p	MIMAT0004611	DPYSL5	56896	1	1	1	1	1	5
hsa-miR-185-3p	MIMAT0004611	C5orf51	285636	1	1	1	1	1	5
hsa-miR-185-3p	MIMAT0004611	DNM1	1759	1	1	1	1	1	5
hsa-miR-185-3p	MIMAT0004611	SYTL5	94122	1	1	1	1	1	5
hsa-miR-185-3p	MIMAT0004611	STMN3	50861	1	1	1	1	1	5
hsa-miR-185-3p	MIMAT0004611	CCDC116	164592	1	1	1	1	1	5
hsa-miR-185-3p	MIMAT0004611	RALGAPB	57148	1	1	1	1	1	5
hsa-miR-185-3p	MIMAT0004611	CLTCL1	8218	1	1	1	1	1	5
hsa-miR-185-3p	MIMAT0004611	NCOR2	9612	1	1	1	1	1	5
hsa-miR-185-3p	MIMAT0004611	KRT85	3891	1	1	1	1	1	5
hsa-miR-185-3p	MIMAT0004611	PCDH1	5097	1	1	1	1	1	5
hsa-miR-185-3p	MIMAT0004611	SNX30	401548	1	1	1	1	1	5
hsa-miR-185-3p	MIMAT0004611	EFHD2	79180	1	1	1	1	1	5
hsa-miR-185-3p	MIMAT0004611	PDAP1	11333	1	1	1	1	1	5
hsa-miR-185-3p	MIMAT0004611	JPH4	84502	1	1	1	1	1	5
hsa-miR-185-3p	MIMAT0004611	TENM4	26011	1	1	1	1	1	5
hsa-miR-185-3p	MIMAT0004611	SCN2B	6327	1	1	1	1	1	5
hsa-miR-185-3p	MIMAT0004611	TFR2	7036	1	1	1	1	1	5
hsa-miR-185-3p	MIMAT0004611	CACNA1C	775	1	1	1	1	1	5
hsa-miR-185-3p	MIMAT0004611	GNAI2	2771	1	1	1	1	1	5
hsa-miR-185-3p	MIMAT0004611	SLITRK4	139065	1	1	1	1	1	5
hsa-miR-185-3p	MIMAT0004611	MED9	55090	1	1	1	1	1	5
hsa-miR-185-3p	MIMAT0004611	CALHM1	255022	1	1	1	1	1	5
hsa-miR-185-3p	MIMAT0004611	ZFAND3	60685	1	1	1	1	1	5
hsa-miR-185-3p	MIMAT0004611	LDB1	8861	1	1	1	1	1	5
hsa-miR-185-3p	MIMAT0004611	PDZK1IP1	10158	1	1	1	1	1	5
hsa-miR-185-3p	MIMAT0004611	MYO9B	4650	1	1	1	1	1	5
hsa-miR-185-3p	MIMAT0004611	POU6F1	5463	1	1	1	1	1	5
hsa-miR-185-3p	MIMAT0004611	NDEL1	81565	1	1	1	1	1	5
hsa-miR-185-3p	MIMAT0004611	FAM168A	23201	1	1	1	1	1	5
hsa-miR-185-3p	MIMAT0004611	BMF	90427	1	1	1	1	1	5
hsa-miR-185-3p	MIMAT0004611	SOX12	6666	1	1	1	1	1	5
hsa-miR-185-3p	MIMAT0004611	ADCY1	107	1	1	1	1	1	5
hsa-miR-185-3p	MIMAT0004611	CNPY3	10695	1	1	1	1	1	5
hsa-miR-185-3p	MIMAT0004611	CRISPLD2	83716	1	1	1	1	1	5
hsa-miR-185-3p	MIMAT0004611	DPY19L1	23333	1	1	1	1	1	5
hsa-miR-185-3p	MIMAT0004611	PTPRS	5802	1	1	1	1	1	5
hsa-miR-185-3p	MIMAT0004611	SUPT6H	6830	1	1	1	1	1	5
hsa-miR-185-3p	MIMAT0004611	ARHGAP1	392	1	1	1	1	1	5
hsa-miR-185-3p	MIMAT0004611	EIF4B	1975	1	1	1	1	1	5
hsa-miR-185-3p	MIMAT0004611	LENG8	114823	1	1	1	1	1	5
hsa-miR-185-3p	MIMAT0004611	C9orf114	51490	1	1	1	1	1	5
hsa-miR-185-3p	MIMAT0004611	CRTC2	200186	1	1	1	1	1	5
hsa-miR-185-3p	MIMAT0004611	HEG1	57493	1	1	1	1	1	5
hsa-miR-185-3p	MIMAT0004611	SUPT3H	8464	1	1	1	1	1	5
hsa-miR-185-3p	MIMAT0004611	SEC14L5	9717	1	1	1	1	1	5
hsa-miR-185-3p	MIMAT0004611	MAZ	4150	1	1	1	1	1	5
hsa-miR-185-3p	MIMAT0004611	PFKL	5211	1	1	1	1	1	5
hsa-miR-185-3p	MIMAT0004611	LURAP1	541468	1	1	1	1	1	5
hsa-miR-185-3p	MIMAT0004611	NAA40	79829	1	1	1	1	1	5
hsa-miR-185-3p	MIMAT0004611	EPN2	22905	1	1	1	1	1	5
hsa-miR-185-3p	MIMAT0004611	ARHGEF39	84904	1	1	1	1	1	5
hsa-miR-185-3p	MIMAT0004611	TINF2	26277	1	1	1	1	1	5
hsa-miR-185-3p	MIMAT0004611	SGTA	6449	1	1	1	1	1	5
hsa-miR-185-3p	MIMAT0004611	CCT3	7203	1	1	1	1	1	5
hsa-miR-185-3p	MIMAT0004611	CDK6	1021	1	1	1	1	1	5
hsa-miR-185-3p	MIMAT0004611	GSS	2937	1	1	1	1	1	5
hsa-miR-185-3p	MIMAT0004611	TOM1L2	146691	1	1	1	1	1	5
hsa-miR-185-3p	MIMAT0004611	SMPD4	55627	1	1	1	1	1	5
hsa-miR-185-3p	MIMAT0004611	GPR133	283383	1	1	1	1	1	5
hsa-miR-185-3p	MIMAT0004611	GIGYF1	64599	1	1	1	1	1	5
hsa-miR-185-3p	MIMAT0004611	CBFA2T2	9139	1	1	1	1	1	5
hsa-miR-185-3p	MIMAT0004611	CD2BP2	10421	1	1	1	1	1	5
hsa-miR-185-3p	MIMAT0004611	NFIX	4784	1	1	1	1	1	5
hsa-miR-185-3p	MIMAT0004611	MAPK1	5594	1	1	1	1	1	5
hsa-miR-185-3p	MIMAT0004611	ALDH5A1	7915	1	1	1	1	1	5
hsa-miR-185-3p	MIMAT0004611	HAND1	9421	1	1	1	1	1	5
hsa-miR-185-3p	MIMAT0004611	KCNC1	3746	1	1	1	1	1	5
hsa-miR-185-3p	MIMAT0004611	NPTX1	4884	1	1	1	1	1	5
hsa-miR-185-3p	MIMAT0004611	TMEM110	375346	1	1	1	1	1	5
hsa-miR-185-3p	MIMAT0004611	METRN	79006	1	1	1	1	1	5
hsa-miR-185-3p	MIMAT0004611	COPS6	10980	1	1	1	1	1	5
hsa-miR-185-3p	MIMAT0004611	RNASEH2C	84153	1	1	1	1	1	5
hsa-miR-185-3p	MIMAT0004611	OSBP2	23762	1	1	1	1	1	5
hsa-miR-185-3p	MIMAT0004611	RELA	5970	1	1	1	1	1	5
hsa-miR-185-3p	MIMAT0004611	TCF7	6932	1	1	1	1	1	5
hsa-miR-185-3p	MIMAT0004611	BCL6	604	1	1	1	1	1	5
hsa-miR-185-3p	MIMAT0004611	FOSB	2354	1	1	1	1	1	5
hsa-miR-185-3p	MIMAT0004611	FOXN4	121643	1	1	1	1	1	5
hsa-miR-185-3p	MIMAT0004611	GNB1L	54584	1	1	1	1	1	5
hsa-miR-185-3p	MIMAT0004611	FOXK1	221937	1	1	1	1	1	5
hsa-miR-185-3p	MIMAT0004611	PRX	57716	1	1	1	1	1	5
hsa-miR-185-3p	MIMAT0004611	IRS2	8660	1	1	1	1	1	5
hsa-miR-185-3p	MIMAT0004611	TECPR2	9895	1	1	1	1	1	5
hsa-miR-185-3p	MIMAT0004611	MSI1	4440	1	1	1	1	1	5
hsa-miR-185-3p	MIMAT0004611	PLEC	5339	1	1	1	1	1	5
hsa-miR-185-3p	MIMAT0004611	ORAI2	80228	1	1	1	1	1	5
hsa-miR-185-3p	MIMAT0004611	KIF1B	23095	1	1	1	1	1	5
hsa-miR-185-3p	MIMAT0004611	UNK	85451	1	1	1	1	1	5
hsa-miR-185-3p	MIMAT0004611	GNMT	27232	1	1	1	1	1	5
hsa-miR-185-3p	MIMAT0004611	SLIT3	6586	1	1	1	1	1	5
hsa-miR-185-3p	MIMAT0004611	XBP1	7494	1	1	1	1	1	5
hsa-miR-185-3p	MIMAT0004611	CRHR1	1394	1	1	1	1	1	5
hsa-miR-185-3p	MIMAT0004611	IDH2	3418	1	1	1	1	1	5
hsa-miR-185-3p	MIMAT0004611	PADI1	29943	1	1	1	1	1	5
hsa-miR-185-3p	MIMAT0004611	PLEKHG4B	153478	1	1	1	1	1	5
hsa-miR-185-3p	MIMAT0004611	NDUFA4L2	56901	1	1	1	1	1	5
hsa-miR-185-3p	MIMAT0004611	CRB2	286204	1	1	1	1	1	5
hsa-miR-185-3p	MIMAT0004611	DNM1	1759	1	1	1	1	1	5
hsa-miR-185-3p	MIMAT0004611	ABCC12	94160	1	1	1	1	1	5
hsa-miR-185-3p	MIMAT0004611	ZBTB7B	51043	1	1	1	1	1	5
hsa-miR-185-3p	MIMAT0004611	CABP7	164633	1	1	1	1	1	5
hsa-miR-185-3p	MIMAT0004611	DOLPP1	57171	1	1	1	1	1	5
hsa-miR-185-3p	MIMAT0004611	CLTCL1	8218	1	1	1	1	1	5
hsa-miR-185-3p	MIMAT0004611	AATK	9625	1	1	1	1	1	5
hsa-miR-185-3p	MIMAT0004611	LGALS9	3965	1	1	1	1	1	5
hsa-miR-185-3p	MIMAT0004611	PCSK2	5126	1	1	1	1	1	5
hsa-miR-185-3p	MIMAT0004611	LDLRAD2	401944	1	1	1	1	1	5
hsa-miR-185-3p	MIMAT0004611	C17orf62	79415	1	1	1	1	1	5
hsa-miR-185-3p	MIMAT0004611	TUSC2	11334	1	1	1	1	1	5
hsa-miR-185-3p	MIMAT0004611	DCTN5	84516	1	1	1	1	1	5
hsa-miR-185-3p	MIMAT0004611	L3MBTL1	26013	1	1	1	1	1	5
hsa-miR-185-3p	MIMAT0004611	SCN5A	6331	1	1	1	1	1	5
hsa-miR-185-3p	MIMAT0004611	TGFBR3	7049	1	1	1	1	1	5
hsa-miR-185-3p	MIMAT0004611	CACNB3	784	1	1	1	1	1	5
hsa-miR-185-3p	MIMAT0004611	GNAO1	2775	1	1	1	1	1	5
hsa-miR-185-3p	MIMAT0004611	AMER1	139285	1	1	1	1	1	5
hsa-miR-185-3p	MIMAT0004611	FIGN	55137	1	1	1	1	1	5
hsa-miR-185-3p	MIMAT0004611	MYADML2	255275	1	1	1	1	1	5
hsa-miR-185-3p	MIMAT0004611	ABHD4	63874	1	1	1	1	1	5
hsa-miR-185-3p	MIMAT0004611	FAM127A	8933	1	1	1	1	1	5
hsa-miR-185-3p	MIMAT0004611	SORBS3	10174	1	1	1	1	1	5
hsa-miR-185-3p	MIMAT0004611	PPP1R12B	4660	1	1	1	1	1	5
hsa-miR-185-3p	MIMAT0004611	PPARD	5467	1	1	1	1	1	5
hsa-miR-185-3p	MIMAT0004611	URM1	81605	1	1	1	1	1	5
hsa-miR-185-3p	MIMAT0004611	ZC3H4	23211	1	1	1	1	1	5
hsa-miR-185-3p	MIMAT0004611	LRRC16B	90668	1	1	1	1	1	5
hsa-miR-185-3p	MIMAT0004611	SP1	6667	1	1	1	1	1	5
hsa-miR-2278	MIMAT0011778	ATRX	546	1	1	1	1	1	5
hsa-miR-2278	MIMAT0011778	MS4A10	341116	1	1	1	1	1	5
hsa-miR-2278	MIMAT0011778	GNG12	55970	1	1	1	1	1	5
hsa-miR-2278	MIMAT0011778	NOL12	79159	1	1	1	1	1	5
hsa-miR-2278	MIMAT0011778	SEMA5A	9037	1	1	1	1	1	5
hsa-miR-2278	MIMAT0011778	RNF24	11237	1	1	1	1	1	5
hsa-miR-2278	MIMAT0011778	GSK3B	2932	1	1	1	1	1	5
hsa-miR-2278	MIMAT0011778	OAZ2	4947	1	1	1	1	1	5
hsa-miR-2278	MIMAT0011778	SNX29	92017	1	1	1	1	1	5
hsa-miR-2278	MIMAT0011778	PPTC7	160760	1	1	1	1	1	5
hsa-miR-2278	MIMAT0011778	ARMC8	25852	1	1	1	1	1	5
hsa-miR-2278	MIMAT0011778	DIRAS2	54769	1	1	1	1	1	5
hsa-miR-2278	MIMAT0011778	RORC	6097	1	1	1	1	1	5
hsa-miR-2278	MIMAT0011778	TNR	7143	1	1	1	1	1	5
hsa-miR-2278	MIMAT0011778	MAPK14	1432	1	1	1	1	1	5
hsa-miR-2278	MIMAT0011778	NCOA5	57727	1	1	1	1	1	5
hsa-miR-2278	MIMAT0011778	FAM167A	83648	1	1	1	1	1	5
hsa-miR-2278	MIMAT0011778	HIPK3	10114	1	1	1	1	1	5
hsa-miR-2278	MIMAT0011778	N4BP3	23138	1	1	1	1	1	5
hsa-miR-2278	MIMAT0011778	MEF2D	4209	1	1	1	1	1	5
hsa-miR-2278	MIMAT0011778	PPM1A	5494	1	1	1	1	1	5
hsa-miR-2278	MIMAT0011778	NADK2	133686	1	1	1	1	1	5
hsa-miR-2278	MIMAT0011778	SOST	50964	1	1	1	1	1	5
hsa-miR-2278	MIMAT0011778	SPRR3	6707	1	1	1	1	1	5
hsa-miR-2278	MIMAT0011778	CRTC1	23373	1	1	1	1	1	5
hsa-miR-2278	MIMAT0011778	AIG1	51390	1	1	1	1	1	5
hsa-miR-2278	MIMAT0011778	PTK7	5754	1	1	1	1	1	5
hsa-miR-2278	MIMAT0011778	SYT1	6857	1	1	1	1	1	5
hsa-miR-2278	MIMAT0011778	CACNA1B	774	1	1	1	1	1	5
hsa-miR-2278	MIMAT0011778	FOXI2	399823	1	1	1	1	1	5
hsa-miR-2278	MIMAT0011778	PLXDC1	57125	1	1	1	1	1	5
hsa-miR-2278	MIMAT0011778	SYNDIG1	79953	1	1	1	1	1	5
hsa-miR-2278	MIMAT0011778	GOSR1	9527	1	1	1	1	1	5
hsa-miR-2278	MIMAT0011778	ZNF365	22891	1	1	1	1	1	5
hsa-miR-2278	MIMAT0011778	IDS	3423	1	1	1	1	1	5
hsa-miR-2278	MIMAT0011778	PBX3	5090	1	1	1	1	1	5
hsa-miR-2278	MIMAT0011778	KLHL29	114818	1	1	1	1	1	5
hsa-miR-2278	MIMAT0011778	ZNF449	203523	1	1	1	1	1	5
hsa-miR-2278	MIMAT0011778	IL36RN	26525	1	1	1	1	1	5
hsa-miR-2278	MIMAT0011778	BSDC1	55108	1	1	1	1	1	5
hsa-miR-2278	MIMAT0011778	SCNN1D	6339	1	1	1	1	1	5
hsa-miR-2278	MIMAT0011778	WT1	7490	1	1	1	1	1	5
hsa-miR-2278	MIMAT0011778	ACADVL	37	1	1	1	1	1	5
hsa-miR-2278	MIMAT0011778	DMPK	1760	1	1	1	1	1	5
hsa-miR-2278	MIMAT0011778	SMOC1	64093	1	1	1	1	1	5
hsa-miR-2278	MIMAT0011778	DCTN5	84516	1	1	1	1	1	5
hsa-miR-2278	MIMAT0011778	CAP1	10487	1	1	1	1	1	5
hsa-miR-2278	MIMAT0011778	WWC1	23286	1	1	1	1	1	5
hsa-miR-2278	MIMAT0011778	MPP1	4354	1	1	1	1	1	5
hsa-miR-2278	MIMAT0011778	PRLR	5618	1	1	1	1	1	5
hsa-miR-2278	MIMAT0011778	RSPO3	84870	1	1	1	1	1	5
hsa-miR-2278	MIMAT0011778	LAYN	143903	1	1	1	1	1	5
hsa-miR-2278	MIMAT0011778	GPR83	10888	1	1	1	1	1	5
hsa-miR-2278	MIMAT0011778	GALE	2582	1	1	1	1	1	5
hsa-miR-2278	MIMAT0011778	NBN	4683	1	1	1	1	1	5
hsa-miR-2278	MIMAT0011778	FAM105B	90268	1	1	1	1	1	5
hsa-miR-2278	MIMAT0011778	PPM1L	151742	1	1	1	1	1	5
hsa-miR-2278	MIMAT0011778	KCNE1L	23630	1	1	1	1	1	5
hsa-miR-2278	MIMAT0011778	KCTD5	54442	1	1	1	1	1	5
hsa-miR-2278	MIMAT0011778	RAPSN	5913	1	1	1	1	1	5
hsa-miR-2278	MIMAT0011778	DYNLT3	6990	1	1	1	1	1	5
hsa-miR-2278	MIMAT0011778	CHIT1	1118	1	1	1	1	1	5
hsa-miR-2278	MIMAT0011778	TMEM178B	100507421	1	1	1	1	1	5
hsa-miR-2278	MIMAT0011778	KIDINS220	57498	1	1	1	1	1	5
hsa-miR-2278	MIMAT0011778	URM1	81605	1	1	1	1	1	5
hsa-miR-2278	MIMAT0011778	PHYHIP	9796	1	1	1	1	1	5
hsa-miR-2278	MIMAT0011778	ERC1	23085	1	1	1	1	1	5
hsa-miR-2278	MIMAT0011778	KIT	3815	1	1	1	1	1	5
hsa-miR-2278	MIMAT0011778	PLOD2	5352	1	1	1	1	1	5
hsa-miR-2278	MIMAT0011778	PLA2G4E	123745	1	1	1	1	1	5
hsa-miR-2278	MIMAT0011778	FBXO33	254170	1	1	1	1	1	5
hsa-miR-2278	MIMAT0011778	GIT1	28964	1	1	1	1	1	5
hsa-miR-2278	MIMAT0011778	TMEM40	55287	1	1	1	1	1	5
hsa-miR-2278	MIMAT0011778	ST3GAL4	6484	1	1	1	1	1	5
hsa-miR-2278	MIMAT0011778	CUL5	8065	1	1	1	1	1	5
hsa-miR-2278	MIMAT0011778	ALCAM	214	1	1	1	1	1	5
hsa-miR-2278	MIMAT0011778	ZNF621	285268	1	1	1	1	1	5
hsa-miR-2278	MIMAT0011778	EPHB3	2049	1	1	1	1	1	5
hsa-miR-2278	MIMAT0011778	BTBD7	55727	1	1	1	1	1	5
hsa-miR-2278	MIMAT0011778	CREB3L2	64764	1	1	1	1	1	5
hsa-miR-2278	MIMAT0011778	PDE5A	8654	1	1	1	1	1	5
hsa-miR-2278	MIMAT0011778	ATRX	546	1	1	1	1	1	5
hsa-miR-2278	MIMAT0011778	ATXN1L	342371	1	1	1	1	1	5
hsa-miR-2278	MIMAT0011778	UBFD1	56061	1	1	1	1	1	5
hsa-miR-2278	MIMAT0011778	CENPO	79172	1	1	1	1	1	5
hsa-miR-2278	MIMAT0011778	MAP3K13	9175	1	1	1	1	1	5
hsa-miR-2278	MIMAT0011778	CHP1	11261	1	1	1	1	1	5
hsa-miR-2278	MIMAT0011778	GSPT1	2935	1	1	1	1	1	5
hsa-miR-2278	MIMAT0011778	OPHN1	4983	1	1	1	1	1	5
hsa-miR-2278	MIMAT0011778	UBTD2	92181	1	1	1	1	1	5
hsa-miR-2278	MIMAT0011778	C18orf54	162681	1	1	1	1	1	5
hsa-miR-2278	MIMAT0011778	IPCEF1	26034	1	1	1	1	1	5
hsa-miR-2278	MIMAT0011778	C17orf59	54785	1	1	1	1	1	5
hsa-miR-2278	MIMAT0011778	S100A3	6274	1	1	1	1	1	5
hsa-miR-2278	MIMAT0011778	TRAF1	7185	1	1	1	1	1	5
hsa-miR-2278	MIMAT0011778	CSH1	1442	1	1	1	1	1	5
hsa-miR-2278	MIMAT0011778	CACNG8	59283	1	1	1	1	1	5
hsa-miR-2278	MIMAT0011778	CD99L2	83692	1	1	1	1	1	5
hsa-miR-2278	MIMAT0011778	DNAL4	10126	1	1	1	1	1	5
hsa-miR-2278	MIMAT0011778	MAPK8IP3	23162	1	1	1	1	1	5
hsa-miR-2278	MIMAT0011778	RAB8A	4218	1	1	1	1	1	5
hsa-miR-2278	MIMAT0011778	PPP1R2	5504	1	1	1	1	1	5
hsa-miR-2278	MIMAT0011778	C5orf24	134553	1	1	1	1	1	5
hsa-miR-2278	MIMAT0011778	COQ6	51004	1	1	1	1	1	5
hsa-miR-2278	MIMAT0011778	SRF	6722	1	1	1	1	1	5
hsa-miR-2278	MIMAT0011778	E2F7	144455	1	1	1	1	1	5
hsa-miR-2278	MIMAT0011778	AHCYL2	23382	1	1	1	1	1	5
hsa-miR-2278	MIMAT0011778	HEMK1	51409	1	1	1	1	1	5
hsa-miR-2278	MIMAT0011778	PTMS	5763	1	1	1	1	1	5
hsa-miR-2278	MIMAT0011778	MAP3K7	6885	1	1	1	1	1	5
hsa-miR-2278	MIMAT0011778	CACNB1	782	1	1	1	1	1	5
hsa-miR-2278	MIMAT0011778	C5orf63	401207	1	1	1	1	1	5
hsa-miR-2278	MIMAT0011778	JPH2	57158	1	1	1	1	1	5
hsa-miR-2278	MIMAT0011778	PHC3	80012	1	1	1	1	1	5
hsa-miR-2278	MIMAT0011778	SEC24C	9632	1	1	1	1	1	5
hsa-miR-2278	MIMAT0011778	ELL2	22936	1	1	1	1	1	5
hsa-miR-2278	MIMAT0011778	IGF1R	3480	1	1	1	1	1	5
hsa-miR-2278	MIMAT0011778	PCSK2	5126	1	1	1	1	1	5
hsa-miR-2278	MIMAT0011778	ZNF618	114991	1	1	1	1	1	5
hsa-miR-2278	MIMAT0011778	LRRC55	219527	1	1	1	1	1	5
hsa-miR-2278	MIMAT0011778	DIEXF	27042	1	1	1	1	1	5
hsa-miR-2278	MIMAT0011778	AGGF1	55109	1	1	1	1	1	5
hsa-miR-2278	MIMAT0011778	SDC2	6383	1	1	1	1	1	5
hsa-miR-2278	MIMAT0011778	ZNF24	7572	1	1	1	1	1	5
hsa-miR-2278	MIMAT0011778	ACTN4	81	1	1	1	1	1	5
hsa-miR-2278	MIMAT0011778	TRDMT1	1787	1	1	1	1	1	5
hsa-miR-2278	MIMAT0011778	EPB41L4A	64097	1	1	1	1	1	5
hsa-miR-2278	MIMAT0011778	DDX17	10521	1	1	1	1	1	5
hsa-miR-2278	MIMAT0011778	MSX2	4488	1	1	1	1	1	5
hsa-miR-2278	MIMAT0011778	ARHGEF39	84904	1	1	1	1	1	5
hsa-miR-2278	MIMAT0011778	MMP24	10893	1	1	1	1	1	5
hsa-miR-2278	MIMAT0011778	LRRC32	2615	1	1	1	1	1	5
hsa-miR-2278	MIMAT0011778	NCAM2	4685	1	1	1	1	1	5
hsa-miR-2278	MIMAT0011778	BMF	90427	1	1	1	1	1	5
hsa-miR-2278	MIMAT0011778	DAB2IP	153090	1	1	1	1	1	5
hsa-miR-2278	MIMAT0011778	SSBP2	23635	1	1	1	1	1	5
hsa-miR-2278	MIMAT0011778	ATAD2B	54454	1	1	1	1	1	5
hsa-miR-2278	MIMAT0011778	RARG	5916	1	1	1	1	1	5
hsa-miR-2278	MIMAT0011778	TEF	7008	1	1	1	1	1	5
hsa-miR-2278	MIMAT0011778	CHRNA2	1135	1	1	1	1	1	5
hsa-miR-2278	MIMAT0011778	KCTD16	57528	1	1	1	1	1	5
hsa-miR-2278	MIMAT0011778	LBH	81606	1	1	1	1	1	5
hsa-miR-2278	MIMAT0011778	SPOCK2	9806	1	1	1	1	1	5
hsa-miR-2278	MIMAT0011778	PEG10	23089	1	1	1	1	1	5
hsa-miR-2278	MIMAT0011778	KPNA1	3836	1	1	1	1	1	5
hsa-miR-2278	MIMAT0011778	PLXNA2	5362	1	1	1	1	1	5
hsa-miR-2278	MIMAT0011778	MRPL10	124995	1	1	1	1	1	5
hsa-miR-2278	MIMAT0011778	C17orf103	256302	1	1	1	1	1	5
hsa-miR-2278	MIMAT0011778	TFCP2L1	29842	1	1	1	1	1	5
hsa-miR-2278	MIMAT0011778	PI4K2A	55361	1	1	1	1	1	5
hsa-miR-2278	MIMAT0011778	SKP1	6500	1	1	1	1	1	5
hsa-miR-2278	MIMAT0011778	BAP1	8314	1	1	1	1	1	5
hsa-miR-2278	MIMAT0011778	APBA1	320	1	1	1	1	1	5
hsa-miR-2278	MIMAT0011778	C3orf70	285382	1	1	1	1	1	5
hsa-miR-2278	MIMAT0011778	ERBB4	2066	1	1	1	1	1	5
hsa-miR-2278	MIMAT0011778	N4BP2	55728	1	1	1	1	1	5
hsa-miR-2278	MIMAT0011778	CDCP1	64866	1	1	1	1	1	5
hsa-miR-2278	MIMAT0011778	IRS2	8660	1	1	1	1	1	5
hsa-miR-2278	MIMAT0011778	KIF1A	547	1	1	1	1	1	5
hsa-miR-2278	MIMAT0011778	RD3	343035	1	1	1	1	1	5
hsa-miR-2278	MIMAT0011778	PARD3	56288	1	1	1	1	1	5
hsa-miR-2278	MIMAT0011778	TTPAL	79183	1	1	1	1	1	5
hsa-miR-2278	MIMAT0011778	SLC16A7	9194	1	1	1	1	1	5
hsa-miR-2278	MIMAT0011778	NRM	11270	1	1	1	1	1	5
hsa-miR-2278	MIMAT0011778	GUCY1A3	2982	1	1	1	1	1	5
hsa-miR-2278	MIMAT0011778	OPRL1	4987	1	1	1	1	1	5
hsa-miR-2278	MIMAT0011778	STRADA	92335	1	1	1	1	1	5
hsa-miR-2278	MIMAT0011778	APCDD1L	164284	1	1	1	1	1	5
hsa-miR-2278	MIMAT0011778	CNTNAP2	26047	1	1	1	1	1	5
hsa-miR-2278	MIMAT0011778	GATAD2A	54815	1	1	1	1	1	5
hsa-miR-2278	MIMAT0011778	ATXN1	6310	1	1	1	1	1	5
hsa-miR-2278	MIMAT0011778	TSC1	7248	1	1	1	1	1	5
hsa-miR-2278	MIMAT0011778	CSH2	1443	1	1	1	1	1	5
hsa-miR-2278	MIMAT0011778	EDA2R	60401	1	1	1	1	1	5
hsa-miR-2278	MIMAT0011778	RPS6KL1	83694	1	1	1	1	1	5
hsa-miR-2278	MIMAT0011778	SUGP2	10147	1	1	1	1	1	5
hsa-miR-2278	MIMAT0011778	METAP1	23173	1	1	1	1	1	5
hsa-miR-2278	MIMAT0011778	MET	4233	1	1	1	1	1	5
hsa-miR-2278	MIMAT0011778	PPP2R5A	5525	1	1	1	1	1	5
hsa-miR-2278	MIMAT0011778	SRRM4	84530	1	1	1	1	1	5
hsa-miR-2278	MIMAT0011778	AGPAT6	137964	1	1	1	1	1	5
hsa-miR-2278	MIMAT0011778	TMEM194A	23306	1	1	1	1	1	5
hsa-miR-2278	MIMAT0011778	ST8SIA3	51046	1	1	1	1	1	5
hsa-miR-2278	MIMAT0011778	PROX1	5629	1	1	1	1	1	5
hsa-miR-2278	MIMAT0011778	SSR1	6745	1	1	1	1	1	5
hsa-miR-2278	MIMAT0011778	MESP2	145873	1	1	1	1	1	5
hsa-miR-2278	MIMAT0011778	AHCYL2	23382	1	1	1	1	1	5
hsa-miR-2278	MIMAT0011778	ANAPC7	51434	1	1	1	1	1	5
hsa-miR-2278	MIMAT0011778	PTPN1	5770	1	1	1	1	1	5
hsa-miR-2278	MIMAT0011778	TAL1	6886	1	1	1	1	1	5
hsa-miR-2278	MIMAT0011778	CALR	811	1	1	1	1	1	5
hsa-miR-2278	MIMAT0011778	SAMD12	401474	1	1	1	1	1	5
hsa-miR-2278	MIMAT0011778	DOLPP1	57171	1	1	1	1	1	5
hsa-miR-2278	MIMAT0011778	OPA3	80207	1	1	1	1	1	5
hsa-miR-2278	MIMAT0011778	IKBKE	9641	1	1	1	1	1	5
hsa-miR-2278	MIMAT0011778	SHANK2	22941	1	1	1	1	1	5
hsa-miR-2278	MIMAT0011778	IL1RN	3557	1	1	1	1	1	5
hsa-miR-2278	MIMAT0011778	PCYT1A	5130	1	1	1	1	1	5
hsa-miR-2278	MIMAT0011778	EVI5L	115704	1	1	1	1	1	5
hsa-miR-2278	MIMAT0011778	TMEM218	219854	1	1	1	1	1	5
hsa-miR-2278	MIMAT0011778	B3GAT1	27087	1	1	1	1	1	5
hsa-miR-2278	MIMAT0011778	XKR8	55113	1	1	1	1	1	5
hsa-miR-2278	MIMAT0011778	SEC14L1	6397	1	1	1	1	1	5
hsa-miR-2278	MIMAT0011778	ZNF76	7629	1	1	1	1	1	5
hsa-miR-2278	MIMAT0011778	ACTN4	81	1	1	1	1	1	5
hsa-miR-2278	MIMAT0011778	DPT	1805	1	1	1	1	1	5
hsa-miR-2278	MIMAT0011778	C10orf54	64115	1	1	1	1	1	5
hsa-miR-2278	MIMAT0011778	ARFGEF1	10565	1	1	1	1	1	5
hsa-miR-2278	MIMAT0011778	MTAP	4507	1	1	1	1	1	5
hsa-miR-2278	MIMAT0011778	MYLK2	85366	1	1	1	1	1	5
hsa-miR-2278	MIMAT0011778	ADAM23	8745	1	1	1	1	1	5
hsa-miR-2278	MIMAT0011778	SPIN1	10927	1	1	1	1	1	5
hsa-miR-2278	MIMAT0011778	NR6A1	2649	1	1	1	1	1	5
hsa-miR-2278	MIMAT0011778	NCBP1	4686	1	1	1	1	1	5
hsa-miR-2278	MIMAT0011778	TMEM55B	90809	1	1	1	1	1	5
hsa-miR-2278	MIMAT0011778	SLC36A2	153201	1	1	1	1	1	5
hsa-miR-2278	MIMAT0011778	RABGAP1	23637	1	1	1	1	1	5
hsa-miR-2278	MIMAT0011778	PRR13	54458	1	1	1	1	1	5
hsa-miR-2278	MIMAT0011778	RASA2	5922	1	1	1	1	1	5
hsa-miR-2278	MIMAT0011778	NR2F2	7026	1	1	1	1	1	5
hsa-miR-2278	MIMAT0011778	AP2M1	1173	1	1	1	1	1	5
hsa-miR-2278	MIMAT0011778	LRRC7	57554	1	1	1	1	1	5
hsa-miR-2278	MIMAT0011778	SNX27	81609	1	1	1	1	1	5
hsa-miR-2278	MIMAT0011778	TRIM66	9866	1	1	1	1	1	5
hsa-miR-2278	MIMAT0011778	PEG10	23089	1	1	1	1	1	5
hsa-miR-2278	MIMAT0011778	KRT6B	3854	1	1	1	1	1	5
hsa-miR-2278	MIMAT0011778	PML	5371	1	1	1	1	1	5
hsa-miR-2278	MIMAT0011778	MIEF2	125170	1	1	1	1	1	5
hsa-miR-2278	MIMAT0011778	ST6GALNAC3	256435	1	1	1	1	1	5
hsa-miR-2278	MIMAT0011778	UBN1	29855	1	1	1	1	1	5
hsa-miR-2278	MIMAT0011778	ASIC4	55515	1	1	1	1	1	5
hsa-miR-2278	MIMAT0011778	SLC1A2	6506	1	1	1	1	1	5
hsa-miR-2278	MIMAT0011778	FZD4	8322	1	1	1	1	1	5
hsa-miR-2278	MIMAT0011778	AQP2	359	1	1	1	1	1	5
hsa-miR-2278	MIMAT0011778	LOC285556	285556	1	1	1	1	1	5
hsa-miR-2278	MIMAT0011778	EXT1	2131	1	1	1	1	1	5
hsa-miR-2278	MIMAT0011778	PARVA	55742	1	1	1	1	1	5
hsa-miR-2278	MIMAT0011778	REEP1	65055	1	1	1	1	1	5
hsa-miR-2278	MIMAT0011778	CCND1	595	1	1	1	1	1	5
hsa-miR-2278	MIMAT0011778	BARHL2	343472	1	1	1	1	1	5
hsa-miR-2278	MIMAT0011778	C21orf59	56683	1	1	1	1	1	5
hsa-miR-2278	MIMAT0011778	CDC73	79577	1	1	1	1	1	5
hsa-miR-2278	MIMAT0011778	VAPB	9217	1	1	1	1	1	5
hsa-miR-2278	MIMAT0011778	ATXN2L	11273	1	1	1	1	1	5
hsa-miR-2278	MIMAT0011778	HDGF	3068	1	1	1	1	1	5
hsa-miR-2278	MIMAT0011778	OSBP	5007	1	1	1	1	1	5
hsa-miR-2278	MIMAT0011778	SPECC1	92521	1	1	1	1	1	5
hsa-miR-2278	MIMAT0011778	RASSF6	166824	1	1	1	1	1	5
hsa-miR-2278	MIMAT0011778	PPP1R16B	26051	1	1	1	1	1	5
hsa-miR-2278	MIMAT0011778	NDE1	54820	1	1	1	1	1	5
hsa-miR-2278	MIMAT0011778	SCD	6319	1	1	1	1	1	5
hsa-miR-2278	MIMAT0011778	UBE2D3	7323	1	1	1	1	1	5
hsa-miR-2278	MIMAT0011778	CTNND1	1500	1	1	1	1	1	5
hsa-miR-2278	MIMAT0011778	HPSE2	60495	1	1	1	1	1	5
hsa-miR-2278	MIMAT0011778	SYT16	83851	1	1	1	1	1	5
hsa-miR-2278	MIMAT0011778	TENM1	10178	1	1	1	1	1	5
hsa-miR-2278	MIMAT0011778	FBXL7	23194	1	1	1	1	1	5
hsa-miR-2278	MIMAT0011778	MFAP3	4238	1	1	1	1	1	5
hsa-miR-2278	MIMAT0011778	PPP2R5C	5527	1	1	1	1	1	5
hsa-miR-2278	MIMAT0011778	MAK16	84549	1	1	1	1	1	5
hsa-miR-2278	MIMAT0011778	PTPDC1	138639	1	1	1	1	1	5
hsa-miR-2278	MIMAT0011778	SATB2	23314	1	1	1	1	1	5
hsa-miR-2278	MIMAT0011778	MLXIPL	51085	1	1	1	1	1	5
hsa-miR-2278	MIMAT0011778	MASP1	5648	1	1	1	1	1	5
hsa-miR-2278	MIMAT0011778	STAT5A	6776	1	1	1	1	1	5
hsa-miR-2278	MIMAT0011778	EAF1	85403	1	1	1	1	1	5
hsa-miR-2278	MIMAT0011778	TTBK2	146057	1	1	1	1	1	5
hsa-miR-2278	MIMAT0011778	RYBP	23429	1	1	1	1	1	5
hsa-miR-2278	MIMAT0011778	ANKFY1	51479	1	1	1	1	1	5
hsa-miR-2278	MIMAT0011778	PTPN13	5783	1	1	1	1	1	5
hsa-miR-2278	MIMAT0011778	TARBP2	6895	1	1	1	1	1	5
hsa-miR-2278	MIMAT0011778	CAMK4	814	1	1	1	1	1	5
hsa-miR-2278	MIMAT0011778	IQSEC3	440073	1	1	1	1	1	5
hsa-miR-2278	MIMAT0011778	ZNF286A	57335	1	1	1	1	1	5
hsa-miR-2278	MIMAT0011778	ORAI2	80228	1	1	1	1	1	5
hsa-miR-2278	MIMAT0011778	SLC25A44	9673	1	1	1	1	1	5
hsa-miR-2278	MIMAT0011778	KDM2A	22992	1	1	1	1	1	5
hsa-miR-2278	MIMAT0011778	INSM1	3642	1	1	1	1	1	5
hsa-miR-2278	MIMAT0011778	PEX12	5193	1	1	1	1	1	5
hsa-miR-2278	MIMAT0011778	GRIN3A	116443	1	1	1	1	1	5
hsa-miR-2278	MIMAT0011778	PATL1	219988	1	1	1	1	1	5
hsa-miR-2278	MIMAT0011778	DKK3	27122	1	1	1	1	1	5
hsa-miR-2278	MIMAT0011778	ANO10	55129	1	1	1	1	1	5
hsa-miR-2278	MIMAT0011778	SELP	6403	1	1	1	1	1	5
hsa-miR-2278	MIMAT0011778	ZNF135	7694	1	1	1	1	1	5
hsa-miR-2278	MIMAT0011778	ADCYAP1R1	117	1	1	1	1	1	5
hsa-miR-2278	MIMAT0011778	SLC26A2	1836	1	1	1	1	1	5
hsa-miR-2278	MIMAT0011778	XYLT1	64131	1	1	1	1	1	5
hsa-miR-2278	MIMAT0011778	SLC34A2	10568	1	1	1	1	1	5
hsa-miR-2278	MIMAT0011778	MTF1	4520	1	1	1	1	1	5
hsa-miR-2278	MIMAT0011778	CD164	8763	1	1	1	1	1	5
hsa-miR-2278	MIMAT0011778	MAPRE2	10982	1	1	1	1	1	5
hsa-miR-2278	MIMAT0011778	GDF2	2658	1	1	1	1	1	5
hsa-miR-2278	MIMAT0011778	NEDD9	4739	1	1	1	1	1	5
hsa-miR-2278	MIMAT0011778	TRIM41	90933	1	1	1	1	1	5
hsa-miR-2278	MIMAT0011778	VKORC1L1	154807	1	1	1	1	1	5
hsa-miR-2278	MIMAT0011778	PLD3	23646	1	1	1	1	1	5
hsa-miR-2278	MIMAT0011778	NEURL1B	54492	1	1	1	1	1	5
hsa-miR-2278	MIMAT0011778	RBMS1	5937	1	1	1	1	1	5
hsa-miR-2278	MIMAT0011778	TFF1	7031	1	1	1	1	1	5
hsa-miR-2278	MIMAT0011778	CNP	1267	1	1	1	1	1	5
hsa-miR-2278	MIMAT0011778	NYAP2	57624	1	1	1	1	1	5
hsa-miR-2278	MIMAT0011778	TSPAN14	81619	1	1	1	1	1	5
hsa-miR-2278	MIMAT0011778	AREL1	9870	1	1	1	1	1	5
hsa-miR-2278	MIMAT0011778	PEG10	23089	1	1	1	1	1	5
hsa-miR-2278	MIMAT0011778	KRT16	3868	1	1	1	1	1	5
hsa-miR-2278	MIMAT0011778	PRRX1	5396	1	1	1	1	1	5
hsa-miR-2278	MIMAT0011778	FAM210A	125228	1	1	1	1	1	5
hsa-miR-2278	MIMAT0011778	SNX33	257364	1	1	1	1	1	5
hsa-miR-2278	MIMAT0011778	RBM15B	29890	1	1	1	1	1	5
hsa-miR-2278	MIMAT0011778	GALNT10	55568	1	1	1	1	1	5
hsa-miR-2278	MIMAT0011778	SLC6A8	6535	1	1	1	1	1	5
hsa-miR-2278	MIMAT0011778	IKBKG	8517	1	1	1	1	1	5
hsa-miR-2278	MIMAT0011778	AQP4	361	1	1	1	1	1	5
hsa-miR-2278	MIMAT0011778	LOC285556	285556	1	1	1	1	1	5
hsa-miR-2278	MIMAT0011778	EYA3	2140	1	1	1	1	1	5
hsa-miR-2278	MIMAT0011778	SEPT11	55752	1	1	1	1	1	5
hsa-miR-2278	MIMAT0011778	CAMKV	79012	1	1	1	1	1	5
hsa-miR-2278	MIMAT0011778	STAT6	6778	1	1	1	1	1	5
hsa-miR-2278	MIMAT0011778	BCL2L2	599	1	1	1	1	1	5
hsa-miR-2278	MIMAT0011778	ZNF445	353274	1	1	1	1	1	5
hsa-miR-2278	MIMAT0011778	DPYSL5	56896	1	1	1	1	1	5
hsa-miR-2278	MIMAT0011778	OCEL1	79629	1	1	1	1	1	5
hsa-miR-2278	MIMAT0011778	B4GALT5	9334	1	1	1	1	1	5
hsa-miR-2278	MIMAT0011778	MRAS	22808	1	1	1	1	1	5
hsa-miR-2278	MIMAT0011778	UBE2K	3093	1	1	1	1	1	5
hsa-miR-2278	MIMAT0011778	OVOL1	5017	1	1	1	1	1	5
hsa-miR-2278	MIMAT0011778	MMGT1	93380	1	1	1	1	1	5
hsa-miR-2278	MIMAT0011778	CDC20B	166979	1	1	1	1	1	5
hsa-miR-2278	MIMAT0011778	TANC2	26115	1	1	1	1	1	5
hsa-miR-2278	MIMAT0011778	WDR55	54853	1	1	1	1	1	5
hsa-miR-2278	MIMAT0011778	SCN1A	6323	1	1	1	1	1	5
hsa-miR-2278	MIMAT0011778	UBE2G1	7326	1	1	1	1	1	5
hsa-miR-2278	MIMAT0011778	CTSS	1520	1	1	1	1	1	5
hsa-miR-2278	MIMAT0011778	AGBL5	60509	1	1	1	1	1	5
hsa-miR-2278	MIMAT0011778	PCGF6	84108	1	1	1	1	1	5
hsa-miR-2278	MIMAT0011778	TRIM13	10206	1	1	1	1	1	5
hsa-miR-2278	MIMAT0011778	GSE1	23199	1	1	1	1	1	5
hsa-miR-2278	MIMAT0011778	MGAT5	4249	1	1	1	1	1	5
hsa-miR-2278	MIMAT0011778	PPP2R5D	5528	1	1	1	1	1	5
hsa-miR-2278	MIMAT0011778	KRTAP4-4	84616	1	1	1	1	1	5
hsa-miR-2278	MIMAT0011778	FAM199X	139231	1	1	1	1	1	5
hsa-miR-2278	MIMAT0011778	SLC9A8	23315	1	1	1	1	1	5
hsa-miR-2278	MIMAT0011778	MLXIPL	51085	1	1	1	1	1	5
hsa-miR-2278	MIMAT0011778	PSD	5662	1	1	1	1	1	5
hsa-miR-2278	MIMAT0011778	DISP2	85455	1	1	1	1	1	5
hsa-miR-2278	MIMAT0011778	TOM1L2	146691	1	1	1	1	1	5
hsa-miR-2278	MIMAT0011778	SLC44A1	23446	1	1	1	1	1	5
hsa-miR-2278	MIMAT0011778	NT5DC3	51559	1	1	1	1	1	5
hsa-miR-2278	MIMAT0011778	PTPN14	5784	1	1	1	1	1	5
hsa-miR-2278	MIMAT0011778	CNTN2	6900	1	1	1	1	1	5
hsa-miR-2278	MIMAT0011778	RUNX2	860	1	1	1	1	1	5
hsa-miR-2278	MIMAT0011778	DBX2	440097	1	1	1	1	1	5
hsa-miR-2278	MIMAT0011778	SENP7	57337	1	1	1	1	1	5
hsa-miR-2278	MIMAT0011778	HSD3B7	80270	1	1	1	1	1	5
hsa-miR-2278	MIMAT0011778	CLINT1	9685	1	1	1	1	1	5
hsa-miR-2278	MIMAT0011778	LIMCH1	22998	1	1	1	1	1	5
hsa-miR-2278	MIMAT0011778	INSR	3643	1	1	1	1	1	5
hsa-miR-2278	MIMAT0011778	PFAS	5198	1	1	1	1	1	5
hsa-miR-2278	MIMAT0011778	RAB3IP	117177	1	1	1	1	1	5
hsa-miR-2278	MIMAT0011778	CYB561A3	220002	1	1	1	1	1	5
hsa-miR-2278	MIMAT0011778	HSPB7	27129	1	1	1	1	1	5
hsa-miR-2278	MIMAT0011778	MSTO1	55154	1	1	1	1	1	5
hsa-miR-2278	MIMAT0011778	MAP2K4	6416	1	1	1	1	1	5
hsa-miR-2278	MIMAT0011778	ZKSCAN8	7745	1	1	1	1	1	5
hsa-miR-2278	MIMAT0011778	PLIN2	123	1	1	1	1	1	5
hsa-miR-2278	MIMAT0011778	EFNA3	1944	1	1	1	1	1	5
hsa-miR-2278	MIMAT0011778	ABCG5	64240	1	1	1	1	1	5
hsa-miR-2278	MIMAT0011778	MXD4	10608	1	1	1	1	1	5
hsa-miR-2278	MIMAT0011778	MTHFR	4524	1	1	1	1	1	5
hsa-miR-2278	MIMAT0011778	DDA1	79016	1	1	1	1	1	5
hsa-miR-2278	MIMAT0011778	SYNGAP1	8831	1	1	1	1	1	5
hsa-miR-2278	MIMAT0011778	VAX1	11023	1	1	1	1	1	5
hsa-miR-2278	MIMAT0011778	GLRA2	2742	1	1	1	1	1	5
hsa-miR-2278	MIMAT0011778	NKTR	4820	1	1	1	1	1	5
hsa-miR-2278	MIMAT0011778	LONRF1	91694	1	1	1	1	1	5
hsa-miR-2278	MIMAT0011778	AMOTL1	154810	1	1	1	1	1	5
hsa-miR-2278	MIMAT0011778	TRIM29	23650	1	1	1	1	1	5
hsa-miR-2278	MIMAT0011778	FAM193B	54540	1	1	1	1	1	5
hsa-miR-2278	MIMAT0011778	RBMS2	5939	1	1	1	1	1	5
hsa-miR-2278	MIMAT0011778	TGFB3	7043	1	1	1	1	1	5
hsa-miR-2278	MIMAT0011778	CPN1	1369	1	1	1	1	1	5
hsa-miR-2278	MIMAT0011778	DHX37	57647	1	1	1	1	1	5
hsa-miR-2278	MIMAT0011778	SLC25A28	81894	1	1	1	1	1	5
hsa-miR-2278	MIMAT0011778	TRANK1	9881	1	1	1	1	1	5
hsa-miR-2278	MIMAT0011778	PEG10	23089	1	1	1	1	1	5
hsa-miR-2278	MIMAT0011778	AFF3	3899	1	1	1	1	1	5
hsa-miR-2278	MIMAT0011778	POU2AF1	5450	1	1	1	1	1	5
hsa-miR-2278	MIMAT0011778	SYT2	127833	1	1	1	1	1	5
hsa-miR-2278	MIMAT0011778	GXYLT1	283464	1	1	1	1	1	5
hsa-miR-2278	MIMAT0011778	EEF2K	29904	1	1	1	1	1	5
hsa-miR-2278	MIMAT0011778	CDV3	55573	1	1	1	1	1	5
hsa-miR-2278	MIMAT0011778	SLC9A5	6553	1	1	1	1	1	5
hsa-miR-2278	MIMAT0011778	GAS7	8522	1	1	1	1	1	5
hsa-miR-2278	MIMAT0011778	ARF3	377	1	1	1	1	1	5
hsa-miR-2278	MIMAT0011778	LOC285556	285556	1	1	1	1	1	5
hsa-miR-2278	MIMAT0011778	FKTN	2218	1	1	1	1	1	5
hsa-miR-2278	MIMAT0011778	C1orf106	55765	1	1	1	1	1	5
hsa-miR-2278	MIMAT0011778	STK4	6789	1	1	1	1	1	5
hsa-miR-2278	MIMAT0011778	BHMT	635	1	1	1	1	1	5
hsa-miR-2278	MIMAT0011778	AMIGO3	386724	1	1	1	1	1	5
hsa-miR-2278	MIMAT0011778	OLFML3	56944	1	1	1	1	1	5
hsa-miR-2278	MIMAT0011778	PPP1R3B	79660	1	1	1	1	1	5
hsa-miR-2278	MIMAT0011778	GLP2R	9340	1	1	1	1	1	5
hsa-miR-2278	MIMAT0011778	COPZ1	22818	1	1	1	1	1	5
hsa-miR-2278	MIMAT0011778	HOXB6	3216	1	1	1	1	1	5
hsa-miR-2278	MIMAT0011778	P2RX7	5027	1	1	1	1	1	5
hsa-miR-2278	MIMAT0011778	TADA2B	93624	1	1	1	1	1	5
hsa-miR-2278	MIMAT0011778	IDO2	169355	1	1	1	1	1	5
hsa-miR-2278	MIMAT0011778	LDLRAP1	26119	1	1	1	1	1	5
hsa-miR-2278	MIMAT0011778	FNBP1L	54874	1	1	1	1	1	5
hsa-miR-2278	MIMAT0011778	SCN2A	6326	1	1	1	1	1	5
hsa-miR-2278	MIMAT0011778	UBE2H	7328	1	1	1	1	1	5
hsa-miR-2278	MIMAT0011778	DAG1	1605	1	1	1	1	1	5
hsa-miR-2278	MIMAT0011778	ALX4	60529	1	1	1	1	1	5
hsa-miR-2278	MIMAT0011778	CHD6	84181	1	1	1	1	1	5
hsa-miR-2278	MIMAT0011778	GDF11	10220	1	1	1	1	1	5
hsa-miR-2278	MIMAT0011778	SULF1	23213	1	1	1	1	1	5
hsa-miR-2278	MIMAT0011778	CIITA	4261	1	1	1	1	1	5
hsa-miR-2278	MIMAT0011778	PRCC	5546	1	1	1	1	1	5
hsa-miR-2278	MIMAT0011778	HES7	84667	1	1	1	1	1	5
hsa-miR-2278	MIMAT0011778	SOGA1	140710	1	1	1	1	1	5
hsa-miR-2278	MIMAT0011778	NEDD4L	23327	1	1	1	1	1	5
hsa-miR-2278	MIMAT0011778	APH1A	51107	1	1	1	1	1	5
hsa-miR-2278	MIMAT0011778	PSKH1	5681	1	1	1	1	1	5
hsa-miR-2278	MIMAT0011778	UMODL1	89766	1	1	1	1	1	5
hsa-miR-2278	MIMAT0011778	SLFN13	146857	1	1	1	1	1	5
hsa-miR-2278	MIMAT0011778	ICMT	23463	1	1	1	1	1	5
hsa-miR-2278	MIMAT0011778	RAB6B	51560	1	1	1	1	1	5
hsa-miR-2278	MIMAT0011778	PVRL1	5818	1	1	1	1	1	5
hsa-miR-2278	MIMAT0011778	TCEA3	6920	1	1	1	1	1	5
hsa-miR-2278	MIMAT0011778	CD28	940	1	1	1	1	1	5
hsa-miR-2278	MIMAT0011778	MINOS1	440574	1	1	1	1	1	5
hsa-miR-2278	MIMAT0011778	PPM1H	57460	1	1	1	1	1	5
hsa-miR-2278	MIMAT0011778	CPEB4	80315	1	1	1	1	1	5
hsa-miR-2278	MIMAT0011778	SEC14L5	9717	1	1	1	1	1	5
hsa-miR-2278	MIMAT0011778	PHLPP2	23035	1	1	1	1	1	5
hsa-miR-2278	MIMAT0011778	IRS1	3667	1	1	1	1	1	5
hsa-miR-2278	MIMAT0011778	PFKFB3	5209	1	1	1	1	1	5
hsa-miR-2278	MIMAT0011778	C10orf71	118461	1	1	1	1	1	5
hsa-miR-2278	MIMAT0011778	OAF	220323	1	1	1	1	1	5
hsa-miR-2278	MIMAT0011778	VPS4A	27183	1	1	1	1	1	5
hsa-miR-2278	MIMAT0011778	RPRD1A	55197	1	1	1	1	1	5
hsa-miR-2278	MIMAT0011778	SFTPB	6439	1	1	1	1	1	5
hsa-miR-2278	MIMAT0011778	LUZP1	7798	1	1	1	1	1	5
hsa-miR-2278	MIMAT0011778	ADORA1	134	1	1	1	1	1	5
hsa-miR-2278	MIMAT0011778	EGFR	1956	1	1	1	1	1	5
hsa-miR-2278	MIMAT0011778	LMBR1	64327	1	1	1	1	1	5
hsa-miR-2278	MIMAT0011778	HEXIM1	10614	1	1	1	1	1	5
hsa-miR-2278	MIMAT0011778	MYH10	4628	1	1	1	1	1	5
hsa-miR-2278	MIMAT0011778	KCTD15	79047	1	1	1	1	1	5
hsa-miR-2278	MIMAT0011778	KSR1	8844	1	1	1	1	1	5
hsa-miR-2278	MIMAT0011778	ADAMTS5	11096	1	1	1	1	1	5
hsa-miR-2278	MIMAT0011778	GLRA2	2742	1	1	1	1	1	5
hsa-miR-2278	MIMAT0011778	NOS1	4842	1	1	1	1	1	5
hsa-miR-2278	MIMAT0011778	LIN52	91750	1	1	1	1	1	5
hsa-miR-2278	MIMAT0011778	ATP6V0E2	155066	1	1	1	1	1	5
hsa-miR-2278	MIMAT0011778	PANX1	24145	1	1	1	1	1	5
hsa-miR-2278	MIMAT0011778	WDR5B	54554	1	1	1	1	1	5
hsa-miR-2278	MIMAT0011778	PRPH2	5961	1	1	1	1	1	5
hsa-miR-2278	MIMAT0011778	THBS1	7057	1	1	1	1	1	5
hsa-miR-2278	MIMAT0011778	CPT1A	1374	1	1	1	1	1	5
hsa-miR-2278	MIMAT0011778	BEND3	57673	1	1	1	1	1	5
hsa-miR-2278	MIMAT0011778	PITPNM3	83394	1	1	1	1	1	5
hsa-miR-2278	MIMAT0011778	KBTBD11	9920	1	1	1	1	1	5
hsa-miR-2278	MIMAT0011778	ZC3H13	23091	1	1	1	1	1	5
hsa-miR-2278	MIMAT0011778	LYN	4067	1	1	1	1	1	5
hsa-miR-2278	MIMAT0011778	POU2F1	5451	1	1	1	1	1	5
hsa-miR-2278	MIMAT0011778	PIFO	128344	1	1	1	1	1	5
hsa-miR-2278	MIMAT0011778	SIAH3	283514	1	1	1	1	1	5
hsa-miR-2278	MIMAT0011778	CDIP1	29965	1	1	1	1	1	5
hsa-miR-2278	MIMAT0011778	UBE2Q1	55585	1	1	1	1	1	5
hsa-miR-2278	MIMAT0011778	SLIT3	6586	1	1	1	1	1	5
hsa-miR-2278	MIMAT0011778	KLF7	8609	1	1	1	1	1	5
hsa-miR-2278	MIMAT0011778	RHOA	387	1	1	1	1	1	5
hsa-miR-2278	MIMAT0011778	PNPLA1	285848	1	1	1	1	1	5
hsa-miR-2278	MIMAT0011778	FGF11	2256	1	1	1	1	1	5
hsa-miR-2278	MIMAT0011778	PAG1	55824	1	1	1	1	1	5
hsa-miR-2278	MIMAT0011778	PSMD11	5717	1	1	1	1	1	5
hsa-miR-2278	MIMAT0011778	STX3	6809	1	1	1	1	1	5
hsa-miR-2278	MIMAT0011778	BRDT	676	1	1	1	1	1	5
hsa-miR-2278	MIMAT0011778	SH2D4B	387694	1	1	1	1	1	5
hsa-miR-2278	MIMAT0011778	C14orf132	56967	1	1	1	1	1	5
hsa-miR-2278	MIMAT0011778	FN3KRP	79672	1	1	1	1	1	5
hsa-miR-2278	MIMAT0011778	UBE4A	9354	1	1	1	1	1	5
hsa-miR-2278	MIMAT0011778	ZNF652	22834	1	1	1	1	1	5
hsa-miR-2278	MIMAT0011778	HOXC13	3229	1	1	1	1	1	5
hsa-miR-2278	MIMAT0011778	PAFAH1B1	5048	1	1	1	1	1	5
hsa-miR-2278	MIMAT0011778	ORMDL1	94101	1	1	1	1	1	5
hsa-miR-2278	MIMAT0011778	ADAMTS17	170691	1	1	1	1	1	5
hsa-miR-2278	MIMAT0011778	TRPC4AP	26133	1	1	1	1	1	5
hsa-miR-2278	MIMAT0011778	CHTF8	54921	1	1	1	1	1	5
hsa-miR-2278	MIMAT0011778	SCN2B	6327	1	1	1	1	1	5
hsa-miR-2278	MIMAT0011778	UBE2L3	7332	1	1	1	1	1	5
hsa-miR-2278	MIMAT0011778	DGKB	1607	1	1	1	1	1	5
hsa-miR-2278	MIMAT0011778	PAPPA2	60676	1	1	1	1	1	5
hsa-miR-2278	MIMAT0011778	FAR1	84188	1	1	1	1	1	5
[truncated: 6,507 more rows]

## Sheet: In silico miRNA targets (MvsC)
miRNA	miRBaseID	Gene	EntrezID	miRWalk	Microt4	miRanda	RNAhybrid	Targetscan	SUM
hsa-let-7e-5p	MIMAT0000066	TRIM17	51127	1	1	1	1	1	5
hsa-let-7e-5p	MIMAT0000066	OPA3	80207	1	1	1	1	1	5
hsa-let-7e-5p	MIMAT0000066	SLC10A2	6555	1	1	1	1	1	5
hsa-let-7e-5p	MIMAT0000066	ONECUT2	9480	1	1	1	1	1	5
hsa-let-7e-5p	MIMAT0000066	IGF1R	3480	1	1	1	1	1	5
hsa-let-7e-5p	MIMAT0000066	TTC14	151613	1	1	1	1	1	5
hsa-let-7e-5p	MIMAT0000066	ZNF286B	729288	1	1	1	1	1	5
hsa-let-7e-5p	MIMAT0000066	TMEM194A	23306	1	1	1	1	1	5
hsa-let-7e-5p	MIMAT0000066	DCUN1D2	55208	1	1	1	1	1	5
hsa-let-7e-5p	MIMAT0000066	ZSWIM5	57643	1	1	1	1	1	5
hsa-let-7e-5p	MIMAT0000066	ARRDC4	91947	1	1	1	1	1	5
hsa-let-7e-5p	MIMAT0000066	KLK10	5655	1	1	1	1	1	5
hsa-let-7e-5p	MIMAT0000066	FZD3	7976	1	1	1	1	1	5
hsa-let-7e-5p	MIMAT0000066	COL1A2	1278	1	1	1	1	1	5
hsa-let-7e-5p	MIMAT0000066	NOVA1	4857	1	1	1	1	1	5
hsa-let-7e-5p	MIMAT0000066	DPH3	285381	1	1	1	1	1	5
hsa-let-7e-5p	MIMAT0000066	PGRMC1	10857	1	1	1	1	1	5
hsa-let-7e-5p	MIMAT0000066	DVL3	1857	1	1	1	1	1	5
hsa-let-7e-5p	MIMAT0000066	PBX2	5089	1	1	1	1	1	5
hsa-let-7e-5p	MIMAT0000066	ZNF879	345462	1	1	1	1	1	5
hsa-let-7e-5p	MIMAT0000066	LDB3	11155	1	1	1	1	1	5
hsa-let-7e-5p	MIMAT0000066	MIEF1	54471	1	1	1	1	1	5
hsa-let-7e-5p	MIMAT0000066	DUSP22	56940	1	1	1	1	1	5
hsa-let-7e-5p	MIMAT0000066	FAM103A1	83640	1	1	1	1	1	5
hsa-let-7e-5p	MIMAT0000066	TBX5	6910	1	1	1	1	1	5
hsa-let-7e-5p	MIMAT0000066	SNX17	9784	1	1	1	1	1	5
hsa-let-7e-5p	MIMAT0000066	FAS	355	1	1	1	1	1	5
hsa-let-7e-5p	MIMAT0000066	MXD1	4084	1	1	1	1	1	5
hsa-let-7e-5p	MIMAT0000066	TET3	200424	1	1	1	1	1	5
hsa-let-7e-5p	MIMAT0000066	RAB3GAP2	25782	1	1	1	1	1	5
hsa-let-7e-5p	MIMAT0000066	SMAP2	64744	1	1	1	1	1	5
hsa-let-7e-5p	MIMAT0000066	FBXO32	114907	1	1	1	1	1	5
hsa-let-7e-5p	MIMAT0000066	RGS16	6004	1	1	1	1	1	5
hsa-let-7e-5p	MIMAT0000066	IKBKAP	8518	1	1	1	1	1	5
hsa-let-7e-5p	MIMAT0000066	SRD5A3	79644	1	1	1	1	1	5
hsa-let-7e-5p	MIMAT0000066	ZNF792	126375	1	1	1	1	1	5
hsa-let-7e-5p	MIMAT0000066	CCL7	6354	1	1	1	1	1	5
hsa-let-7e-5p	MIMAT0000066	RNF8	9025	1	1	1	1	1	5
hsa-let-7e-5p	MIMAT0000066	GATM	2628	1	1	1	1	1	5
hsa-let-7e-5p	MIMAT0000066	PRKAB2	5565	1	1	1	1	1	5
hsa-let-7e-5p	MIMAT0000066	HDX	139324	1	1	1	1	1	5
hsa-let-7e-5p	MIMAT0000066	GRID2IP	392862	1	1	1	1	1	5
hsa-let-7e-5p	MIMAT0000066	HIC2	23119	1	1	1	1	1	5
hsa-let-7e-5p	MIMAT0000066	FAM118A	55007	1	1	1	1	1	5
hsa-let-7e-5p	MIMAT0000066	INTS2	57508	1	1	1	1	1	5
hsa-let-7e-5p	MIMAT0000066	ZNF341	84905	1	1	1	1	1	5
hsa-let-7e-5p	MIMAT0000066	UGCG	7357	1	1	1	1	1	5
hsa-let-7e-5p	MIMAT0000066	RASGRP1	10125	1	1	1	1	1	5
hsa-let-7e-5p	MIMAT0000066	DAGLA	747	1	1	1	1	1	5
hsa-let-7e-5p	MIMAT0000066	MSN	4478	1	1	1	1	1	5
hsa-let-7e-5p	MIMAT0000066	ZDHHC23	254887	1	1	1	1	1	5
hsa-let-7e-5p	MIMAT0000066	IGF2BP2	10644	1	1	1	1	1	5
hsa-let-7e-5p	MIMAT0000066	PALD1	27143	1	1	1	1	1	5
hsa-let-7e-5p	MIMAT0000066	LYVE1	10894	1	1	1	1	1	5
hsa-let-7e-5p	MIMAT0000066	HSPA14	51182	1	1	1	1	1	5
hsa-let-7e-5p	MIMAT0000066	FAM214B	80256	1	1	1	1	1	5
hsa-let-7e-5p	MIMAT0000066	SLC20A1	6574	1	1	1	1	1	5
hsa-let-7e-5p	MIMAT0000066	IGDCC3	9543	1	1	1	1	1	5
hsa-let-7e-5p	MIMAT0000066	IL13	3596	1	1	1	1	1	5
hsa-let-7e-5p	MIMAT0000066	TMEM167A	153339	1	1	1	1	1	5
hsa-let-7e-5p	MIMAT0000066	RGPD6	729540	1	1	1	1	1	5
hsa-let-7e-5p	MIMAT0000066	KIAA0930	23313	1	1	1	1	1	5
hsa-let-7e-5p	MIMAT0000066	STEAP3	55240	1	1	1	1	1	5
hsa-let-7e-5p	MIMAT0000066	ZBTB26	57684	1	1	1	1	1	5
hsa-let-7e-5p	MIMAT0000066	MTDH	92140	1	1	1	1	1	5
hsa-let-7e-5p	MIMAT0000066	PTAFR	5724	1	1	1	1	1	5
hsa-let-7e-5p	MIMAT0000066	NCOA4	8031	1	1	1	1	1	5
hsa-let-7e-5p	MIMAT0000066	COL3A1	1281	1	1	1	1	1	5
hsa-let-7e-5p	MIMAT0000066	SLC11A2	4891	1	1	1	1	1	5
hsa-let-7e-5p	MIMAT0000066	COX18	285521	1	1	1	1	1	5
hsa-let-7e-5p	MIMAT0000066	GAS7	8522	1	1	1	1	1	5
hsa-let-7e-5p	MIMAT0000066	E2F2	1870	1	1	1	1	1	5
hsa-let-7e-5p	MIMAT0000066	PBX3	5090	1	1	1	1	1	5
hsa-let-7e-5p	MIMAT0000066	ZNF391	346157	1	1	1	1	1	5
hsa-let-7e-5p	MIMAT0000066	KLF8	11279	1	1	1	1	1	5
hsa-let-7e-5p	MIMAT0000066	TRMT13	54482	1	1	1	1	1	5
hsa-let-7e-5p	MIMAT0000066	LHX9	56956	1	1	1	1	1	5
hsa-let-7e-5p	MIMAT0000066	SLC25A18	83733	1	1	1	1	1	5
hsa-let-7e-5p	MIMAT0000066	TEAD3	7005	1	1	1	1	1	5
hsa-let-7e-5p	MIMAT0000066	LRIG2	9860	1	1	1	1	1	5
hsa-let-7e-5p	MIMAT0000066	FASLG	356	1	1	1	1	1	5
hsa-let-7e-5p	MIMAT0000066	MAN2A2	4122	1	1	1	1	1	5
hsa-let-7e-5p	MIMAT0000066	FBXO45	200933	1	1	1	1	1	5
hsa-let-7e-5p	MIMAT0000066	PARM1	25849	1	1	1	1	1	5
hsa-let-7e-5p	MIMAT0000066	AEN	64782	1	1	1	1	1	5
hsa-let-7e-5p	MIMAT0000066	UHRF2	115426	1	1	1	1	1	5
hsa-let-7e-5p	MIMAT0000066	RPL34	6164	1	1	1	1	1	5
hsa-let-7e-5p	MIMAT0000066	PARP8	79668	1	1	1	1	1	5
hsa-let-7e-5p	MIMAT0000066	SGSM1	129049	1	1	1	1	1	5
hsa-let-7e-5p	MIMAT0000066	CCL22	6367	1	1	1	1	1	5
hsa-let-7e-5p	MIMAT0000066	SYT7	9066	1	1	1	1	1	5
hsa-let-7e-5p	MIMAT0000066	BLOC1S1	2647	1	1	1	1	1	5
hsa-let-7e-5p	MIMAT0000066	PRKAR2A	5576	1	1	1	1	1	5
hsa-let-7e-5p	MIMAT0000066	C20orf112	140688	1	1	1	1	1	5
hsa-let-7e-5p	MIMAT0000066	SAMD12	401474	1	1	1	1	1	5
hsa-let-7e-5p	MIMAT0000066	ZC3H3	23144	1	1	1	1	1	5
hsa-let-7e-5p	MIMAT0000066	STX17	55014	1	1	1	1	1	5
hsa-let-7e-5p	MIMAT0000066	MTUS1	57509	1	1	1	1	1	5
hsa-let-7e-5p	MIMAT0000066	PPP1R15B	84919	1	1	1	1	1	5
hsa-let-7e-5p	MIMAT0000066	UTRN	7402	1	1	1	1	1	5
hsa-let-7e-5p	MIMAT0000066	PLXNC1	10154	1	1	1	1	1	5
hsa-let-7e-5p	MIMAT0000066	CALU	813	1	1	1	1	1	5
hsa-let-7e-5p	MIMAT0000066	MYO1F	4542	1	1	1	1	1	5
hsa-let-7e-5p	MIMAT0000066	MFSD8	256471	1	1	1	1	1	5
hsa-let-7e-5p	MIMAT0000066	CLDN16	10686	1	1	1	1	1	5
hsa-let-7e-5p	MIMAT0000066	POLL	27343	1	1	1	1	1	5
hsa-let-7e-5p	MIMAT0000066	SUB1	10923	1	1	1	1	1	5
hsa-let-7e-5p	MIMAT0000066	CPA4	51200	1	1	1	1	1	5
hsa-let-7e-5p	MIMAT0000066	SLC30A6	55676	1	1	1	1	1	5
hsa-let-7e-5p	MIMAT0000066	EDEM3	80267	1	1	1	1	1	5
hsa-let-7e-5p	MIMAT0000066	SLCO2A1	6578	1	1	1	1	1	5
hsa-let-7e-5p	MIMAT0000066	GABBR2	9568	1	1	1	1	1	5
hsa-let-7e-5p	MIMAT0000066	INSR	3643	1	1	1	1	1	5
hsa-let-7e-5p	MIMAT0000066	SLC2A12	154091	1	1	1	1	1	5
hsa-let-7e-5p	MIMAT0000066	C16orf52	730094	1	1	1	1	1	5
hsa-let-7e-5p	MIMAT0000066	KHNYN	23351	1	1	1	1	1	5
hsa-let-7e-5p	MIMAT0000066	PI4K2B	55300	1	1	1	1	1	5
hsa-let-7e-5p	MIMAT0000066	SEMA4G	57715	1	1	1	1	1	5
hsa-let-7e-5p	MIMAT0000066	B3GNT7	93010	1	1	1	1	1	5
hsa-let-7e-5p	MIMAT0000066	PTPRB	5787	1	1	1	1	1	5
hsa-let-7e-5p	MIMAT0000066	KMT2D	8085	1	1	1	1	1	5
hsa-let-7e-5p	MIMAT0000066	COL4A6	1288	1	1	1	1	1	5
hsa-let-7e-5p	MIMAT0000066	NRAS	4893	1	1	1	1	1	5
hsa-let-7e-5p	MIMAT0000066	LOC285556	285556	1	1	1	1	1	5
hsa-let-7e-5p	MIMAT0000066	CDC14B	8555	1	1	1	1	1	5
hsa-let-7e-5p	MIMAT0000066	E2F6	1876	1	1	1	1	1	5
hsa-let-7e-5p	MIMAT0000066	PDGFB	5155	1	1	1	1	1	5
hsa-let-7e-5p	MIMAT0000066	NHLRC2	374354	1	1	1	1	1	5
hsa-let-7e-5p	MIMAT0000066	MGLL	11343	1	1	1	1	1	5
hsa-let-7e-5p	MIMAT0000066	CCNJ	54619	1	1	1	1	1	5
hsa-let-7e-5p	MIMAT0000066	BBX	56987	1	1	1	1	1	5
hsa-let-7e-5p	MIMAT0000066	KREMEN1	83999	1	1	1	1	1	5
hsa-let-7e-5p	MIMAT0000066	TGFBR1	7046	1	1	1	1	1	5
hsa-let-7e-5p	MIMAT0000066	ZBTB39	9880	1	1	1	1	1	5
hsa-let-7e-5p	MIMAT0000066	ARG2	384	1	1	1	1	1	5
hsa-let-7e-5p	MIMAT0000066	MDFI	4188	1	1	1	1	1	5
hsa-let-7e-5p	MIMAT0000066	KLHDC8B	200942	1	1	1	1	1	5
hsa-let-7e-5p	MIMAT0000066	ZNF473	25888	1	1	1	1	1	5
hsa-let-7e-5p	MIMAT0000066	DCLRE1B	64858	1	1	1	1	1	5
hsa-let-7e-5p	MIMAT0000066	ZNF689	115509	1	1	1	1	1	5
hsa-let-7e-5p	MIMAT0000066	RPS6KA3	6197	1	1	1	1	1	5
hsa-let-7e-5p	MIMAT0000066	LIN28A	79727	1	1	1	1	1	5
hsa-let-7e-5p	MIMAT0000066	ACVR1C	130399	1	1	1	1	1	5
hsa-let-7e-5p	MIMAT0000066	SEMA3F	6405	1	1	1	1	1	5
hsa-let-7e-5p	MIMAT0000066	CLDN12	9069	1	1	1	1	1	5
hsa-let-7e-5p	MIMAT0000066	NR6A1	2649	1	1	1	1	1	5
hsa-let-7e-5p	MIMAT0000066	PRKCB	5579	1	1	1	1	1	5
hsa-let-7e-5p	MIMAT0000066	ADAMTS14	140766	1	1	1	1	1	5
hsa-let-7e-5p	MIMAT0000066	SNX30	401548	1	1	1	1	1	5
hsa-let-7e-5p	MIMAT0000066	ZC3H3	23144	1	1	1	1	1	5
hsa-let-7e-5p	MIMAT0000066	PDPR	55066	1	1	1	1	1	5
hsa-let-7e-5p	MIMAT0000066	STARD9	57519	1	1	1	1	1	5
hsa-let-7e-5p	MIMAT0000066	ZNF566	84924	1	1	1	1	1	5
hsa-let-7e-5p	MIMAT0000066	VCL	7414	1	1	1	1	1	5
hsa-let-7e-5p	MIMAT0000066	CALU	813	1	1	1	1	1	5
hsa-let-7e-5p	MIMAT0000066	MTTP	4547	1	1	1	1	1	5
hsa-let-7e-5p	MIMAT0000066	PGM2L1	283209	1	1	1	1	1	5
hsa-let-7e-5p	MIMAT0000066	FAM189B	10712	1	1	1	1	1	5
hsa-let-7e-5p	MIMAT0000066	CECR6	27439	1	1	1	1	1	5
hsa-let-7e-5p	MIMAT0000066	ATF7	11016	1	1	1	1	1	5
hsa-let-7e-5p	MIMAT0000066	GCNT4	51301	1	1	1	1	1	5
hsa-let-7e-5p	MIMAT0000066	IPO9	55705	1	1	1	1	1	5
hsa-let-7e-5p	MIMAT0000066	ITPKC	80271	1	1	1	1	1	5
hsa-let-7e-5p	MIMAT0000066	SMARCC1	6599	1	1	1	1	1	5
hsa-let-7e-5p	MIMAT0000066	CLOCK	9575	1	1	1	1	1	5
hsa-let-7e-5p	MIMAT0000066	ISLR	3671	1	1	1	1	1	5
hsa-let-7e-5p	MIMAT0000066	AMOT	154796	1	1	1	1	1	5
hsa-let-7e-5p	MIMAT0000066	ZNF783	100289678	1	1	1	1	1	5
hsa-let-7e-5p	MIMAT0000066	AP4E1	23431	1	1	1	1	1	5
hsa-let-7e-5p	MIMAT0000066	SYNJ2BP	55333	1	1	1	1	1	5
hsa-let-7e-5p	MIMAT0000066	IGDCC4	57722	1	1	1	1	1	5
hsa-let-7e-5p	MIMAT0000066	MAPK1IP1L	93487	1	1	1	1	1	5
hsa-let-7e-5p	MIMAT0000066	PTPRD	5789	1	1	1	1	1	5
hsa-let-7e-5p	MIMAT0000066	GAN	8139	1	1	1	1	1	5
hsa-let-7e-5p	MIMAT0000066	COL5A2	1290	1	1	1	1	1	5
hsa-let-7e-5p	MIMAT0000066	NUCB2	4925	1	1	1	1	1	5
hsa-let-7e-5p	MIMAT0000066	LOC285556	285556	1	1	1	1	1	5
hsa-let-7e-5p	MIMAT0000066	RRM2	6241	1	1	1	1	1	5
hsa-let-7e-5p	MIMAT0000066	SOCS1	8651	1	1	1	1	1	5
hsa-let-7e-5p	MIMAT0000066	EDN1	1906	1	1	1	1	1	5
hsa-let-7e-5p	MIMAT0000066	CDK14	5218	1	1	1	1	1	5
hsa-let-7e-5p	MIMAT0000066	ZNF710	374655	1	1	1	1	1	5
hsa-let-7e-5p	MIMAT0000066	ITGA11	22801	1	1	1	1	1	5
hsa-let-7e-5p	MIMAT0000066	GDAP2	54834	1	1	1	1	1	5
hsa-let-7e-5p	MIMAT0000066	TMEM63C	57156	1	1	1	1	1	5
hsa-let-7e-5p	MIMAT0000066	KATNAL1	84056	1	1	1	1	1	5
hsa-let-7e-5p	MIMAT0000066	TIA1	7072	1	1	1	1	1	5
hsa-let-7e-5p	MIMAT0000066	SRGAP3	9901	1	1	1	1	1	5
hsa-let-7e-5p	MIMAT0000066	ATP2A2	488	1	1	1	1	1	5
hsa-let-7e-5p	MIMAT0000066	MECP2	4204	1	1	1	1	1	5
hsa-let-7e-5p	MIMAT0000066	PDE12	201626	1	1	1	1	1	5
hsa-let-7e-5p	MIMAT0000066	TRIM13	10206	1	1	1	1	1	5
hsa-let-7e-5p	MIMAT0000066	RCHY1	25898	1	1	1	1	1	5
hsa-let-7e-5p	MIMAT0000066	AGXT2	64902	1	1	1	1	1	5
hsa-let-7e-5p	MIMAT0000066	C14orf28	122525	1	1	1	1	1	5
hsa-let-7e-5p	MIMAT0000066	GEMIN7	79760	1	1	1	1	1	5
hsa-let-7e-5p	MIMAT0000066	TRIM71	131405	1	1	1	1	1	5
hsa-let-7e-5p	MIMAT0000066	SGCD	6444	1	1	1	1	1	5
hsa-let-7e-5p	MIMAT0000066	USP6	9098	1	1	1	1	1	5
hsa-let-7e-5p	MIMAT0000066	GNAT1	2779	1	1	1	1	1	5
hsa-let-7e-5p	MIMAT0000066	MAPK4	5596	1	1	1	1	1	5
hsa-let-7e-5p	MIMAT0000066	ZNF280B	140883	1	1	1	1	1	5
hsa-let-7e-5p	MIMAT0000066	PLEKHG7	440107	1	1	1	1	1	5
hsa-let-7e-5p	MIMAT0000066	FRMD4B	23150	1	1	1	1	1	5
hsa-let-7e-5p	MIMAT0000066	C9orf40	55071	1	1	1	1	1	5
hsa-let-7e-5p	MIMAT0000066	SRGAP1	57522	1	1	1	1	1	5
hsa-let-7e-5p	MIMAT0000066	ZNRF1	84937	1	1	1	1	1	5
hsa-let-7e-5p	MIMAT0000066	XK	7504	1	1	1	1	1	5
hsa-let-7e-5p	MIMAT0000066	CASP3	836	1	1	1	1	1	5
hsa-let-7e-5p	MIMAT0000066	PPP1R12B	4660	1	1	1	1	1	5
hsa-let-7e-5p	MIMAT0000066	KCTD21	283219	1	1	1	1	1	5
hsa-let-7e-5p	MIMAT0000066	POLQ	10721	1	1	1	1	1	5
hsa-let-7e-5p	MIMAT0000066	TMOD2	29767	1	1	1	1	1	5
hsa-let-7e-5p	MIMAT0000066	B3GNT1	11041	1	1	1	1	1	5
hsa-let-7e-5p	MIMAT0000066	ANKFY1	51479	1	1	1	1	1	5
hsa-let-7e-5p	MIMAT0000066	FGD6	55785	1	1	1	1	1	5
hsa-let-7e-5p	MIMAT0000066	TRABD	80305	1	1	1	1	1	5
hsa-let-7e-5p	MIMAT0000066	SREBF2	6721	1	1	1	1	1	5
hsa-let-7e-5p	MIMAT0000066	RNF7	9616	1	1	1	1	1	5
hsa-let-7e-5p	MIMAT0000066	ABL2	27	1	1	1	1	1	5
hsa-let-7e-5p	MIMAT0000066	ITGB3	3690	1	1	1	1	1	5
hsa-let-7e-5p	MIMAT0000066	KIAA1958	158405	1	1	1	1	1	5
hsa-let-7e-5p	MIMAT0000066	TMEM178B	100507421	1	1	1	1	1	5
hsa-let-7e-5p	MIMAT0000066	ICMT	23463	1	1	1	1	1	5
hsa-let-7e-5p	MIMAT0000066	C17orf85	55421	1	1	1	1	1	5
hsa-let-7e-5p	MIMAT0000066	SNX6	58533	1	1	1	1	1	5
hsa-let-7e-5p	MIMAT0000066	FOXP2	93986	1	1	1	1	1	5
hsa-let-7e-5p	MIMAT0000066	QARS	5859	1	1	1	1	1	5
hsa-let-7e-5p	MIMAT0000066	COIL	8161	1	1	1	1	1	5
hsa-let-7e-5p	MIMAT0000066	CPM	1368	1	1	1	1	1	5
hsa-let-7e-5p	MIMAT0000066	P2RX1	5023	1	1	1	1	1	5
hsa-let-7e-5p	MIMAT0000066	LOC285556	285556	1	1	1	1	1	5
hsa-let-7e-5p	MIMAT0000066	SCD	6319	1	1	1	1	1	5
hsa-let-7e-5p	MIMAT0000066	IRS2	8660	1	1	1	1	1	5
hsa-let-7e-5p	MIMAT0000066	ELK4	2005	1	1	1	1	1	5
hsa-let-7e-5p	MIMAT0000066	SERPINB9	5272	1	1	1	1	1	5
hsa-let-7e-5p	MIMAT0000066	ZNF773	374928	1	1	1	1	1	5
hsa-let-7e-5p	MIMAT0000066	DLGAP4	22839	1	1	1	1	1	5
hsa-let-7e-5p	MIMAT0000066	ARHGEF38	54848	1	1	1	1	1	5
hsa-let-7e-5p	MIMAT0000066	SLC45A4	57210	1	1	1	1	1	5
hsa-let-7e-5p	MIMAT0000066	SLC41A2	84102	1	1	1	1	1	5
hsa-let-7e-5p	MIMAT0000066	TMPRSS2	7113	1	1	1	1	1	5
hsa-let-7e-5p	MIMAT0000066	RABGAP1L	9910	1	1	1	1	1	5
hsa-let-7e-5p	MIMAT0000066	ATP2B3	492	1	1	1	1	1	5
hsa-let-7e-5p	MIMAT0000066	MECP2	4204	1	1	1	1	1	5
hsa-let-7e-5p	MIMAT0000066	AMER3	205147	1	1	1	1	1	5
hsa-let-7e-5p	MIMAT0000066	APC2	10297	1	1	1	1	1	5
hsa-let-7e-5p	MIMAT0000066	AHCTF1	25909	1	1	1	1	1	5
hsa-let-7e-5p	MIMAT0000066	PHACTR4	65979	1	1	1	1	1	5
hsa-let-7e-5p	MIMAT0000066	SOCS4	122809	1	1	1	1	1	5
hsa-let-7e-5p	MIMAT0000066	MOB3B	79817	1	1	1	1	1	5
hsa-let-7e-5p	MIMAT0000066	CD200R1	131450	1	1	1	1	1	5
hsa-let-7e-5p	MIMAT0000066	FBXW4	6468	1	1	1	1	1	5
hsa-let-7e-5p	MIMAT0000066	AIFM1	9131	1	1	1	1	1	5
hsa-let-7e-5p	MIMAT0000066	GPR26	2849	1	1	1	1	1	5
hsa-let-7e-5p	MIMAT0000066	MAPK6	5597	1	1	1	1	1	5
hsa-let-7e-5p	MIMAT0000066	SESN3	143686	1	1	1	1	1	5
hsa-let-7e-5p	MIMAT0000066	TRIM67	440730	1	1	1	1	1	5
hsa-let-7e-5p	MIMAT0000066	ATG4B	23192	1	1	1	1	1	5
hsa-let-7e-5p	MIMAT0000066	BSDC1	55108	1	1	1	1	1	5
hsa-let-7e-5p	MIMAT0000066	NYNRIN	57523	1	1	1	1	1	5
hsa-let-7e-5p	MIMAT0000066	FRMD5	84978	1	1	1	1	1	5
hsa-let-7e-5p	MIMAT0000066	YY1	7528	1	1	1	1	1	5
hsa-let-7e-5p	MIMAT0000066	CCNF	899	1	1	1	1	1	5
hsa-let-7e-5p	MIMAT0000066	NAGA	4668	1	1	1	1	1	5
hsa-let-7e-5p	MIMAT0000066	ANKRD52	283373	1	1	1	1	1	5
hsa-let-7e-5p	MIMAT0000066	MAP3K2	10746	1	1	1	1	1	5
hsa-let-7e-5p	MIMAT0000066	ABT1	29777	1	1	1	1	1	5
hsa-let-7e-5p	MIMAT0000066	KIAA0825	285600	1	1	1	1	1	5
hsa-let-7e-5p	MIMAT0000066	SLC35D2	11046	1	1	1	1	1	5
hsa-let-7e-5p	MIMAT0000066	UFM1	51569	1	1	1	1	1	5
hsa-let-7e-5p	MIMAT0000066	ASH1L	55870	1	1	1	1	1	5
hsa-let-7e-5p	MIMAT0000066	MED28	80306	1	1	1	1	1	5
hsa-let-7e-5p	MIMAT0000066	STAT3	6774	1	1	1	1	1	5
hsa-let-7e-5p	MIMAT0000066	HS2ST1	9653	1	1	1	1	1	5
hsa-let-7e-5p	MIMAT0000066	ACP1	52	1	1	1	1	1	5
hsa-let-7e-5p	MIMAT0000066	KCNA6	3742	1	1	1	1	1	5
hsa-let-7e-5p	MIMAT0000066	ALDH1L2	160428	1	1	1	1	1	5
hsa-let-7e-5p	MIMAT0000066	MYZAP	100820829	1	1	1	1	1	5
hsa-let-7e-5p	MIMAT0000066	CBX5	23468	1	1	1	1	1	5
hsa-let-7e-5p	MIMAT0000066	YOD1	55432	1	1	1	1	1	5
hsa-let-7e-5p	MIMAT0000066	SLC22A23	63027	1	1	1	1	1	5
hsa-let-7e-5p	MIMAT0000066	H2AFV	94239	1	1	1	1	1	5
hsa-let-7e-5p	MIMAT0000066	RALB	5899	1	1	1	1	1	5
hsa-let-7e-5p	MIMAT0000066	HDHD1	8226	1	1	1	1	1	5
hsa-let-7e-5p	MIMAT0000066	CYP19A1	1588	1	1	1	1	1	5
hsa-let-7e-5p	MIMAT0000066	PAFAH2	5051	1	1	1	1	1	5
hsa-let-7e-5p	MIMAT0000066	SCN4B	6330	1	1	1	1	1	5
hsa-let-7e-5p	MIMAT0000066	RNMT	8731	1	1	1	1	1	5
hsa-let-7e-5p	MIMAT0000066	ERCC4	2072	1	1	1	1	1	5
hsa-let-7e-5p	MIMAT0000066	PIGA	5277	1	1	1	1	1	5
hsa-let-7e-5p	MIMAT0000066	LIPT2	387787	1	1	1	1	1	5
hsa-let-7e-5p	MIMAT0000066	FNDC3A	22862	1	1	1	1	1	5
hsa-let-7e-5p	MIMAT0000066	FBXL12	54850	1	1	1	1	1	5
hsa-let-7e-5p	MIMAT0000066	SPRYD7	57213	1	1	1	1	1	5
hsa-let-7e-5p	MIMAT0000066	ZNF644	84146	1	1	1	1	1	5
hsa-let-7e-5p	MIMAT0000066	TNFAIP3	7128	1	1	1	1	1	5
hsa-let-7e-5p	MIMAT0000066	ZBTB5	9925	1	1	1	1	1	5
hsa-let-7e-5p	MIMAT0000066	ATP2B3	492	1	1	1	1	1	5
hsa-let-7e-5p	MIMAT0000066	MEF2D	4209	1	1	1	1	1	5
hsa-let-7e-5p	MIMAT0000066	USP12	219333	1	1	1	1	1	5
hsa-let-7e-5p	MIMAT0000066	PCGF3	10336	1	1	1	1	1	5
hsa-let-7e-5p	MIMAT0000066	CHTOP	26097	1	1	1	1	1	5
hsa-let-7e-5p	MIMAT0000066	ZBTB10	65986	1	1	1	1	1	5
hsa-let-7e-5p	MIMAT0000066	NAA30	122830	1	1	1	1	1	5
hsa-let-7e-5p	MIMAT0000066	ARHGAP28	79822	1	1	1	1	1	5
hsa-let-7e-5p	MIMAT0000066	FAM43A	131583	1	1	1	1	1	5
hsa-let-7e-5p	MIMAT0000066	ST3GAL4	6484	1	1	1	1	1	5
hsa-let-7e-5p	MIMAT0000066	OSMR	9180	1	1	1	1	1	5
hsa-let-7e-5p	MIMAT0000066	HDLBP	3069	1	1	1	1	1	5
hsa-let-7e-5p	MIMAT0000066	MAPK8	5599	1	1	1	1	1	5
hsa-let-7e-5p	MIMAT0000066	ZNF784	147808	1	1	1	1	1	5
hsa-let-7e-5p	MIMAT0000066	RNF165	494470	1	1	1	1	1	5
hsa-let-7e-5p	MIMAT0000066	SYT11	23208	1	1	1	1	1	5
hsa-let-7e-5p	MIMAT0000066	XKR8	55113	1	1	1	1	1	5
hsa-let-7e-5p	MIMAT0000066	PCDH19	57526	1	1	1	1	1	5
hsa-let-7e-5p	MIMAT0000066	GTPBP10	85865	1	1	1	1	1	5
hsa-let-7e-5p	MIMAT0000066	ZNF10	7556	1	1	1	1	1	5
hsa-let-7e-5p	MIMAT0000066	CDC34	997	1	1	1	1	1	5
hsa-let-7e-5p	MIMAT0000066	NAP1L1	4673	1	1	1	1	1	5
hsa-let-7e-5p	MIMAT0000066	GXYLT1	283464	1	1	1	1	1	5
hsa-let-7e-5p	MIMAT0000066	GIPC1	10755	1	1	1	1	1	5
hsa-let-7e-5p	MIMAT0000066	SNX11	29916	1	1	1	1	1	5
hsa-let-7e-5p	MIMAT0000066	C5orf51	285636	1	1	1	1	1	5
hsa-let-7e-5p	MIMAT0000066	CNTRL	11064	1	1	1	1	1	5
hsa-let-7e-5p	MIMAT0000066	TAF9B	51616	1	1	1	1	1	5
hsa-let-7e-5p	MIMAT0000066	BCAP29	55973	1	1	1	1	1	5
hsa-let-7e-5p	MIMAT0000066	SYNC	81493	1	1	1	1	1	5
hsa-let-7e-5p	MIMAT0000066	ELOVL4	6785	1	1	1	1	1	5
hsa-let-7e-5p	MIMAT0000066	N4BP1	9683	1	1	1	1	1	5
hsa-let-7e-5p	MIMAT0000066	ACP1	52	1	1	1	1	1	5
hsa-let-7e-5p	MIMAT0000066	KPNA4	3840	1	1	1	1	1	5
hsa-let-7e-5p	MIMAT0000066	TOR1AIP2	163590	1	1	1	1	1	5
hsa-let-7e-5p	MIMAT0000066	TGDS	23483	1	1	1	1	1	5
hsa-let-7e-5p	MIMAT0000066	RBM38	55544	1	1	1	1	1	5
hsa-let-7e-5p	MIMAT0000066	EPB41L4A	64097	1	1	1	1	1	5
hsa-let-7e-5p	MIMAT0000066	FNIP1	96459	1	1	1	1	1	5
hsa-let-7e-5p	MIMAT0000066	RANBP2	5903	1	1	1	1	1	5
hsa-let-7e-5p	MIMAT0000066	SMC1A	8243	1	1	1	1	1	5
hsa-let-7e-5p	MIMAT0000066	DCX	1641	1	1	1	1	1	5
hsa-let-7e-5p	MIMAT0000066	PAK1	5058	1	1	1	1	1	5
hsa-let-7e-5p	MIMAT0000066	NIPA1	123606	1	1	1	1	1	5
hsa-let-7e-5p	MIMAT0000066	SCN5A	6331	1	1	1	1	1	5
hsa-let-7e-5p	MIMAT0000066	TNFSF9	8744	1	1	1	1	1	5
hsa-let-7e-5p	MIMAT0000066	GPC4	2239	1	1	1	1	1	5
hsa-let-7e-5p	MIMAT0000066	PLAGL2	5326	1	1	1	1	1	5
hsa-let-7e-5p	MIMAT0000066	NHLRC3	387921	1	1	1	1	1	5
hsa-let-7e-5p	MIMAT0000066	WDR37	22884	1	1	1	1	1	5
hsa-let-7e-5p	MIMAT0000066	ANKRD49	54851	1	1	1	1	1	5
hsa-let-7e-5p	MIMAT0000066	VANGL2	57216	1	1	1	1	1	5
hsa-let-7e-5p	MIMAT0000066	RGPD5	84220	1	1	1	1	1	5
hsa-let-7e-5p	MIMAT0000066	TNFRSF1B	7133	1	1	1	1	1	5
hsa-let-7e-5p	MIMAT0000066	LPGAT1	9926	1	1	1	1	1	5
hsa-let-7e-5p	MIMAT0000066	BACH1	571	1	1	1	1	1	5
hsa-let-7e-5p	MIMAT0000066	MAP3K1	4214	1	1	1	1	1	5
hsa-let-7e-5p	MIMAT0000066	ZCCHC24	219654	1	1	1	1	1	5
hsa-let-7e-5p	MIMAT0000066	WARS2	10352	1	1	1	1	1	5
hsa-let-7e-5p	MIMAT0000066	WIPI2	26100	1	1	1	1	1	5
hsa-let-7e-5p	MIMAT0000066	OTUB2	78990	1	1	1	1	1	5
hsa-let-7e-5p	MIMAT0000066	ATP8B4	79895	1	1	1	1	1	5
hsa-let-7e-5p	MIMAT0000066	SKIL	6498	1	1	1	1	1	5
hsa-let-7e-5p	MIMAT0000066	DLGAP1	9229	1	1	1	1	1	5
hsa-let-7e-5p	MIMAT0000066	HIP1	3092	1	1	1	1	1	5
hsa-let-7e-5p	MIMAT0000066	MAPK11	5600	1	1	1	1	1	5
hsa-let-7e-5p	MIMAT0000066	ZNF583	147949	1	1	1	1	1	5
hsa-let-7e-5p	MIMAT0000066	POTEM	641455	1	1	1	1	1	5
hsa-let-7e-5p	MIMAT0000066	DTX4	23220	1	1	1	1	1	5
hsa-let-7e-5p	MIMAT0000066	PRPF38B	55119	1	1	1	1	1	5
hsa-let-7e-5p	MIMAT0000066	TAOK1	57551	1	1	1	1	1	5
hsa-let-7e-5p	MIMAT0000066	KLHL6	89857	1	1	1	1	1	5
hsa-let-7e-5p	MIMAT0000066	ZNF24	7572	1	1	1	1	1	5
hsa-let-7e-5p	MIMAT0000066	CDKN1A	1026	1	1	1	1	1	5
hsa-let-7e-5p	MIMAT0000066	NEK3	4752	1	1	1	1	1	5
hsa-let-7e-5p	MIMAT0000066	PRTG	283659	1	1	1	1	1	5
hsa-let-7e-5p	MIMAT0000066	TOB2	10766	1	1	1	1	1	5
hsa-let-7e-5p	MIMAT0000066	GPR132	29933	1	1	1	1	1	5
hsa-let-7e-5p	MIMAT0000066	SREK1IP1	285672	1	1	1	1	1	5
hsa-let-7e-5p	MIMAT0000066	CACFD1	11094	1	1	1	1	1	5
hsa-let-7e-5p	MIMAT0000066	TAF9B	51616	1	1	1	1	1	5
hsa-let-7e-5p	MIMAT0000066	CRTAM	56253	1	1	1	1	1	5
hsa-let-7e-5p	MIMAT0000066	RNF170	81790	1	1	1	1	1	5
hsa-let-7e-5p	MIMAT0000066	AURKA	6790	1	1	1	1	1	5
hsa-let-7e-5p	MIMAT0000066	BZW1	9689	1	1	1	1	1	5
hsa-let-7e-5p	MIMAT0000066	ACVR1B	91	1	1	1	1	1	5
hsa-let-7e-5p	MIMAT0000066	LAMP2	3920	1	1	1	1	1	5
hsa-let-7e-5p	MIMAT0000066	IFNLR1	163702	1	1	1	1	1	5
hsa-let-7e-5p	MIMAT0000066	ZFYVE26	23503	1	1	1	1	1	5
hsa-let-7e-5p	MIMAT0000066	CDV3	55573	1	1	1	1	1	5
hsa-let-7e-5p	MIMAT0000066	XYLT1	64131	1	1	1	1	1	5
hsa-let-7e-5p	MIMAT0000066	MED8	112950	1	1	1	1	1	5
hsa-let-7e-5p	MIMAT0000066	RBBP4	5928	1	1	1	1	1	5
hsa-let-7e-5p	MIMAT0000066	FZD4	8322	1	1	1	1	1	5
hsa-let-7e-5p	MIMAT0000066	DMD	1756	1	1	1	1	1	5
hsa-let-7e-5p	MIMAT0000066	PAPPA	5069	1	1	1	1	1	5
hsa-let-7e-5p	MIMAT0000066	DCUN1D3	123879	1	1	1	1	1	5
hsa-let-7e-5p	MIMAT0000066	SCN5A	6331	1	1	1	1	1	5
hsa-let-7e-5p	MIMAT0000066	IL18R1	8809	1	1	1	1	1	5
hsa-let-7e-5p	MIMAT0000066	FGF11	2256	1	1	1	1	1	5
hsa-let-7e-5p	MIMAT0000066	PLXNA2	5362	1	1	1	1	1	5
hsa-let-7e-5p	MIMAT0000066	CPEB2	132864	1	1	1	1	1	5
hsa-let-7e-5p	MIMAT0000066	C2orf68	388969	1	1	1	1	1	5
hsa-let-7e-5p	MIMAT0000066	RAB18	22931	1	1	1	1	1	5
hsa-let-7e-5p	MIMAT0000066	ST7L	54879	1	1	1	1	1	5
hsa-let-7e-5p	MIMAT0000066	ZNF286A	57335	1	1	1	1	1	5
hsa-let-7e-5p	MIMAT0000066	ZNF347	84671	1	1	1	1	1	5
hsa-let-7e-5p	MIMAT0000066	TP53	7157	1	1	1	1	1	5
hsa-let-7e-5p	MIMAT0000066	HELZ	9931	1	1	1	1	1	5
hsa-let-7e-5p	MIMAT0000066	BCAT1	586	1	1	1	1	1	5
hsa-let-7e-5p	MIMAT0000066	MGAT3	4248	1	1	1	1	1	5
hsa-let-7e-5p	MIMAT0000066	LRTOMT	220074	1	1	1	1	1	5
hsa-let-7e-5p	MIMAT0000066	SYNCRIP	10492	1	1	1	1	1	5
hsa-let-7e-5p	MIMAT0000066	FBXO22	26263	1	1	1	1	1	5
hsa-let-7e-5p	MIMAT0000066	DDA1	79016	1	1	1	1	1	5
hsa-let-7e-5p	MIMAT0000066	MRM1	79922	1	1	1	1	1	5
hsa-let-7e-5p	MIMAT0000066	SLC1A4	6509	1	1	1	1	1	5
hsa-let-7e-5p	MIMAT0000066	HAND1	9421	1	1	1	1	1	5
hsa-let-7e-5p	MIMAT0000066	HIP1	3092	1	1	1	1	1	5
hsa-let-7e-5p	MIMAT0000066	MAP2K7	5609	1	1	1	1	1	5
hsa-let-7e-5p	MIMAT0000066	MFSD4	148808	1	1	1	1	1	5
hsa-let-7e-5p	MIMAT0000066	ZNF862	643641	1	1	1	1	1	5
hsa-let-7e-5p	MIMAT0000066	PACS2	23241	1	1	1	1	1	5
hsa-let-7e-5p	MIMAT0000066	FIGN	55137	1	1	1	1	1	5
hsa-let-7e-5p	MIMAT0000066	NLGN2	57555	1	1	1	1	1	5
hsa-let-7e-5p	MIMAT0000066	TSPAN18	90139	1	1	1	1	1	5
hsa-let-7e-5p	MIMAT0000066	MZF1	7593	1	1	1	1	1	5
hsa-let-7e-5p	MIMAT0000066	CLCN5	1184	1	1	1	1	1	5
hsa-let-7e-5p	MIMAT0000066	NFIA	4774	1	1	1	1	1	5
hsa-let-7e-5p	MIMAT0000066	TTLL6	284076	1	1	1	1	1	5
hsa-let-7e-5p	MIMAT0000066	ARPP19	10776	1	1	1	1	1	5
hsa-let-7e-5p	MIMAT0000066	SLC25A24	29957	1	1	1	1	1	5
hsa-let-7e-5p	MIMAT0000066	CRB2	286204	1	1	1	1	1	5
hsa-let-7e-5p	MIMAT0000066	CACFD1	11094	1	1	1	1	1	5
hsa-let-7e-5p	MIMAT0000066	SSH1	54434	1	1	1	1	1	5
hsa-let-7e-5p	MIMAT0000066	GPCPD1	56261	1	1	1	1	1	5
hsa-let-7e-5p	MIMAT0000066	ADAMTS12	81792	1	1	1	1	1	5
hsa-let-7e-5p	MIMAT0000066	STRN	6801	1	1	1	1	1	5
hsa-let-7e-5p	MIMAT0000066	SEC14L5	9717	1	1	1	1	1	5
hsa-let-7e-5p	MIMAT0000066	ADRB2	154	1	1	1	1	1	5
hsa-let-7e-5p	MIMAT0000066	LBR	3930	1	1	1	1	1	5
hsa-let-7e-5p	MIMAT0000066	CCDC71L	168455	1	1	1	1	1	5
hsa-let-7e-5p	MIMAT0000066	SMUG1	23583	1	1	1	1	1	5
hsa-let-7e-5p	MIMAT0000066	HIF3A	64344	1	1	1	1	1	5
hsa-let-7e-5p	MIMAT0000066	TEX261	113419	1	1	1	1	1	5
hsa-let-7e-5p	MIMAT0000066	RBMS1	5937	1	1	1	1	1	5
hsa-let-7e-5p	MIMAT0000066	ZNF282	8427	1	1	1	1	1	5
hsa-let-7e-5p	MIMAT0000066	DPH1	1801	1	1	1	1	1	5
hsa-let-7e-5p	MIMAT0000066	PAX2	5076	1	1	1	1	1	5
hsa-let-7e-5p	MIMAT0000066	ZNF343	79175	1	1	1	1	1	5
hsa-let-7e-5p	MIMAT0000066	CANT1	124583	1	1	1	1	1	5
hsa-let-7e-5p	MIMAT0000066	SCN8A	6334	1	1	1	1	1	5
hsa-let-7e-5p	MIMAT0000066	EIF2S2	8894	1	1	1	1	1	5
hsa-let-7e-5p	MIMAT0000066	AFF2	2334	1	1	1	1	1	5
hsa-let-7e-5p	MIMAT0000066	PRRX1	5396	1	1	1	1	1	5
hsa-let-7e-5p	MIMAT0000066	LSM11	134353	1	1	1	1	1	5
hsa-let-7e-5p	MIMAT0000066	BEND4	389206	1	1	1	1	1	5
hsa-let-7e-5p	MIMAT0000066	KIF21B	23046	1	1	1	1	1	5
hsa-let-7e-5p	MIMAT0000066	PQLC2	54896	1	1	1	1	1	5
hsa-let-7e-5p	MIMAT0000066	MRS2	57380	1	1	1	1	1	5
hsa-let-7e-5p	MIMAT0000066	SLC9A7	84679	1	1	1	1	1	5
hsa-let-7e-5p	MIMAT0000066	TP53	7157	1	1	1	1	1	5
hsa-let-7e-5p	MIMAT0000066	GJC1	10052	1	1	1	1	1	5
hsa-let-7e-5p	MIMAT0000066	BCL2L1	598	1	1	1	1	1	5
hsa-let-7e-5p	MIMAT0000066	MKLN1	4289	1	1	1	1	1	5
hsa-let-7e-5p	MIMAT0000066	RNF152	220441	1	1	1	1	1	5
hsa-let-7e-5p	MIMAT0000066	OLFM4	10562	1	1	1	1	1	5
hsa-let-7e-5p	MIMAT0000066	MYCBP	26292	1	1	1	1	1	5
hsa-let-7e-5p	MIMAT0000066	KIAA0319L	79932	1	1	1	1	1	5
hsa-let-7e-5p	MIMAT0000066	SLC6A1	6529	1	1	1	1	1	5
hsa-let-7e-5p	MIMAT0000066	NTN1	9423	1	1	1	1	1	5
hsa-let-7e-5p	MIMAT0000066	HOXB4	3214	1	1	1	1	1	5
hsa-let-7e-5p	MIMAT0000066	SLC30A7	148867	1	1	1	1	1	5
hsa-let-7e-5p	MIMAT0000066	TMPPE	643853	1	1	1	1	1	5
hsa-let-7e-5p	MIMAT0000066	ANKRD28	23243	1	1	1	1	1	5
hsa-let-7e-5p	MIMAT0000066	DARS2	55157	1	1	1	1	1	5
hsa-let-7e-5p	MIMAT0000066	BEGAIN	57596	1	1	1	1	1	5
hsa-let-7e-5p	MIMAT0000066	SESTD1	91404	1	1	1	1	1	5
hsa-let-7e-5p	MIMAT0000066	PRLR	5618	1	1	1	1	1	5
hsa-let-7e-5p	MIMAT0000066	ZNF200	7752	1	1	1	1	1	5
hsa-let-7e-5p	MIMAT0000066	TPP1	1200	1	1	1	1	1	5
hsa-let-7e-5p	MIMAT0000066	NGF	4803	1	1	1	1	1	5
hsa-let-7e-5p	MIMAT0000066	CYB561D1	284613	1	1	1	1	1	5
hsa-let-7e-5p	MIMAT0000066	ZNF275	10838	1	1	1	1	1	5
hsa-let-7e-5p	MIMAT0000066	PLA2G3	50487	1	1	1	1	1	5
hsa-let-7e-5p	MIMAT0000066	PAX6	5080	1	1	1	1	1	5
hsa-let-7e-5p	MIMAT0000066	FREM2	341640	1	1	1	1	1	5
hsa-let-7e-5p	MIMAT0000066	ADAMTS8	11095	1	1	1	1	1	5
hsa-let-7e-5p	MIMAT0000066	GFOD1	54438	1	1	1	1	1	5
hsa-let-7e-5p	MIMAT0000066	CDC42SE1	56882	1	1	1	1	1	5
hsa-let-7e-5p	MIMAT0000066	AMMECR1L	83607	1	1	1	1	1	5
hsa-let-7e-5p	MIMAT0000066	STX3	6809	1	1	1	1	1	5
hsa-let-7e-5p	MIMAT0000066	SLK	9748	1	1	1	1	1	5
hsa-let-7e-5p	MIMAT0000066	ADRB3	155	1	1	1	1	1	5
hsa-let-7e-5p	MIMAT0000066	LHCGR	3973	1	1	1	1	1	5
hsa-let-7e-5p	MIMAT0000066	ADAMTS15	170689	1	1	1	1	1	5
hsa-let-7e-5p	MIMAT0000066	PLA2G15	23659	1	1	1	1	1	5
hsa-let-7e-5p	MIMAT0000066	TTC31	64427	1	1	1	1	1	5
hsa-let-7e-5p	MIMAT0000066	CYP2U1	113612	1	1	1	1	1	5
hsa-let-7e-5p	MIMAT0000066	RDX	5962	1	1	1	1	1	5
hsa-let-7e-5p	MIMAT0000066	MAP4K3	8491	1	1	1	1	1	5
hsa-let-7e-5p	MIMAT0000066	DSG3	1830	1	1	1	1	1	5
hsa-let-7e-5p	MIMAT0000066	EFHD2	79180	1	1	1	1	1	5
hsa-let-7e-5p	MIMAT0000066	TNFAIP8L1	126282	1	1	1	1	1	5
hsa-let-7e-5p	MIMAT0000066	CCL3	6348	1	1	1	1	1	5
hsa-let-7e-5p	MIMAT0000066	GYG2	8908	1	1	1	1	1	5
hsa-let-7e-5p	MIMAT0000066	GALE	2582	1	1	1	1	1	5
hsa-let-7e-5p	MIMAT0000066	POU2F2	5452	1	1	1	1	1	5
hsa-let-7e-5p	MIMAT0000066	STARD4	134429	1	1	1	1	1	5
hsa-let-7e-5p	MIMAT0000066	LIN28B	389421	1	1	1	1	1	5
hsa-let-7e-5p	MIMAT0000066	GGA2	23062	1	1	1	1	1	5
hsa-let-7e-5p	MIMAT0000066	SEMA4C	54910	1	1	1	1	1	5
hsa-let-7e-5p	MIMAT0000066	RAB22A	57403	1	1	1	1	1	5
hsa-let-7e-5p	MIMAT0000066	CBX2	84733	1	1	1	1	1	5
hsa-let-7e-5p	MIMAT0000066	TSC1	7248	1	1	1	1	1	5
hsa-let-7e-5p	MIMAT0000066	ABCC5	10057	1	1	1	1	1	5
hsa-let-7e-5p	MIMAT0000066	BRAF	673	1	1	1	1	1	5
hsa-let-7e-5p	MIMAT0000066	MAP3K9	4293	1	1	1	1	1	5
hsa-let-7e-5p	MIMAT0000066	PXT1	222659	1	1	1	1	1	5
hsa-let-7e-5p	MIMAT0000066	STAMBP	10617	1	1	1	1	1	5
hsa-let-7e-5p	MIMAT0000066	CACNG4	27092	1	1	1	1	1	5
hsa-let-7e-5p	MIMAT0000066	FRAS1	80144	1	1	1	1	1	5
hsa-let-7e-5p	MIMAT0000066	SLC8A2	6543	1	1	1	1	1	5
hsa-let-7e-5p	MIMAT0000066	CHST3	9469	1	1	1	1	1	5
hsa-let-7e-5p	MIMAT0000066	HOXC11	3227	1	1	1	1	1	5
hsa-let-7e-5p	MIMAT0000066	TTL	150465	1	1	1	1	1	5
hsa-let-7e-5p	MIMAT0000066	RGPD8	727851	1	1	1	1	1	5
hsa-let-7e-5p	MIMAT0000066	ACSL6	23305	1	1	1	1	1	5
hsa-let-7e-5p	MIMAT0000066	PLEKHG6	55200	1	1	1	1	1	5
hsa-let-7e-5p	MIMAT0000066	FNIP2	57600	1	1	1	1	1	5
hsa-let-7e-5p	MIMAT0000066	PLXNA4	91584	1	1	1	1	1	5
hsa-let-7e-5p	MIMAT0000066	MASP1	5648	1	1	1	1	1	5
hsa-let-7e-5p	MIMAT0000066	ZNF202	7753	1	1	1	1	1	5
hsa-let-7e-5p	MIMAT0000066	CCR7	1236	1	1	1	1	1	5
hsa-let-7e-5p	MIMAT0000066	NME4	4833	1	1	1	1	1	5
hsa-let-7e-5p	MIMAT0000066	EOGT	285203	1	1	1	1	1	5
hsa-let-7e-5p	MIMAT0000066	ZNF275	10838	1	1	1	1	1	5
hsa-let-7e-5p	MIMAT0000066	DCAF8	50717	1	1	1	1	1	5
hsa-let-7e-5p	MIMAT0000066	PBX1	5087	1	1	1	1	1	5
hsa-let-7e-5p	MIMAT0000066	ATXN1L	342371	1	1	1	1	1	5
hsa-let-7e-5p	MIMAT0000066	ADAMTS5	11096	1	1	1	1	1	5
hsa-let-7e-5p	MIMAT0000066	ATAD2B	54454	1	1	1	1	1	5
hsa-let-7e-5p	MIMAT0000066	C15orf39	56905	1	1	1	1	1	5
hsa-let-7e-5p	MIMAT0000066	C18orf21	83608	1	1	1	1	1	5
hsa-let-7e-5p	MIMAT0000066	TARBP2	6895	1	1	1	1	1	5
hsa-let-7e-5p	MIMAT0000066	TBKBP1	9755	1	1	1	1	1	5
hsa-let-7e-5p	MIMAT0000066	AKT2	208	1	1	1	1	1	5
hsa-let-7e-5p	MIMAT0000066	LMX1A	4009	1	1	1	1	1	5
hsa-let-7e-5p	MIMAT0000066	SLC5A9	200010	1	1	1	1	1	5
hsa-let-7e-5p	MIMAT0000066	ZNF318	24149	1	1	1	1	1	5
hsa-let-7e-5p	MIMAT0000066	CPEB1	64506	1	1	1	1	1	5
hsa-let-7e-5p	MIMAT0000066	DTX2	113878	1	1	1	1	1	5
hsa-let-7e-5p	MIMAT0000066	DPF2	5977	1	1	1	1	1	5
hsa-let-7e-5p	MIMAT0000066	NDST2	8509	1	1	1	1	1	5
hsa-let-7e-5p	MIMAT0000066	DUSP3	1845	1	1	1	1	1	5
hsa-let-7e-5p	MIMAT0000066	SH3TC2	79628	1	1	1	1	1	5
hsa-let-7e-5p	MIMAT0000066	IRGQ	126298	1	1	1	1	1	5
hsa-let-7e-5p	MIMAT0000066	CCL3L1	6349	1	1	1	1	1	5
hsa-let-7e-5p	MIMAT0000066	MBD2	8932	1	1	1	1	1	5
hsa-let-7e-5p	MIMAT0000066	GALNT1	2589	1	1	1	1	1	5
hsa-let-7e-5p	MIMAT0000066	PRKAA2	5563	1	1	1	1	1	5
hsa-let-7e-5p	MIMAT0000066	AGPAT6	137964	1	1	1	1	1	5
hsa-let-7e-5p	MIMAT0000066	GDF6	392255	1	1	1	1	1	5
hsa-let-7e-5p	MIMAT0000066	RRP1B	23076	1	1	1	1	1	5
hsa-let-7e-5p	MIMAT0000066	CMTM6	54918	1	1	1	1	1	5
hsa-let-7e-5p	MIMAT0000066	NLN	57486	1	1	1	1	1	5
hsa-let-7e-5p	MIMAT0000066	LINGO1	84894	1	1	1	1	1	5
hsa-let-7e-5p	MIMAT0000066	UBE2G2	7327	1	1	1	1	1	5
hsa-let-7e-5p	MIMAT0000066	DPP3	10072	1	1	1	1	1	5
hsa-let-7e-5p	MIMAT0000066	KLF9	687	1	1	1	1	1	5
hsa-let-7e-5p	MIMAT0000066	MPP2	4355	1	1	1	1	1	5
hsa-let-7e-5p	MIMAT0000066	RICTOR	253260	1	1	1	1	1	5
hsa-let-7e-5p	MIMAT0000066	IGF2BP1	10642	1	1	1	1	1	5
hsa-let-7e-5p	MIMAT0000066	DKK3	27122	1	1	1	1	1	5
hsa-miR-1915-5p	MIMAT0007891	KDM5A	5927	1	1	1	1	1	5
hsa-miR-1915-5p	MIMAT0007891	GALNT6	11226	1	1	1	1	1	5
hsa-miR-1915-5p	MIMAT0007891	C10orf54	64115	1	1	1	1	1	5
hsa-miR-1915-5p	MIMAT0007891	CTU2	348180	1	1	1	1	1	5
hsa-miR-1915-5p	MIMAT0007891	MSI1	4440	1	1	1	1	1	5
hsa-miR-1915-5p	MIMAT0007891	ZNF74	7625	1	1	1	1	1	5
hsa-miR-1915-5p	MIMAT0007891	TMEM216	51259	1	1	1	1	1	5
hsa-miR-1915-5p	MIMAT0007891	CLHC1	130162	1	1	1	1	1	5
hsa-miR-1915-5p	MIMAT0007891	ELAVL4	1996	1	1	1	1	1	5
hsa-miR-1915-5p	MIMAT0007891	ELOVL2	54898	1	1	1	1	1	5
hsa-miR-1915-5p	MIMAT0007891	FBXO41	150726	1	1	1	1	1	5
hsa-miR-1915-5p	MIMAT0007891	GRIA2	2891	1	1	1	1	1	5
hsa-miR-1915-5p	MIMAT0007891	CREG2	200407	1	1	1	1	1	5
hsa-miR-1915-5p	MIMAT0007891	IKBKB	3551	1	1	1	1	1	5
hsa-miR-1915-5p	MIMAT0007891	SSR1	6745	1	1	1	1	1	5
hsa-miR-1915-5p	MIMAT0007891	SYT11	23208	1	1	1	1	1	5
hsa-miR-1915-5p	MIMAT0007891	CYB5B	80777	1	1	1	1	1	5
hsa-miR-1915-5p	MIMAT0007891	ATP2B2	491	1	1	1	1	1	5
hsa-miR-1915-5p	MIMAT0007891	PIK3R1	5295	1	1	1	1	1	5
hsa-miR-1915-5p	MIMAT0007891	IRS2	8660	1	1	1	1	1	5
hsa-miR-1915-5p	MIMAT0007891	H6PD	9563	1	1	1	1	1	5
hsa-miR-1915-5p	MIMAT0007891	APC2	10297	1	1	1	1	1	5
hsa-miR-1915-5p	MIMAT0007891	STARD9	57519	1	1	1	1	1	5
hsa-miR-1915-5p	MIMAT0007891	ST6GALNAC3	256435	1	1	1	1	1	5
hsa-miR-1915-5p	MIMAT0007891	MECP2	4204	1	1	1	1	1	5
hsa-miR-1915-5p	MIMAT0007891	TFE3	7030	1	1	1	1	1	5
hsa-miR-1915-5p	MIMAT0007891	KIAA1549L	25758	1	1	1	1	1	5
hsa-miR-1915-5p	MIMAT0007891	CHURC1	91612	1	1	1	1	1	5
hsa-miR-1915-5p	MIMAT0007891	CHRNB2	1141	1	1	1	1	1	5
hsa-miR-1915-5p	MIMAT0007891	PPP2R5B	5526	1	1	1	1	1	5
hsa-miR-1915-5p	MIMAT0007891	RBMS2	5939	1	1	1	1	1	5
hsa-miR-1915-5p	MIMAT0007891	KLF12	11278	1	1	1	1	1	5
hsa-miR-1915-5p	MIMAT0007891	FAM160B2	64760	1	1	1	1	1	5
hsa-miR-1915-5p	MIMAT0007891	C1orf95	375057	1	1	1	1	1	5
hsa-miR-1915-5p	MIMAT0007891	MSN	4478	1	1	1	1	1	5
hsa-miR-1915-5p	MIMAT0007891	ZNF75D	7626	1	1	1	1	1	5
hsa-miR-1915-5p	MIMAT0007891	BET1L	51272	1	1	1	1	1	5
hsa-miR-1915-5p	MIMAT0007891	NUDT16	131870	1	1	1	1	1	5
hsa-miR-1915-5p	MIMAT0007891	MARK2	2011	1	1	1	1	1	5
hsa-miR-1915-5p	MIMAT0007891	LRRC59	55379	1	1	1	1	1	5
hsa-miR-1915-5p	MIMAT0007891	AMER2	219287	1	1	1	1	1	5
hsa-miR-1915-5p	MIMAT0007891	IL16	3603	1	1	1	1	1	5
hsa-miR-1915-5p	MIMAT0007891	SSR3	6747	1	1	1	1	1	5
hsa-miR-1915-5p	MIMAT0007891	DTX4	23220	1	1	1	1	1	5
hsa-miR-1915-5p	MIMAT0007891	CLPB	81570	1	1	1	1	1	5
hsa-miR-1915-5p	MIMAT0007891	BCL2L2	599	1	1	1	1	1	5
hsa-miR-1915-5p	MIMAT0007891	PITPNA	5306	1	1	1	1	1	5
hsa-miR-1915-5p	MIMAT0007891	PEA15	8682	1	1	1	1	1	5
hsa-miR-1915-5p	MIMAT0007891	MAPK4	5596	1	1	1	1	1	5
hsa-miR-1915-5p	MIMAT0007891	ZNF592	9640	1	1	1	1	1	5
hsa-miR-1915-5p	MIMAT0007891	PROCR	10544	1	1	1	1	1	5
hsa-miR-1915-5p	MIMAT0007891	SEMA6A	57556	1	1	1	1	1	5
hsa-miR-1915-5p	MIMAT0007891	CCDC96	257236	1	1	1	1	1	5
hsa-miR-1915-5p	MIMAT0007891	MECP2	4204	1	1	1	1	1	5
hsa-miR-1915-5p	MIMAT0007891	TIMP3	7078	1	1	1	1	1	5
hsa-miR-1915-5p	MIMAT0007891	ARMC8	25852	1	1	1	1	1	5
hsa-miR-1915-5p	MIMAT0007891	RFT1	91869	1	1	1	1	1	5
hsa-miR-1915-5p	MIMAT0007891	CLCN3	1182	1	1	1	1	1	5
hsa-miR-1915-5p	MIMAT0007891	VPS37D	155382	1	1	1	1	1	5
hsa-miR-1915-5p	MIMAT0007891	GRIA2	2891	1	1	1	1	1	5
hsa-miR-1915-5p	MIMAT0007891	PRPH2	5961	1	1	1	1	1	5
hsa-miR-1915-5p	MIMAT0007891	CASC3	22794	1	1	1	1	1	5
hsa-miR-1915-5p	MIMAT0007891	BCL11B	64919	1	1	1	1	1	5
hsa-miR-1915-5p	MIMAT0007891	TMEM110	375346	1	1	1	1	1	5
hsa-miR-1915-5p	MIMAT0007891	MXI1	4601	1	1	1	1	1	5
hsa-miR-1915-5p	MIMAT0007891	ZNF75D	7626	1	1	1	1	1	5
hsa-miR-1915-5p	MIMAT0007891	DACT1	51339	1	1	1	1	1	5
hsa-miR-1915-5p	MIMAT0007891	PPARGC1B	133522	1	1	1	1	1	5
hsa-miR-1915-5p	MIMAT0007891	F2R	2149	1	1	1	1	1	5
hsa-miR-1915-5p	MIMAT0007891	PEX26	55670	1	1	1	1	1	5
hsa-miR-1915-5p	MIMAT0007891	ZCCHC24	219654	1	1	1	1	1	5
hsa-miR-1915-5p	MIMAT0007891	PDX1	3651	1	1	1	1	1	5
hsa-miR-1915-5p	MIMAT0007891	STAT5B	6777	1	1	1	1	1	5
hsa-miR-1915-5p	MIMAT0007891	SYNE2	23224	1	1	1	1	1	5
hsa-miR-1915-5p	MIMAT0007891	SESN2	83667	1	1	1	1	1	5
hsa-miR-1915-5p	MIMAT0007891	BCL7A	605	1	1	1	1	1	5
hsa-miR-1915-5p	MIMAT0007891	PLAG1	5324	1	1	1	1	1	5
hsa-miR-1915-5p	MIMAT0007891	NRP1	8829	1	1	1	1	1	5
hsa-miR-1915-5p	MIMAT0007891	PROX1	5629	1	1	1	1	1	5
hsa-miR-1915-5p	MIMAT0007891	FAM131B	9715	1	1	1	1	1	5
hsa-miR-1915-5p	MIMAT0007891	SORBS1	10580	1	1	1	1	1	5
hsa-miR-1915-5p	MIMAT0007891	KIAA1549	57670	1	1	1	1	1	5
hsa-miR-1915-5p	MIMAT0007891	ALS2CL	259173	1	1	1	1	1	5
hsa-miR-1915-5p	MIMAT0007891	MEFV	4210	1	1	1	1	1	5
hsa-miR-1915-5p	MIMAT0007891	TK2	7084	1	1	1	1	1	5
hsa-miR-1915-5p	MIMAT0007891	C20orf194	25943	1	1	1	1	1	5
hsa-miR-1915-5p	MIMAT0007891	GLYATL1	92292	1	1	1	1	1	5
hsa-miR-1915-5p	MIMAT0007891	CCR5	1234	1	1	1	1	1	5
hsa-miR-1915-5p	MIMAT0007891	FGF1	2246	1	1	1	1	1	5
hsa-miR-1915-5p	MIMAT0007891	TMEM229B	161145	1	1	1	1	1	5
hsa-miR-1915-5p	MIMAT0007891	GTF2A1	2957	1	1	1	1	1	5
hsa-miR-1915-5p	MIMAT0007891	RLBP1	6017	1	1	1	1	1	5
hsa-miR-1915-5p	MIMAT0007891	ZNF507	22847	1	1	1	1	1	5
hsa-miR-1915-5p	MIMAT0007891	CDK15	65061	1	1	1	1	1	5
hsa-miR-1915-5p	MIMAT0007891	C15orf52	388115	1	1	1	1	1	5
hsa-miR-1915-5p	MIMAT0007891	MYO1C	4641	1	1	1	1	1	5
hsa-miR-1915-5p	MIMAT0007891	TRIM25	7706	1	1	1	1	1	5
hsa-miR-1915-5p	MIMAT0007891	RAB14	51552	1	1	1	1	1	5
hsa-miR-1915-5p	MIMAT0007891	DNAJC21	134218	1	1	1	1	1	5
hsa-miR-1915-5p	MIMAT0007891	IPO9	55705	1	1	1	1	1	5
hsa-miR-1915-5p	MIMAT0007891	GDPD4	220032	1	1	1	1	1	5
hsa-miR-1915-5p	MIMAT0007891	ITK	3702	1	1	1	1	1	5
hsa-miR-1915-5p	MIMAT0007891	STC1	6781	1	1	1	1	1	5
hsa-miR-1915-5p	MIMAT0007891	ARHGEF12	23365	1	1	1	1	1	5
hsa-miR-1915-5p	MIMAT0007891	POLDIP3	84271	1	1	1	1	1	5
hsa-miR-1915-5p	MIMAT0007891	BMP7	655	1	1	1	1	1	5
hsa-miR-1915-5p	MIMAT0007891	PLAGL2	5326	1	1	1	1	1	5
hsa-miR-1915-5p	MIMAT0007891	ALDH1A2	8854	1	1	1	1	1	5
hsa-miR-1915-5p	MIMAT0007891	PTGER3	5733	1	1	1	1	1	5
hsa-miR-1915-5p	MIMAT0007891	DOCK4	9732	1	1	1	1	1	5
hsa-miR-1915-5p	MIMAT0007891	CDC42EP3	10602	1	1	1	1	1	5
hsa-miR-1915-5p	MIMAT0007891	TNRC6C	57690	1	1	1	1	1	5
hsa-miR-1915-5p	MIMAT0007891	RBM20	282996	1	1	1	1	1	5
hsa-miR-1915-5p	MIMAT0007891	MAP3K3	4215	1	1	1	1	1	5
hsa-miR-1915-5p	MIMAT0007891	CCT3	7203	1	1	1	1	1	5
hsa-miR-1915-5p	MIMAT0007891	TOR1AIP1	26092	1	1	1	1	1	5
hsa-miR-1915-5p	MIMAT0007891	PRDM6	93166	1	1	1	1	1	5
hsa-miR-1915-5p	MIMAT0007891	DCX	1641	1	1	1	1	1	5
hsa-miR-1915-5p	MIMAT0007891	FOXF2	2295	1	1	1	1	1	5
hsa-miR-1915-5p	MIMAT0007891	REM2	161253	1	1	1	1	1	5
hsa-miR-1915-5p	MIMAT0007891	HTT	3064	1	1	1	1	1	5
hsa-miR-1915-5p	MIMAT0007891	BRD2	6046	1	1	1	1	1	5
hsa-miR-1915-5p	MIMAT0007891	ZNF365	22891	1	1	1	1	1	5
hsa-miR-1915-5p	MIMAT0007891	ELOVL6	79071	1	1	1	1	1	5
hsa-miR-1915-5p	MIMAT0007891	TRNP1	388610	1	1	1	1	1	5
hsa-miR-1915-5p	MIMAT0007891	MYOD1	4654	1	1	1	1	1	5
hsa-miR-1915-5p	MIMAT0007891	LUZP1	7798	1	1	1	1	1	5
hsa-miR-1915-5p	MIMAT0007891	RAB6B	51560	1	1	1	1	1	5
hsa-miR-1915-5p	MIMAT0007891	UNC5D	137970	1	1	1	1	1	5
hsa-miR-1915-5p	MIMAT0007891	ZNF701	55762	1	1	1	1	1	5
hsa-miR-1915-5p	MIMAT0007891	RNF152	220441	1	1	1	1	1	5
hsa-miR-1915-5p	MIMAT0007891	KCNA6	3742	1	1	1	1	1	5
hsa-miR-1915-5p	MIMAT0007891	STIM1	6786	1	1	1	1	1	5
hsa-miR-1915-5p	MIMAT0007891	ATP1B4	23439	1	1	1	1	1	5
hsa-miR-1915-5p	MIMAT0007891	DDI2	84301	1	1	1	1	1	5
hsa-miR-1915-5p	MIMAT0007891	BNIP3L	665	1	1	1	1	1	5
hsa-miR-1915-5p	MIMAT0007891	PLN	5350	1	1	1	1	1	5
hsa-miR-1915-5p	MIMAT0007891	MTMR3	8897	1	1	1	1	1	5
hsa-miR-1915-5p	MIMAT0007891	PTGER4	5734	1	1	1	1	1	5
hsa-miR-1915-5p	MIMAT0007891	SCRN1	9805	1	1	1	1	1	5
hsa-miR-1915-5p	MIMAT0007891	PDLIM5	10611	1	1	1	1	1	5
hsa-miR-1915-5p	MIMAT0007891	KIAA1598	57698	1	1	1	1	1	5
hsa-miR-1915-5p	MIMAT0007891	BCL9L	283149	1	1	1	1	1	5
hsa-miR-1915-5p	MIMAT0007891	MGAT5	4249	1	1	1	1	1	5
hsa-miR-1915-5p	MIMAT0007891	UTRN	7402	1	1	1	1	1	5
hsa-miR-1915-5p	MIMAT0007891	SZRD1	26099	1	1	1	1	1	5
hsa-miR-1915-5p	MIMAT0007891	CACNA2D4	93589	1	1	1	1	1	5
hsa-miR-1915-5p	MIMAT0007891	DIO2	1734	1	1	1	1	1	5
hsa-miR-1915-5p	MIMAT0007891	FOXD2	2306	1	1	1	1	1	5
hsa-miR-1915-5p	MIMAT0007891	FNDC7	163479	1	1	1	1	1	5
hsa-miR-1915-5p	MIMAT0007891	HDLBP	3069	1	1	1	1	1	5
hsa-miR-1915-5p	MIMAT0007891	RPS23	6228	1	1	1	1	1	5
hsa-miR-1915-5p	MIMAT0007891	BAHD1	22893	1	1	1	1	1	5
hsa-miR-1915-5p	MIMAT0007891	QTRTD1	79691	1	1	1	1	1	5
hsa-miR-1915-5p	MIMAT0007891	C2orf68	388969	1	1	1	1	1	5
hsa-miR-1915-5p	MIMAT0007891	NAB2	4665	1	1	1	1	1	5
hsa-miR-1915-5p	MIMAT0007891	MTERF	7978	1	1	1	1	1	5
hsa-miR-1915-5p	MIMAT0007891	ASB1	51665	1	1	1	1	1	5
hsa-miR-1915-5p	MIMAT0007891	C9orf41	138199	1	1	1	1	1	5
hsa-miR-1915-5p	MIMAT0007891	ZNF415	55786	1	1	1	1	1	5
hsa-miR-1915-5p	MIMAT0007891	MARCH8	220972	1	1	1	1	1	5
hsa-miR-1915-5p	MIMAT0007891	KPNA4	3840	1	1	1	1	1	5
hsa-miR-1915-5p	MIMAT0007891	AURKA	6790	1	1	1	1	1	5
hsa-miR-1915-5p	MIMAT0007891	NPTXR	23467	1	1	1	1	1	5
hsa-miR-1915-5p	MIMAT0007891	MRPL43	84545	1	1	1	1	1	5
hsa-miR-1915-5p	MIMAT0007891	CACNB4	785	1	1	1	1	1	5
hsa-miR-1915-5p	MIMAT0007891	PRRX1	5396	1	1	1	1	1	5
hsa-miR-1915-5p	MIMAT0007891	BSN	8927	1	1	1	1	1	5
hsa-miR-1915-5p	MIMAT0007891	PTGS1	5742	1	1	1	1	1	5
hsa-miR-1915-5p	MIMAT0007891	SPOCK2	9806	1	1	1	1	1	5
hsa-miR-1915-5p	MIMAT0007891	STAMBP	10617	1	1	1	1	1	5
hsa-miR-1915-5p	MIMAT0007891	PRX	57716	1	1	1	1	1	5
hsa-miR-1915-5p	MIMAT0007891	KSR2	283455	1	1	1	1	1	5
hsa-miR-1915-5p	MIMAT0007891	MAP3K9	4293	1	1	1	1	1	5
hsa-miR-1915-5p	MIMAT0007891	ZIC1	7545	1	1	1	1	1	5
hsa-miR-1915-5p	MIMAT0007891	PITPNC1	26207	1	1	1	1	1	5
hsa-miR-1915-5p	MIMAT0007891	PIK3IP1	113791	1	1	1	1	1	5
hsa-miR-1915-5p	MIMAT0007891	DLG2	1740	1	1	1	1	1	5
hsa-miR-1915-5p	MIMAT0007891	FMOD	2331	1	1	1	1	1	5
hsa-miR-1915-5p	MIMAT0007891	PRICKLE2	166336	1	1	1	1	1	5
hsa-miR-1915-5p	MIMAT0007891	HSPA5	3309	1	1	1	1	1	5
hsa-miR-1915-5p	MIMAT0007891	MAP2K4	6416	1	1	1	1	1	5
hsa-miR-1915-5p	MIMAT0007891	CD93	22918	1	1	1	1	1	5
hsa-miR-1915-5p	MIMAT0007891	TMEM180	79847	1	1	1	1	1	5
hsa-miR-1915-5p	MIMAT0007891	ABAT	18	1	1	1	1	1	5
hsa-miR-1915-5p	MIMAT0007891	SNX19	399979	1	1	1	1	1	5
hsa-miR-1915-5p	MIMAT0007891	NCAM1	4684	1	1	1	1	1	5
hsa-miR-1915-5p	MIMAT0007891	KMT2D	8085	1	1	1	1	1	5
hsa-miR-1915-5p	MIMAT0007891	CMPK1	51727	1	1	1	1	1	5
hsa-miR-1915-5p	MIMAT0007891	FAM199X	139231	1	1	1	1	1	5
hsa-miR-1915-5p	MIMAT0007891	CTTNBP2NL	55917	1	1	1	1	1	5
hsa-miR-1915-5p	MIMAT0007891	SPATA13	221178	1	1	1	1	1	5
hsa-miR-1915-5p	MIMAT0007891	LASP1	3927	1	1	1	1	1	5
hsa-miR-1915-5p	MIMAT0007891	STX3	6809	1	1	1	1	1	5
hsa-miR-1915-5p	MIMAT0007891	MMD	23531	1	1	1	1	1	5
hsa-miR-1915-5p	MIMAT0007891	GLIS2	84662	1	1	1	1	1	5
hsa-miR-1915-5p	MIMAT0007891	CALCB	797	1	1	1	1	1	5
hsa-miR-1915-5p	MIMAT0007891	PODXL	5420	1	1	1	1	1	5
hsa-miR-1915-5p	MIMAT0007891	RQCD1	9125	1	1	1	1	1	5
hsa-miR-1915-5p	MIMAT0007891	PVR	5817	1	1	1	1	1	5
hsa-miR-1915-5p	MIMAT0007891	CAMKK2	10645	1	1	1	1	1	5
hsa-miR-1915-5p	MIMAT0007891	G6PC2	57818	1	1	1	1	1	5
hsa-miR-1915-5p	MIMAT0007891	ZDHHC22	283576	1	1	1	1	1	5
hsa-miR-1915-5p	MIMAT0007891	NR3C2	4306	1	1	1	1	1	5
hsa-miR-1915-5p	MIMAT0007891	ZNF33A	7581	1	1	1	1	1	5
hsa-miR-1915-5p	MIMAT0007891	ZBTB44	29068	1	1	1	1	1	5
hsa-miR-1915-5p	MIMAT0007891	WDR31	114987	1	1	1	1	1	5
hsa-miR-1915-5p	MIMAT0007891	DTNB	1838	1	1	1	1	1	5
hsa-miR-1915-5p	MIMAT0007891	GATM	2628	1	1	1	1	1	5
hsa-miR-1915-5p	MIMAT0007891	ADAMTS17	170691	1	1	1	1	1	5
hsa-miR-1915-5p	MIMAT0007891	HYAL1	3373	1	1	1	1	1	5
hsa-miR-1915-5p	MIMAT0007891	ST3GAL1	6482	1	1	1	1	1	5
hsa-miR-1915-5p	MIMAT0007891	SAMD4A	23034	1	1	1	1	1	5
hsa-miR-1915-5p	MIMAT0007891	THSD4	79875	1	1	1	1	1	5
hsa-miR-1915-5p	MIMAT0007891	ABL2	27	1	1	1	1	1	5
hsa-miR-1915-5p	MIMAT0007891	CUEDC1	404093	1	1	1	1	1	5
hsa-miR-1915-5p	MIMAT0007891	NFYA	4800	1	1	1	1	1	5
hsa-miR-1915-5p	MIMAT0007891	ULK1	8408	1	1	1	1	1	5
hsa-miR-1915-5p	MIMAT0007891	CYCS	54205	1	1	1	1	1	5
hsa-miR-1915-5p	MIMAT0007891	RIMS4	140730	1	1	1	1	1	5
hsa-miR-1915-5p	MIMAT0007891	COL4A3BP	10087	1	1	1	1	1	5
hsa-miR-1915-5p	MIMAT0007891	PCDHA6	56142	1	1	1	1	1	5
hsa-miR-1915-5p	MIMAT0007891	RICTOR	253260	1	1	1	1	1	5
hsa-miR-1915-5p	MIMAT0007891	LRP6	4040	1	1	1	1	1	5
hsa-miR-1915-5p	MIMAT0007891	SURF4	6836	1	1	1	1	1	5
hsa-miR-1915-5p	MIMAT0007891	RBFOX2	23543	1	1	1	1	1	5
hsa-miR-1915-5p	MIMAT0007891	MYPN	84665	1	1	1	1	1	5
hsa-miR-1915-5p	MIMAT0007891	CALU	813	1	1	1	1	1	5
hsa-miR-1915-5p	MIMAT0007891	POLR2G	5436	1	1	1	1	1	5
hsa-miR-1915-5p	MIMAT0007891	XPR1	9213	1	1	1	1	1	5
hsa-miR-1915-5p	MIMAT0007891	RAB6A	5870	1	1	1	1	1	5
hsa-miR-1915-5p	MIMAT0007891	MAP3K2	10746	1	1	1	1	1	5
hsa-miR-1915-5p	MIMAT0007891	AFAP1	60312	1	1	1	1	1	5
hsa-miR-1915-5p	MIMAT0007891	DPH3	285381	1	1	1	1	1	5
hsa-miR-1915-5p	MIMAT0007891	MME	4311	1	1	1	1	1	5
hsa-miR-1915-5p	MIMAT0007891	ZNF33B	7582	1	1	1	1	1	5
hsa-miR-1915-5p	MIMAT0007891	LGALSL	29094	1	1	1	1	1	5
hsa-miR-1915-5p	MIMAT0007891	ZNF618	114991	1	1	1	1	1	5
hsa-miR-1915-5p	MIMAT0007891	DUSP4	1846	1	1	1	1	1	5
hsa-miR-1915-5p	MIMAT0007891	PROCA1	147011	1	1	1	1	1	5
hsa-miR-1915-5p	MIMAT0007891	NR6A1	2649	1	1	1	1	1	5
hsa-miR-1915-5p	MIMAT0007891	ZNF384	171017	1	1	1	1	1	5
hsa-miR-1915-5p	MIMAT0007891	IDH1	3417	1	1	1	1	1	5
hsa-miR-1915-5p	MIMAT0007891	SLC1A3	6507	1	1	1	1	1	5
hsa-miR-1915-5p	MIMAT0007891	RRP1B	23076	1	1	1	1	1	5
hsa-miR-1915-5p	MIMAT0007891	PHF17	79960	1	1	1	1	1	5
hsa-miR-1915-5p	MIMAT0007891	ASIC1	41	1	1	1	1	1	5
hsa-miR-1915-5p	MIMAT0007891	C10orf55	414236	1	1	1	1	1	5
hsa-miR-1915-5p	MIMAT0007891	NKTR	4820	1	1	1	1	1	5
hsa-miR-1915-5p	MIMAT0007891	PPFIA4	8497	1	1	1	1	1	5
hsa-miR-1915-5p	MIMAT0007891	NEURL1B	54492	1	1	1	1	1	5
hsa-miR-1915-5p	MIMAT0007891	NAMPT	10135	1	1	1	1	1	5
hsa-miR-1915-5p	MIMAT0007891	GRAMD1B	57476	1	1	1	1	1	5
hsa-miR-1915-5p	MIMAT0007891	MSRB3	253827	1	1	1	1	1	5
hsa-miR-1915-5p	MIMAT0007891	SMAD4	4089	1	1	1	1	1	5
hsa-miR-1915-5p	MIMAT0007891	SYT4	6860	1	1	1	1	1	5
hsa-miR-1915-5p	MIMAT0007891	ZMYND8	23613	1	1	1	1	1	5
hsa-miR-1915-5p	MIMAT0007891	EMILIN3	90187	1	1	1	1	1	5
hsa-miR-1915-5p	MIMAT0007891	CALU	813	1	1	1	1	1	5
hsa-miR-1915-5p	MIMAT0007891	POU2F1	5451	1	1	1	1	1	5
hsa-miR-1915-5p	MIMAT0007891	B4GALT6	9331	1	1	1	1	1	5
hsa-miR-1915-5p	MIMAT0007891	RAB6A	5870	1	1	1	1	1	5
hsa-miR-1915-5p	MIMAT0007891	TMEM115	11070	1	1	1	1	1	5
hsa-miR-1915-5p	MIMAT0007891	BACH2	60468	1	1	1	1	1	5
hsa-miR-1915-5p	MIMAT0007891	GPRIN3	285513	1	1	1	1	1	5
hsa-miR-1915-5p	MIMAT0007891	MMP8	4317	1	1	1	1	1	5
hsa-miR-1915-5p	MIMAT0007891	ZNF35	7584	1	1	1	1	1	5
hsa-miR-1915-5p	MIMAT0007891	TFCP2L1	29842	1	1	1	1	1	5
hsa-miR-1915-5p	MIMAT0007891	ZNF641	121274	1	1	1	1	1	5
hsa-miR-1915-5p	MIMAT0007891	LPAR1	1902	1	1	1	1	1	5
hsa-miR-1915-5p	MIMAT0007891	KCTD9	54793	1	1	1	1	1	5
hsa-miR-1915-5p	MIMAT0007891	ZNF784	147808	1	1	1	1	1	5
hsa-miR-1915-5p	MIMAT0007891	GPR26	2849	1	1	1	1	1	5
hsa-miR-1915-5p	MIMAT0007891	SYNPO2	171024	1	1	1	1	1	5
hsa-miR-1915-5p	MIMAT0007891	IGF1R	3480	1	1	1	1	1	5
hsa-miR-1915-5p	MIMAT0007891	SLC12A3	6559	1	1	1	1	1	5
hsa-miR-1915-5p	MIMAT0007891	ZBTB43	23099	1	1	1	1	1	5
hsa-miR-1915-5p	MIMAT0007891	NAA25	80018	1	1	1	1	1	5
hsa-miR-1915-5p	MIMAT0007891	AP1G1	164	1	1	1	1	1	5
hsa-miR-1915-5p	MIMAT0007891	TMEM170B	100113407	1	1	1	1	1	5
hsa-miR-1915-5p	MIMAT0007891	NONO	4841	1	1	1	1	1	5
hsa-miR-1915-5p	MIMAT0007891	BCAS1	8537	1	1	1	1	1	5
hsa-miR-1915-5p	MIMAT0007891	MBNL2	10150	1	1	1	1	1	5
hsa-miR-1915-5p	MIMAT0007891	RNF150	57484	1	1	1	1	1	5
hsa-miR-1915-5p	MIMAT0007891	RNF169	254225	1	1	1	1	1	5
hsa-miR-1915-5p	MIMAT0007891	MC2R	4158	1	1	1	1	1	5
hsa-miR-1915-5p	MIMAT0007891	TARBP2	6895	1	1	1	1	1	5
hsa-miR-1915-5p	MIMAT0007891	BACE1	23621	1	1	1	1	1	5
hsa-miR-1915-5p	MIMAT0007891	SNX21	90203	1	1	1	1	1	5
hsa-miR-1915-5p	MIMAT0007891	CAPZA2	830	1	1	1	1	1	5
hsa-miR-1915-5p	MIMAT0007891	MED1	5469	1	1	1	1	1	5
hsa-miR-1915-5p	MIMAT0007891	PCYT1B	9468	1	1	1	1	1	5
hsa-miR-1915-5p	MIMAT0007891	RAP2B	5912	1	1	1	1	1	5
hsa-miR-1915-5p	MIMAT0007891	SUPT16H	11198	1	1	1	1	1	5
hsa-miR-1915-5p	MIMAT0007891	SLC22A23	63027	1	1	1	1	1	5
hsa-miR-1915-5p	MIMAT0007891	YIPF6	286451	1	1	1	1	1	5
hsa-miR-1915-5p	MIMAT0007891	MMP16	4325	1	1	1	1	1	5
hsa-miR-1915-5p	MIMAT0007891	ZKSCAN1	7586	1	1	1	1	1	5
hsa-miR-1915-5p	MIMAT0007891	ING4	51147	1	1	1	1	1	5
hsa-miR-1915-5p	MIMAT0007891	TMEM132E	124842	1	1	1	1	1	5
hsa-miR-1915-5p	MIMAT0007891	EFNB1	1947	1	1	1	1	1	5
hsa-miR-1915-5p	MIMAT0007891	PGPEP1	54858	1	1	1	1	1	5
hsa-miR-1915-5p	MIMAT0007891	HFE2	148738	1	1	1	1	1	5
hsa-miR-1915-5p	MIMAT0007891	RAPGEF1	2889	1	1	1	1	1	5
hsa-miR-1915-5p	MIMAT0007891	ARID2	196528	1	1	1	1	1	5
hsa-miR-1915-5p	MIMAT0007891	IGF2	3481	1	1	1	1	1	5
hsa-miR-1915-5p	MIMAT0007891	SP1	6667	1	1	1	1	1	5
hsa-miR-1915-5p	MIMAT0007891	FSTL4	23105	1	1	1	1	1	5
hsa-miR-1915-5p	MIMAT0007891	CTC1	80169	1	1	1	1	1	5
hsa-miR-1915-5p	MIMAT0007891	ANGPT1	284	1	1	1	1	1	5
hsa-miR-1915-5p	MIMAT0007891	OPCML	4978	1	1	1	1	1	5
hsa-miR-1915-5p	MIMAT0007891	STK16	8576	1	1	1	1	1	5
hsa-miR-1915-5p	MIMAT0007891	GDF11	10220	1	1	1	1	1	5
hsa-miR-1915-5p	MIMAT0007891	MAVS	57506	1	1	1	1	1	5
hsa-miR-1915-5p	MIMAT0007891	SYT14	255928	1	1	1	1	1	5
hsa-miR-1915-5p	MIMAT0007891	MDM4	4194	1	1	1	1	1	5
hsa-miR-1915-5p	MIMAT0007891	TCEB3	6924	1	1	1	1	1	5
hsa-miR-1915-5p	MIMAT0007891	FLRT2	23768	1	1	1	1	1	5
hsa-miR-1915-5p	MIMAT0007891	FMNL3	91010	1	1	1	1	1	5
hsa-miR-1915-5p	MIMAT0007891	CDH5	1003	1	1	1	1	1	5
hsa-miR-1915-5p	MIMAT0007891	PPP1R3C	5507	1	1	1	1	1	5
hsa-miR-1915-5p	MIMAT0007891	PGS1	9489	1	1	1	1	1	5
hsa-miR-2114-5p	MIMAT0011156	FBXL19	54620	1	1	1	1	1	5
hsa-miR-2114-5p	MIMAT0011156	CCR1	1230	1	1	1	1	1	5
hsa-miR-2114-5p	MIMAT0011156	NXPE3	91775	1	1	1	1	1	5
hsa-miR-2114-5p	MIMAT0011156	C1orf226	400793	1	1	1	1	1	5
hsa-miR-2114-5p	MIMAT0011156	POU2F2	5452	1	1	1	1	1	5
hsa-miR-2114-5p	MIMAT0011156	PTP4A2	8073	1	1	1	1	1	5
hsa-miR-2114-5p	MIMAT0011156	TRIM2	23321	1	1	1	1	1	5
hsa-miR-2114-5p	MIMAT0011156	ISLR2	57611	1	1	1	1	1	5
hsa-miR-2114-5p	MIMAT0011156	KCNC1	3746	1	1	1	1	1	5
hsa-miR-2114-5p	MIMAT0011156	TXLNA	200081	1	1	1	1	1	5
hsa-miR-2114-5p	MIMAT0011156	SLIT1	6585	1	1	1	1	1	5
hsa-miR-2114-5p	MIMAT0011156	MAFB	9935	1	1	1	1	1	5
hsa-miR-2114-5p	MIMAT0011156	IKZF3	22806	1	1	1	1	1	5
hsa-miR-2114-5p	MIMAT0011156	CDV3	55573	1	1	1	1	1	5
hsa-miR-2114-5p	MIMAT0011156	DUSP6	1848	1	1	1	1	1	5
hsa-miR-2114-5p	MIMAT0011156	ANTXR2	118429	1	1	1	1	1	5
hsa-miR-2114-5p	MIMAT0011156	RAD52	5893	1	1	1	1	1	5
hsa-miR-2114-5p	MIMAT0011156	GMPS	8833	1	1	1	1	1	5
hsa-miR-2114-5p	MIMAT0011156	PHF19	26147	1	1	1	1	1	5
hsa-miR-2114-5p	MIMAT0011156	PAPOLG	64895	1	1	1	1	1	5
hsa-miR-2114-5p	MIMAT0011156	ARHGAP1	392	1	1	1	1	1	5
hsa-miR-2114-5p	MIMAT0011156	MIP	4284	1	1	1	1	1	5
hsa-miR-2114-5p	MIMAT0011156	RCOR2	283248	1	1	1	1	1	5
hsa-miR-2114-5p	MIMAT0011156	TCF20	6942	1	1	1	1	1	5
hsa-miR-2114-5p	MIMAT0011156	CXCR6	10663	1	1	1	1	1	5
hsa-miR-2114-5p	MIMAT0011156	TRIM63	84676	1	1	1	1	1	5
hsa-miR-2114-5p	MIMAT0011156	ATXN1L	342371	1	1	1	1	1	5
hsa-miR-2114-5p	MIMAT0011156	PITPNA	5306	1	1	1	1	1	5
hsa-miR-2114-5p	MIMAT0011156	ZNF24	7572	1	1	1	1	1	5
hsa-miR-2114-5p	MIMAT0011156	PEG10	23089	1	1	1	1	1	5
hsa-miR-2114-5p	MIMAT0011156	THAP11	57215	1	1	1	1	1	5
hsa-miR-2114-5p	MIMAT0011156	GPR12	2835	1	1	1	1	1	5
hsa-miR-2114-5p	MIMAT0011156	LDLRAD3	143458	1	1	1	1	1	5
hsa-miR-2114-5p	MIMAT0011156	RPS6KA3	6197	1	1	1	1	1	5
hsa-miR-2114-5p	MIMAT0011156	IER2	9592	1	1	1	1	1	5
hsa-miR-2114-5p	MIMAT0011156	BET1L	51272	1	1	1	1	1	5
hsa-miR-2114-5p	MIMAT0011156	SETD7	80854	1	1	1	1	1	5
hsa-miR-2114-5p	MIMAT0011156	CACNB2	783	1	1	1	1	1	5
hsa-miR-2114-5p	MIMAT0011156	NGFR	4804	1	1	1	1	1	5
hsa-miR-2114-5p	MIMAT0011156	CNGB3	54714	1	1	1	1	1	5
hsa-miR-2114-5p	MIMAT0011156	CNR2	1269	1	1	1	1	1	5
hsa-miR-2114-5p	MIMAT0011156	WDR20	91833	1	1	1	1	1	5
hsa-miR-2114-5p	MIMAT0011156	PLEKHG7	440107	1	1	1	1	1	5
hsa-miR-2114-5p	MIMAT0011156	PPIC	5480	1	1	1	1	1	5
hsa-miR-2114-5p	MIMAT0011156	ST8SIA2	8128	1	1	1	1	1	5
hsa-miR-2114-5p	MIMAT0011156	WDR7	23335	1	1	1	1	1	5
hsa-miR-2114-5p	MIMAT0011156	ZBTB4	57659	1	1	1	1	1	5
hsa-miR-2114-5p	MIMAT0011156	KCNMA1	3778	1	1	1	1	1	5
hsa-miR-2114-5p	MIMAT0011156	TCTE1	202500	1	1	1	1	1	5
hsa-miR-2114-5p	MIMAT0011156	SNAI1	6615	1	1	1	1	1	5
hsa-miR-2114-5p	MIMAT0011156	RBM8A	9939	1	1	1	1	1	5
hsa-miR-2114-5p	MIMAT0011156	IKZF2	22807	1	1	1	1	1	5
hsa-miR-2114-5p	MIMAT0011156	MED29	55588	1	1	1	1	1	5
hsa-miR-2114-5p	MIMAT0011156	E2F2	1870	1	1	1	1	1	5
hsa-miR-2114-5p	MIMAT0011156	AEBP2	121536	1	1	1	1	1	5
hsa-miR-2114-5p	MIMAT0011156	UPF1	5976	1	1	1	1	1	5
hsa-miR-2114-5p	MIMAT0011156	LDB1	8861	1	1	1	1	1	5
hsa-miR-2114-5p	MIMAT0011156	EHF	26298	1	1	1	1	1	5
hsa-miR-2114-5p	MIMAT0011156	SOWAHC	65124	1	1	1	1	1	5
hsa-miR-2114-5p	MIMAT0011156	ATP1B2	482	1	1	1	1	1	5
hsa-miR-2114-5p	MIMAT0011156	MPZ	4359	1	1	1	1	1	5
hsa-miR-2114-5p	MIMAT0011156	ZNF740	283337	1	1	1	1	1	5
hsa-miR-2114-5p	MIMAT0011156	TFAM	7019	1	1	1	1	1	5
hsa-miR-2114-5p	MIMAT0011156	ATOH8	84913	1	1	1	1	1	5
hsa-miR-2114-5p	MIMAT0011156	OSTN	344901	1	1	1	1	1	5
hsa-miR-2114-5p	MIMAT0011156	PLAGL2	5326	1	1	1	1	1	5
hsa-miR-2114-5p	MIMAT0011156	ZNF45	7596	1	1	1	1	1	5
hsa-miR-2114-5p	MIMAT0011156	PEG10	23089	1	1	1	1	1	5
hsa-miR-2114-5p	MIMAT0011156	RHOJ	57381	1	1	1	1	1	5
hsa-miR-2114-5p	MIMAT0011156	GPR26	2849	1	1	1	1	1	5
hsa-miR-2114-5p	MIMAT0011156	SYT6	148281	1	1	1	1	1	5
hsa-miR-2114-5p	MIMAT0011156	RTKN	6242	1	1	1	1	1	5
hsa-miR-2114-5p	MIMAT0011156	SH3PXD2A	9644	1	1	1	1	1	5
hsa-miR-2114-5p	MIMAT0011156	TEX264	51368	1	1	1	1	1	5
hsa-miR-2114-5p	MIMAT0011156	ST6GALNAC5	81849	1	1	1	1	1	5
hsa-miR-2114-5p	MIMAT0011156	CACNB3	784	1	1	1	1	1	5
hsa-miR-2114-5p	MIMAT0011156	NRAS	4893	1	1	1	1	1	5
hsa-miR-2114-5p	MIMAT0011156	MGEA5	10724	1	1	1	1	1	5
hsa-miR-2114-5p	MIMAT0011156	IL17RD	54756	1	1	1	1	1	5
hsa-miR-2114-5p	MIMAT0011156	COL11A2	1302	1	1	1	1	1	5
hsa-miR-2114-5p	MIMAT0011156	OXNAD1	92106	1	1	1	1	1	5
hsa-miR-2114-5p	MIMAT0011156	RNF165	494470	1	1	1	1	1	5
hsa-miR-2114-5p	MIMAT0011156	PPM1A	5494	1	1	1	1	1	5
hsa-miR-2114-5p	MIMAT0011156	RND2	8153	1	1	1	1	1	5
hsa-miR-2114-5p	MIMAT0011156	SRGAP2	23380	1	1	1	1	1	5
hsa-miR-2114-5p	MIMAT0011156	EPB41L5	57669	1	1	1	1	1	5
hsa-miR-2114-5p	MIMAT0011156	KPNB1	3837	1	1	1	1	1	5
hsa-miR-2114-5p	MIMAT0011156	TMEM184A	202915	1	1	1	1	1	5
hsa-miR-2114-5p	MIMAT0011156	SOS1	6654	1	1	1	1	1	5
hsa-miR-2114-5p	MIMAT0011156	OXSR1	9943	1	1	1	1	1	5
hsa-miR-2114-5p	MIMAT0011156	TFE3	7030	1	1	1	1	1	5
hsa-miR-2114-5p	MIMAT0011156	ZNF652	22834	1	1	1	1	1	5
hsa-miR-2114-5p	MIMAT0011156	ASAP3	55616	1	1	1	1	1	5
hsa-miR-2114-5p	MIMAT0011156	EFNA5	1946	1	1	1	1	1	5
hsa-miR-2114-5p	MIMAT0011156	MSI2	124540	1	1	1	1	1	5
hsa-miR-2114-5p	MIMAT0011156	RFX5	5993	1	1	1	1	1	5
hsa-miR-2114-5p	MIMAT0011156	MTMR4	9110	1	1	1	1	1	5
hsa-miR-2114-5p	MIMAT0011156	B3GAT1	27087	1	1	1	1	1	5
hsa-miR-2114-5p	MIMAT0011156	MTMR9	66036	1	1	1	1	1	5
hsa-miR-2114-5p	MIMAT0011156	ATP6V1C1	528	1	1	1	1	1	5
hsa-miR-2114-5p	MIMAT0011156	MSN	4478	1	1	1	1	1	5
hsa-miR-2114-5p	MIMAT0011156	ANKRD52	283373	1	1	1	1	1	5
hsa-miR-2114-5p	MIMAT0011156	NKD1	85407	1	1	1	1	1	5
hsa-miR-2114-5p	MIMAT0011156	ASPG	374569	1	1	1	1	1	5
hsa-miR-2114-5p	MIMAT0011156	PLD1	5337	1	1	1	1	1	5
hsa-miR-2114-5p	MIMAT0011156	ZNF76	7629	1	1	1	1	1	5
hsa-miR-2114-5p	MIMAT0011156	TNRC6B	23112	1	1	1	1	1	5
hsa-miR-2114-5p	MIMAT0011156	NLN	57486	1	1	1	1	1	5
hsa-miR-2114-5p	MIMAT0011156	GRIA3	2892	1	1	1	1	1	5
hsa-miR-2114-5p	MIMAT0011156	SLC30A7	148867	1	1	1	1	1	5
hsa-miR-2114-5p	MIMAT0011156	RTN2	6253	1	1	1	1	1	5
hsa-miR-2114-5p	MIMAT0011156	SOCS5	9655	1	1	1	1	1	5
hsa-miR-2114-5p	MIMAT0011156	SFMBT1	51460	1	1	1	1	1	5
hsa-miR-2114-5p	MIMAT0011156	CALN1	83698	1	1	1	1	1	5
hsa-miR-2114-5p	MIMAT0011156	CALU	813	1	1	1	1	1	5
hsa-miR-2114-5p	MIMAT0011156	NRF1	4899	1	1	1	1	1	5
hsa-miR-2114-5p	MIMAT0011156	NFAT5	10725	1	1	1	1	1	5
hsa-miR-2114-5p	MIMAT0011156	HAUS6	54801	1	1	1	1	1	5
hsa-miR-2114-5p	MIMAT0011156	CPD	1362	1	1	1	1	1	5
hsa-miR-2114-5p	MIMAT0011156	MTSS1L	92154	1	1	1	1	1	5
hsa-miR-2114-5p	MIMAT0011156	PPP1R3C	5507	1	1	1	1	1	5
hsa-miR-2114-5p	MIMAT0011156	FZD4	8322	1	1	1	1	1	5
hsa-miR-2114-5p	MIMAT0011156	NUDCD3	23386	1	1	1	1	1	5
hsa-miR-2114-5p	MIMAT0011156	SLC7A14	57709	1	1	1	1	1	5
hsa-miR-2114-5p	MIMAT0011156	LASP1	3927	1	1	1	1	1	5
hsa-miR-2114-5p	MIMAT0011156	VMA21	203547	1	1	1	1	1	5
hsa-miR-2114-5p	MIMAT0011156	SPARC	6678	1	1	1	1	1	5
hsa-miR-2114-5p	MIMAT0011156	WDR1	9948	1	1	1	1	1	5
hsa-miR-2114-5p	MIMAT0011156	TGFBR2	7048	1	1	1	1	1	5
hsa-miR-2114-5p	MIMAT0011156	RAB11FIP2	22841	1	1	1	1	1	5
hsa-miR-2114-5p	MIMAT0011156	AMBRA1	55626	1	1	1	1	1	5
hsa-miR-2114-5p	MIMAT0011156	ERBB4	2066	1	1	1	1	1	5
hsa-miR-2114-5p	MIMAT0011156	SYT2	127833	1	1	1	1	1	5
hsa-miR-2114-5p	MIMAT0011156	RIT1	6016	1	1	1	1	1	5
hsa-miR-2114-5p	MIMAT0011156	CCPG1	9236	1	1	1	1	1	5
hsa-miR-2114-5p	MIMAT0011156	FAM155B	27112	1	1	1	1	1	5
hsa-miR-2114-5p	MIMAT0011156	ADIPOR2	79602	1	1	1	1	1	5
hsa-miR-2114-5p	MIMAT0011156	BCL2L2	599	1	1	1	1	1	5
hsa-miR-2114-5p	MIMAT0011156	MXI1	4601	1	1	1	1	1	5
hsa-miR-2114-5p	MIMAT0011156	KSR2	283455	1	1	1	1	1	5
hsa-miR-2114-5p	MIMAT0011156	DCLK3	85443	1	1	1	1	1	5
hsa-miR-2114-5p	MIMAT0011156	TMEM110	375346	1	1	1	1	1	5
hsa-miR-2114-5p	MIMAT0011156	PLOD1	5351	1	1	1	1	1	5
hsa-miR-2114-5p	MIMAT0011156	LUZP1	7798	1	1	1	1	1	5
hsa-miR-2114-5p	MIMAT0011156	NCDN	23154	1	1	1	1	1	5
hsa-miR-2114-5p	MIMAT0011156	HEG1	57493	1	1	1	1	1	5
hsa-miR-2114-5p	MIMAT0011156	GRIA3	2892	1	1	1	1	1	5
hsa-miR-2114-5p	MIMAT0011156	RC3H1	149041	1	1	1	1	1	5
hsa-miR-2114-5p	MIMAT0011156	ATXN1	6310	1	1	1	1	1	5
hsa-miR-2114-5p	MIMAT0011156	PHACTR2	9749	1	1	1	1	1	5
hsa-miR-2114-5p	MIMAT0011156	UBE2J1	51465	1	1	1	1	1	5
hsa-miR-2114-5p	MIMAT0011156	SH3BGRL2	83699	1	1	1	1	1	5
hsa-miR-2114-5p	MIMAT0011156	CALU	813	1	1	1	1	1	5
hsa-miR-2114-5p	MIMAT0011156	OAZ2	4947	1	1	1	1	1	5
hsa-miR-2114-5p	MIMAT0011156	SIX2	10736	1	1	1	1	1	5
hsa-miR-2114-5p	MIMAT0011156	GATAD2A	54815	1	1	1	1	1	5
hsa-miR-2114-5p	MIMAT0011156	CRHR1	1394	1	1	1	1	1	5
hsa-miR-2114-5p	MIMAT0011156	RCSD1	92241	1	1	1	1	1	5
hsa-miR-2114-5p	MIMAT0011156	PRKAB1	5564	1	1	1	1	1	5
hsa-miR-2114-5p	MIMAT0011156	ATRN	8455	1	1	1	1	1	5
hsa-miR-2114-5p	MIMAT0011156	AP4E1	23431	1	1	1	1	1	5
hsa-miR-2114-5p	MIMAT0011156	CACNG8	59283	1	1	1	1	1	5
hsa-miR-2114-5p	MIMAT0011156	SMAD3	4088	1	1	1	1	1	5
hsa-miR-2114-5p	MIMAT0011156	LEMD2	221496	1	1	1	1	1	5
hsa-miR-2114-5p	MIMAT0011156	SPN	6693	1	1	1	1	1	5
hsa-miR-2114-5p	MIMAT0011156	MED13	9969	1	1	1	1	1	5
hsa-miR-2114-5p	MIMAT0011156	THRSP	7069	1	1	1	1	1	5
hsa-miR-2114-5p	MIMAT0011156	VASH1	22846	1	1	1	1	1	5
hsa-miR-2114-5p	MIMAT0011156	TBC1D22B	55633	1	1	1	1	1	5
hsa-miR-2114-5p	MIMAT0011156	ETS1	2113	1	1	1	1	1	5
hsa-miR-2114-5p	MIMAT0011156	LYPD6	130574	1	1	1	1	1	5
hsa-miR-2114-5p	MIMAT0011156	RNF2	6045	1	1	1	1	1	5
hsa-miR-2114-5p	MIMAT0011156	CYTH1	9267	1	1	1	1	1	5
hsa-miR-2114-5p	MIMAT0011156	PDE7B	27115	1	1	1	1	1	5
hsa-miR-2114-5p	MIMAT0011156	CCDC134	79879	1	1	1	1	1	5
hsa-miR-2114-5p	MIMAT0011156	BCL6	604	1	1	1	1	1	5
hsa-miR-2114-5p	MIMAT0011156	MYCL	4610	1	1	1	1	1	5
hsa-miR-2114-5p	MIMAT0011156	CYB561D1	284613	1	1	1	1	1	5
hsa-miR-2114-5p	MIMAT0011156	OCRL	4952	1	1	1	1	1	5
hsa-miR-2114-5p	MIMAT0011156	SCRT2	85508	1	1	1	1	1	5
hsa-miR-2114-5p	MIMAT0011156	RAB15	376267	1	1	1	1	1	5
hsa-miR-2114-5p	MIMAT0011156	PLXNA1	5361	1	1	1	1	1	5
hsa-miR-2114-5p	MIMAT0011156	PRDM2	7799	1	1	1	1	1	5
hsa-miR-2114-5p	MIMAT0011156	SEPT6	23157	1	1	1	1	1	5
hsa-miR-2114-5p	MIMAT0011156	HECW2	57520	1	1	1	1	1	5
hsa-miR-2114-5p	MIMAT0011156	GTF2H1	2965	1	1	1	1	1	5
hsa-miR-2114-5p	MIMAT0011156	CCDC117	150275	1	1	1	1	1	5
hsa-miR-2114-5p	MIMAT0011156	ATXN2	6311	1	1	1	1	1	5
hsa-miR-2114-5p	MIMAT0011156	SPOCK2	9806	1	1	1	1	1	5
hsa-miR-2114-5p	MIMAT0011156	ANKFY1	51479	1	1	1	1	1	5
hsa-miR-2114-5p	MIMAT0011156	NCALD	83988	1	1	1	1	1	5
hsa-miR-2114-5p	MIMAT0011156	CASR	846	1	1	1	1	1	5
hsa-miR-2114-5p	MIMAT0011156	LYVE1	10894	1	1	1	1	1	5
hsa-miR-2114-5p	MIMAT0011156	FAM120C	54954	1	1	1	1	1	5
hsa-miR-2114-5p	MIMAT0011156	CTNND1	1500	1	1	1	1	1	5
hsa-miR-2114-5p	MIMAT0011156	ADAMTSL1	92949	1	1	1	1	1	5
hsa-miR-2114-5p	MIMAT0011156	PRKCI	5584	1	1	1	1	1	5
hsa-miR-2114-5p	MIMAT0011156	SMARCA5	8467	1	1	1	1	1	5
hsa-miR-2114-5p	MIMAT0011156	SF3B3	23450	1	1	1	1	1	5
hsa-miR-2114-5p	MIMAT0011156	BACH2	60468	1	1	1	1	1	5
hsa-miR-2114-5p	MIMAT0011156	MAF	4094	1	1	1	1	1	5
hsa-miR-2114-5p	MIMAT0011156	GPC2	221914	1	1	1	1	1	5
hsa-miR-2114-5p	MIMAT0011156	NEK4	6787	1	1	1	1	1	5
hsa-miR-2114-5p	MIMAT0011156	IL18BP	10068	1	1	1	1	1	5
hsa-miR-2114-5p	MIMAT0011156	TPI1	7167	1	1	1	1	1	5
hsa-miR-2114-5p	MIMAT0011156	PALLD	23022	1	1	1	1	1	5
hsa-miR-2114-5p	MIMAT0011156	FLVCR2	55640	1	1	1	1	1	5
hsa-miR-2114-5p	MIMAT0011156	AFF2	2334	1	1	1	1	1	5
hsa-miR-2114-5p	MIMAT0011156	EVC2	132884	1	1	1	1	1	5
hsa-miR-2114-5p	MIMAT0011156	RNF4	6047	1	1	1	1	1	5
hsa-miR-2114-5p	MIMAT0011156	MED14	9282	1	1	1	1	1	5
hsa-miR-2114-5p	MIMAT0011156	DESI1	27351	1	1	1	1	1	5
hsa-miR-2114-5p	MIMAT0011156	SYNPO2L	79933	1	1	1	1	1	5
hsa-miR-2114-5p	MIMAT0011156	BCL7A	605	1	1	1	1	1	5
hsa-miR-2114-5p	MIMAT0011156	MYH9	4627	1	1	1	1	1	5
hsa-miR-2114-5p	MIMAT0011156	YIPF6	286451	1	1	1	1	1	5
hsa-miR-2114-5p	MIMAT0011156	RUNX2	860	1	1	1	1	1	5
hsa-miR-2114-5p	MIMAT0011156	ORC2	4999	1	1	1	1	1	5
hsa-miR-2114-5p	MIMAT0011156	FRMD7	90167	1	1	1	1	1	5
hsa-miR-2114-5p	MIMAT0011156	NHLRC3	387921	1	1	1	1	1	5
hsa-miR-2114-5p	MIMAT0011156	PRRX1	5396	1	1	1	1	1	5
hsa-miR-2114-5p	MIMAT0011156	LRP8	7804	1	1	1	1	1	5
hsa-miR-2114-5p	MIMAT0011156	CEP68	23177	1	1	1	1	1	5
hsa-miR-2114-5p	MIMAT0011156	CGN	57530	1	1	1	1	1	5
hsa-miR-2114-5p	MIMAT0011156	TLX2	3196	1	1	1	1	1	5
hsa-miR-2114-5p	MIMAT0011156	TTL	150465	1	1	1	1	1	5
hsa-miR-2114-5p	MIMAT0011156	SELE	6401	1	1	1	1	1	5
hsa-miR-2114-5p	MIMAT0011156	ZEB2	9839	1	1	1	1	1	5
hsa-miR-2114-5p	MIMAT0011156	KLF13	51621	1	1	1	1	1	5
hsa-miR-2114-5p	MIMAT0011156	ZDHHC18	84243	1	1	1	1	1	5
hsa-miR-2114-5p	MIMAT0011156	SPIN1	10927	1	1	1	1	1	5
hsa-miR-2114-5p	MIMAT0011156	RFWD3	55159	1	1	1	1	1	5
hsa-miR-2114-5p	MIMAT0011156	CX3CR1	1524	1	1	1	1	1	5
hsa-miR-2114-5p	MIMAT0011156	FOXP2	93986	1	1	1	1	1	5
hsa-miR-2114-5p	MIMAT0011156	MAPK3	5595	1	1	1	1	1	5
hsa-miR-2114-5p	MIMAT0011156	PPFIA4	8497	1	1	1	1	1	5
hsa-miR-2114-5p	MIMAT0011156	NPTXR	23467	1	1	1	1	1	5
hsa-miR-2114-5p	MIMAT0011156	BCORL1	63035	1	1	1	1	1	5
hsa-miR-2114-5p	MIMAT0011156	MAPT	4137	1	1	1	1	1	5
hsa-miR-2114-5p	MIMAT0011156	FOXK1	221937	1	1	1	1	1	5
hsa-miR-2114-5p	MIMAT0011156	STX3	6809	1	1	1	1	1	5
hsa-miR-2114-5p	MIMAT0011156	UST	10090	1	1	1	1	1	5
hsa-miR-2114-5p	MIMAT0011156	EIF4E3	317649	1	1	1	1	1	5
hsa-miR-2114-5p	MIMAT0011156	TPI1	7167	1	1	1	1	1	5
hsa-miR-2114-5p	MIMAT0011156	PHLPP2	23035	1	1	1	1	1	5
hsa-miR-2114-5p	MIMAT0011156	TMEM127	55654	1	1	1	1	1	5
hsa-miR-2114-5p	MIMAT0011156	NR6A1	2649	1	1	1	1	1	5
hsa-miR-2114-5p	MIMAT0011156	PPARGC1B	133522	1	1	1	1	1	5
hsa-miR-2114-5p	MIMAT0011156	ROCK1	6093	1	1	1	1	1	5
hsa-miR-2114-5p	MIMAT0011156	CHST3	9469	1	1	1	1	1	5
hsa-miR-2114-5p	MIMAT0011156	CECR2	27443	1	1	1	1	1	5
hsa-miR-2114-5p	MIMAT0011156	RNF34	80196	1	1	1	1	1	5
hsa-miR-2114-5p	MIMAT0011156	BLMH	642	1	1	1	1	1	5
hsa-miR-2114-5p	MIMAT0011156	MYLK	4638	1	1	1	1	1	5
hsa-miR-2114-5p	MIMAT0011156	CDC25A	993	1	1	1	1	1	5
hsa-miR-2114-5p	MIMAT0011156	BMF	90427	1	1	1	1	1	5
hsa-miR-2114-5p	MIMAT0011156	SHISA6	388336	1	1	1	1	1	5
hsa-miR-2114-5p	MIMAT0011156	PODXL	5420	1	1	1	1	1	5
hsa-miR-2114-5p	MIMAT0011156	MALL	7851	1	1	1	1	1	5
hsa-miR-2114-5p	MIMAT0011156	RGL1	23179	1	1	1	1	1	5
hsa-miR-2114-5p	MIMAT0011156	SEMA6A	57556	1	1	1	1	1	5
hsa-miR-2114-5p	MIMAT0011156	PRMT2	3275	1	1	1	1	1	5
hsa-miR-2114-5p	MIMAT0011156	OTUD7A	161725	1	1	1	1	1	5
hsa-miR-2114-5p	MIMAT0011156	SRSF1	6426	1	1	1	1	1	5
hsa-miR-2114-5p	MIMAT0011156	AREL1	9870	1	1	1	1	1	5
hsa-miR-2114-5p	MIMAT0011156	FBXO40	51725	1	1	1	1	1	5
hsa-miR-2114-5p	MIMAT0011156	LDB3	11155	1	1	1	1	1	5
hsa-miR-2114-5p	MIMAT0011156	RPRD1A	55197	1	1	1	1	1	5
hsa-miR-2114-5p	MIMAT0011156	NQO1	1728	1	1	1	1	1	5
hsa-miR-2114-5p	MIMAT0011156	TEX261	113419	1	1	1	1	1	5
hsa-miR-2114-5p	MIMAT0011156	MAPK4	5596	1	1	1	1	1	5
hsa-miR-2114-5p	MIMAT0011156	IKBKAP	8518	1	1	1	1	1	5
hsa-miR-2114-5p	MIMAT0011156	RBFOX2	23543	1	1	1	1	1	5
hsa-miR-2114-5p	MIMAT0011156	TMBIM1	64114	1	1	1	1	1	5
hsa-miR-2114-5p	MIMAT0011156	MEF2C	4208	1	1	1	1	1	5
hsa-miR-2114-5p	MIMAT0011156	STAC3	246329	1	1	1	1	1	5
hsa-miR-2114-5p	MIMAT0011156	TAP2	6891	1	1	1	1	1	5
hsa-miR-2114-5p	MIMAT0011156	AP3S2	10239	1	1	1	1	1	5
hsa-miR-2114-5p	MIMAT0011156	CHSY3	337876	1	1	1	1	1	5
hsa-miR-2114-5p	MIMAT0011156	PAX5	5079	1	1	1	1	1	5
hsa-miR-2114-5p	MIMAT0011156	UBE2L3	7332	1	1	1	1	1	5
hsa-miR-2114-5p	MIMAT0011156	TNIK	23043	1	1	1	1	1	5
hsa-miR-2114-5p	MIMAT0011156	HIF1AN	55662	1	1	1	1	1	5
hsa-miR-2114-5p	MIMAT0011156	GFRA2	2675	1	1	1	1	1	5
hsa-miR-2114-5p	MIMAT0011156	NACC2	138151	1	1	1	1	1	5
hsa-miR-2114-5p	MIMAT0011156	RORA	6095	1	1	1	1	1	5
hsa-miR-2114-5p	MIMAT0011156	ONECUT2	9480	1	1	1	1	1	5
hsa-miR-2114-5p	MIMAT0011156	PACSIN1	29993	1	1	1	1	1	5
hsa-miR-2114-5p	MIMAT0011156	ORAI2	80228	1	1	1	1	1	5
hsa-miR-2114-5p	MIMAT0011156	BNIP2	663	1	1	1	1	1	5
hsa-miR-2114-5p	MIMAT0011156	MYO7A	4647	1	1	1	1	1	5
hsa-miR-2114-5p	MIMAT0011156	ING5	84289	1	1	1	1	1	5
hsa-miR-2114-5p	MIMAT0011156	CDX2	1045	1	1	1	1	1	5
hsa-miR-2114-5p	MIMAT0011156	LRRC16B	90668	1	1	1	1	1	5
hsa-miR-2114-5p	MIMAT0011156	RPRML	388394	1	1	1	1	1	5
hsa-miR-2114-5p	MIMAT0011156	POLH	5429	1	1	1	1	1	5
hsa-miR-2114-5p	MIMAT0011156	FZD5	7855	1	1	1	1	1	5
hsa-miR-2114-5p	MIMAT0011156	CYFIP1	23191	1	1	1	1	1	5
hsa-miR-2114-5p	MIMAT0011156	WDFY1	57590	1	1	1	1	1	5
hsa-miR-2114-5p	MIMAT0011156	IGFBP5	3488	1	1	1	1	1	5
hsa-miR-2114-5p	MIMAT0011156	PHOSPHO1	162466	1	1	1	1	1	5
hsa-miR-2114-5p	MIMAT0011156	SLC1A2	6506	1	1	1	1	1	5
hsa-miR-2114-5p	MIMAT0011156	ZBTB39	9880	1	1	1	1	1	5
hsa-miR-2114-5p	MIMAT0011156	GPR85	54329	1	1	1	1	1	5
hsa-miR-2114-5p	MIMAT0011156	IRAK3	11213	1	1	1	1	1	5
hsa-miR-2114-5p	MIMAT0011156	C11orf57	55216	1	1	1	1	1	5
hsa-miR-2114-5p	MIMAT0011156	DTX1	1840	1	1	1	1	1	5
hsa-miR-2114-5p	MIMAT0011156	PALM2	114299	1	1	1	1	1	5
hsa-miR-2114-5p	MIMAT0011156	PXN	5829	1	1	1	1	1	5
hsa-miR-2114-5p	MIMAT0011156	TCAP	8557	1	1	1	1	1	5
hsa-miR-2114-5p	MIMAT0011156	BACE1	23621	1	1	1	1	1	5
hsa-miR-2114-5p	MIMAT0011156	ZFYVE20	64145	1	1	1	1	1	5
hsa-miR-2114-5p	MIMAT0011156	MGAT1	4245	1	1	1	1	1	5
hsa-miR-2114-5p	MIMAT0011156	IPMK	253430	1	1	1	1	1	5
hsa-miR-2114-5p	MIMAT0011156	TAT	6898	1	1	1	1	1	5
hsa-miR-2114-5p	MIMAT0011156	SPRY3	10251	1	1	1	1	1	5
hsa-miR-2114-5p	MIMAT0011156	RAB11FIP4	84440	1	1	1	1	1	5
hsa-miR-2114-5p	MIMAT0011156	ZC3H12B	340554	1	1	1	1	1	5
hsa-miR-2114-5p	MIMAT0011156	PDE4D	5144	1	1	1	1	1	5
hsa-miR-2114-5p	MIMAT0011156	UMPS	7372	1	1	1	1	1	5
hsa-miR-2114-5p	MIMAT0011156	ZHX3	23051	1	1	1	1	1	5
hsa-miR-2114-5p	MIMAT0011156	PEX26	55670	1	1	1	1	1	5
hsa-miR-2114-5p	MIMAT0011156	GJB3	2707	1	1	1	1	1	5
hsa-miR-2114-5p	MIMAT0011156	PIP5KL1	138429	1	1	1	1	1	5
hsa-miR-2114-5p	MIMAT0011156	RPA1	6117	1	1	1	1	1	5
hsa-miR-2114-5p	MIMAT0011156	PGS1	9489	1	1	1	1	1	5
hsa-miR-2114-5p	MIMAT0011156	HUNK	30811	1	1	1	1	1	5
hsa-miR-2114-5p	MIMAT0011156	INTS5	80789	1	1	1	1	1	5
hsa-miR-2114-5p	MIMAT0011156	KLF9	687	1	1	1	1	1	5
hsa-miR-2114-5p	MIMAT0011156	NAGA	4668	1	1	1	1	1	5
hsa-miR-2114-5p	MIMAT0011156	CEBPA	1050	1	1	1	1	1	5
hsa-miR-2114-5p	MIMAT0011156	UAP1L1	91373	1	1	1	1	1	5
hsa-miR-2114-5p	MIMAT0011156	MFSD2B	388931	1	1	1	1	1	5
hsa-miR-2114-5p	MIMAT0011156	PON1	5444	1	1	1	1	1	5
hsa-miR-2114-5p	MIMAT0011156	REEP5	7905	1	1	1	1	1	5
hsa-miR-2114-5p	MIMAT0011156	SIK2	23235	1	1	1	1	1	5
hsa-miR-2114-5p	MIMAT0011156	KIAA1456	57604	1	1	1	1	1	5
hsa-miR-2114-5p	MIMAT0011156	FOXK2	3607	1	1	1	1	1	5
hsa-miR-2114-5p	MIMAT0011156	KBTBD12	166348	1	1	1	1	1	5
hsa-miR-2114-5p	MIMAT0011156	SLC4A1	6521	1	1	1	1	1	5
hsa-miR-2114-5p	MIMAT0011156	SV2A	9900	1	1	1	1	1	5
hsa-miR-2114-5p	MIMAT0011156	DDIT4	54541	1	1	1	1	1	5
hsa-miR-2114-5p	MIMAT0011156	KLF12	11278	1	1	1	1	1	5
hsa-miR-2114-5p	MIMAT0011156	LRRC59	55379	1	1	1	1	1	5
hsa-miR-2114-5p	MIMAT0011156	DUSP3	1845	1	1	1	1	1	5
hsa-miR-2114-5p	MIMAT0011156	ELFN2	114794	1	1	1	1	1	5
hsa-miR-2114-5p	MIMAT0011156	RAB3B	5865	1	1	1	1	1	5
hsa-miR-2114-5p	MIMAT0011156	FGF18	8817	1	1	1	1	1	5
hsa-miR-2114-5p	MIMAT0011156	TANC2	26115	1	1	1	1	1	5
hsa-miR-2114-5p	MIMAT0011156	HIF3A	64344	1	1	1	1	1	5
hsa-miR-2114-5p	MIMAT0011156	MGAT5	4249	1	1	1	1	1	5
hsa-miR-2114-5p	MIMAT0011156	EBF3	253738	1	1	1	1	1	5
hsa-miR-2114-5p	MIMAT0011156	HNF1A	6927	1	1	1	1	1	5
hsa-miR-2114-5p	MIMAT0011156	MRVI1	10335	1	1	1	1	1	5
hsa-miR-2114-5p	MIMAT0011156	FAXC	84553	1	1	1	1	1	5
hsa-miR-2114-5p	MIMAT0011156	HEPHL1	341208	1	1	1	1	1	5
hsa-miR-2114-5p	MIMAT0011156	ATP8B1	5205	1	1	1	1	1	5
hsa-miR-2114-5p	MIMAT0011156	UVRAG	7405	1	1	1	1	1	5
hsa-miR-2114-5p	MIMAT0011156	PEG10	23089	1	1	1	1	1	5
hsa-miR-2114-5p	MIMAT0011156	SCN3B	55800	1	1	1	1	1	5
hsa-miR-2114-5p	MIMAT0011156	GLG1	2734	1	1	1	1	1	5
hsa-miR-2114-5p	MIMAT0011156	RPP25L	138716	1	1	1	1	1	5
hsa-miR-2114-5p	MIMAT0011156	RPE65	6121	1	1	1	1	1	5
hsa-miR-2114-5p	MIMAT0011156	GOSR1	9527	1	1	1	1	1	5
hsa-miR-2114-5p	MIMAT0011156	DCAF8	50717	1	1	1	1	1	5
hsa-miR-2114-5p	MIMAT0011156	ASXL3	80816	1	1	1	1	1	5
hsa-miR-2114-5p	MIMAT0011156	CAPN5	726	1	1	1	1	1	5
hsa-miR-2114-5p	MIMAT0011156	NFIA	4774	1	1	1	1	1	5
hsa-miR-2114-5p	MIMAT0011156	CCNJ	54619	1	1	1	1	1	5
hsa-miR-2114-5p	MIMAT0011156	CFL2	1073	1	1	1	1	1	5
hsa-miR-2114-5p	MIMAT0011156	RNF185	91445	1	1	1	1	1	5
hsa-miR-2114-5p	MIMAT0011156	METTL10	399818	1	1	1	1	1	5
hsa-miR-2114-5p	MIMAT0011156	POU2F1	5451	1	1	1	1	1	5
hsa-miR-2114-5p	MIMAT0011156	ZNF212	7988	1	1	1	1	1	5
hsa-miR-2114-5p	MIMAT0011156	ZC3H7B	23264	1	1	1	1	1	5
hsa-miR-2114-5p	MIMAT0011156	RANBP10	57610	1	1	1	1	1	5
hsa-miR-2114-5p	MIMAT0011156	KCNA6	3742	1	1	1	1	1	5
hsa-miR-2114-5p	MIMAT0011156	OLIG3	167826	1	1	1	1	1	5
hsa-miR-2114-5p	MIMAT0011156	SLC12A2	6558	1	1	1	1	1	5
hsa-miR-2114-5p	MIMAT0011156	SRGAP3	9901	1	1	1	1	1	5
hsa-miR-2114-5p	MIMAT0011156	GABARAP	11337	1	1	1	1	1	5
hsa-miR-2114-5p	MIMAT0011156	SMPD3	55512	1	1	1	1	1	5
hsa-miR-2114-5p	MIMAT0011156	DUSP4	1846	1	1	1	1	1	5
hsa-miR-2114-5p	MIMAT0011156	FCRL1	115350	1	1	1	1	1	5
hsa-miR-2114-5p	MIMAT0011156	RAB3IL1	5866	1	1	1	1	1	5
hsa-miR-2114-5p	MIMAT0011156	FGF17	8822	1	1	1	1	1	5
hsa-miR-2114-5p	MIMAT0011156	ZBTB20	26137	1	1	1	1	1	5
hsa-miR-2114-5p	MIMAT0011156	IKZF4	64375	1	1	1	1	1	5
hsa-miR-2114-5p	MIMAT0011156	APBB1	322	1	1	1	1	1	5
hsa-miR-2114-5p	MIMAT0011156	KITLG	4254	1	1	1	1	1	5
hsa-miR-2114-5p	MIMAT0011156	UBN2	254048	1	1	1	1	1	5
hsa-miR-2114-5p	MIMAT0011156	ZEB1	6935	1	1	1	1	1	5
hsa-miR-2114-5p	MIMAT0011156	IGF2BP1	10642	1	1	1	1	1	5
hsa-miR-2114-5p	MIMAT0011156	FAM126A	84668	1	1	1	1	1	5
hsa-miR-2114-5p	MIMAT0011156	FMN1	342184	1	1	1	1	1	5
hsa-miR-2114-5p	MIMAT0011156	PGM3	5238	1	1	1	1	1	5
hsa-miR-2114-5p	MIMAT0011156	YES1	7525	1	1	1	1	1	5
hsa-miR-2114-5p	MIMAT0011156	PEG10	23089	1	1	1	1	1	5
hsa-miR-2114-5p	MIMAT0011156	RCC2	55920	1	1	1	1	1	5
hsa-miR-2114-5p	MIMAT0011156	GLS	2744	1	1	1	1	1	5
hsa-miR-2114-5p	MIMAT0011156	ASB8	140461	1	1	1	1	1	5
hsa-miR-2114-5p	MIMAT0011156	RPN1	6184	1	1	1	1	1	5
hsa-miR-2114-5p	MIMAT0011156	RAB3D	9545	1	1	1	1	1	5
hsa-miR-2114-5p	MIMAT0011156	SHANK1	50944	1	1	1	1	1	5
hsa-miR-2114-5p	MIMAT0011156	CEP44	80817	1	1	1	1	1	5
hsa-miR-2114-5p	MIMAT0011156	CAPN5	726	1	1	1	1	1	5
hsa-miR-2114-5p	MIMAT0011156	NFIB	4781	1	1	1	1	1	5
hsa-miR-2278	MIMAT0011778	PEG10	23089	1	1	1	1	1	5
hsa-miR-2278	MIMAT0011778	HSPB7	27129	1	1	1	1	1	5
hsa-miR-2278	MIMAT0011778	PFAS	5198	1	1	1	1	1	5
hsa-miR-2278	MIMAT0011778	SNX33	257364	1	1	1	1	1	5
hsa-miR-2278	MIMAT0011778	SCN2A	6326	1	1	1	1	1	5
hsa-miR-2278	MIMAT0011778	GALNT10	55568	1	1	1	1	1	5
hsa-miR-2278	MIMAT0011778	ABCG5	64240	1	1	1	1	1	5
hsa-miR-2278	MIMAT0011778	IKBKG	8517	1	1	1	1	1	5
hsa-miR-2278	MIMAT0011778	MXD4	10608	1	1	1	1	1	5
hsa-miR-2278	MIMAT0011778	EFNA3	1944	1	1	1	1	1	5
hsa-miR-2278	MIMAT0011778	DISP2	85455	1	1	1	1	1	5
hsa-miR-2278	MIMAT0011778	CIITA	4261	1	1	1	1	1	5
hsa-miR-2278	MIMAT0011778	TOM1L2	146691	1	1	1	1	1	5
hsa-miR-2278	MIMAT0011778	SLC44A1	23446	1	1	1	1	1	5
hsa-miR-2278	MIMAT0011778	NT5DC3	51559	1	1	1	1	1	5
hsa-miR-2278	MIMAT0011778	VKORC1L1	154807	1	1	1	1	1	5
hsa-miR-2278	MIMAT0011778	PSKH1	5681	1	1	1	1	1	5
hsa-miR-2278	MIMAT0011778	DBX2	440097	1	1	1	1	1	5
hsa-miR-2278	MIMAT0011778	STK4	6789	1	1	1	1	1	5
hsa-miR-2278	MIMAT0011778	NEURL1B	54492	1	1	1	1	1	5
hsa-miR-2278	MIMAT0011778	SENP7	57337	1	1	1	1	1	5
hsa-miR-2278	MIMAT0011778	BHMT	635	1	1	1	1	1	5
hsa-miR-2278	MIMAT0011778	TFF1	7031	1	1	1	1	1	5
hsa-miR-2278	MIMAT0011778	CLINT1	9685	1	1	1	1	1	5
hsa-miR-2278	MIMAT0011778	TSPAN14	81619	1	1	1	1	1	5
hsa-miR-2278	MIMAT0011778	HOXB6	3216	1	1	1	1	1	5
hsa-miR-2278	MIMAT0011778	RAB3IP	117177	1	1	1	1	1	5
hsa-miR-2278	MIMAT0011778	CPN1	1369	1	1	1	1	1	5
hsa-miR-2278	MIMAT0011778	PCGF6	84108	1	1	1	1	1	5
hsa-miR-2278	MIMAT0011778	IRS1	3667	1	1	1	1	1	5
hsa-miR-2278	MIMAT0011778	SYT2	127833	1	1	1	1	1	5
hsa-miR-2278	MIMAT0011778	GSE1	23199	1	1	1	1	1	5
hsa-miR-2278	MIMAT0011778	EEF2K	29904	1	1	1	1	1	5
hsa-miR-2278	MIMAT0011778	POU2AF1	5450	1	1	1	1	1	5
hsa-miR-2278	MIMAT0011778	LOC285556	285556	1	1	1	1	1	5
hsa-miR-2278	MIMAT0011778	SFTPB	6439	1	1	1	1	1	5
hsa-miR-2278	MIMAT0011778	C1orf106	55765	1	1	1	1	1	5
hsa-miR-2278	MIMAT0011778	ADORA1	134	1	1	1	1	1	5
hsa-miR-2278	MIMAT0011778	DDA1	79016	1	1	1	1	1	5
hsa-miR-2278	MIMAT0011778	SYNGAP1	8831	1	1	1	1	1	5
hsa-miR-2278	MIMAT0011778	VAX1	11023	1	1	1	1	1	5
hsa-miR-2278	MIMAT0011778	OCEL1	79629	1	1	1	1	1	5
hsa-miR-2278	MIMAT0011778	FKTN	2218	1	1	1	1	1	5
hsa-miR-2278	MIMAT0011778	LONRF1	91694	1	1	1	1	1	5
hsa-miR-2278	MIMAT0011778	MYH10	4628	1	1	1	1	1	5
hsa-miR-2278	MIMAT0011778	MRAS	22808	1	1	1	1	1	5
hsa-miR-2278	MIMAT0011778	TRIM29	23650	1	1	1	1	1	5
hsa-miR-2278	MIMAT0011778	CDC20B	166979	1	1	1	1	1	5
hsa-miR-2278	MIMAT0011778	PVRL1	5818	1	1	1	1	1	5
hsa-miR-2278	MIMAT0011778	TCEA3	6920	1	1	1	1	1	5
hsa-miR-2278	MIMAT0011778	WDR55	54853	1	1	1	1	1	5
hsa-miR-2278	MIMAT0011778	DHX37	57647	1	1	1	1	1	5
hsa-miR-2278	MIMAT0011778	CD28	940	1	1	1	1	1	5
hsa-miR-2278	MIMAT0011778	UBE2G1	7326	1	1	1	1	1	5
hsa-miR-2278	MIMAT0011778	TRANK1	9881	1	1	1	1	1	5
hsa-miR-2278	MIMAT0011778	CYB561A3	220002	1	1	1	1	1	5
hsa-miR-2278	MIMAT0011778	PRPH2	5961	1	1	1	1	1	5
hsa-miR-2278	MIMAT0011778	MSTO1	55154	1	1	1	1	1	5
hsa-miR-2278	MIMAT0011778	ALX4	60529	1	1	1	1	1	5
hsa-miR-2278	MIMAT0011778	ZKSCAN8	7745	1	1	1	1	1	5
hsa-miR-2278	MIMAT0011778	GDF11	10220	1	1	1	1	1	5
hsa-miR-2278	MIMAT0011778	DAG1	1605	1	1	1	1	1	5
hsa-miR-2278	MIMAT0011778	HES7	84667	1	1	1	1	1	5
hsa-miR-2278	MIMAT0011778	LYN	4067	1	1	1	1	1	5
hsa-miR-2278	MIMAT0011778	SOGA1	140710	1	1	1	1	1	5
hsa-miR-2278	MIMAT0011778	NEDD4L	23327	1	1	1	1	1	5
hsa-miR-2278	MIMAT0011778	APH1A	51107	1	1	1	1	1	5
hsa-miR-2278	MIMAT0011778	PRCC	5546	1	1	1	1	1	5
hsa-miR-2278	MIMAT0011778	AMIGO3	386724	1	1	1	1	1	5
hsa-miR-2278	MIMAT0011778	SLIT3	6586	1	1	1	1	1	5
hsa-miR-2278	MIMAT0011778	OLFML3	56944	1	1	1	1	1	5
hsa-miR-2278	MIMAT0011778	RHOA	387	1	1	1	1	1	5
hsa-miR-2278	MIMAT0011778	GLP2R	9340	1	1	1	1	1	5
hsa-miR-2278	MIMAT0011778	HSD3B7	80270	1	1	1	1	1	5
hsa-miR-2278	MIMAT0011778	GLRA2	2742	1	1	1	1	1	5
hsa-miR-2278	MIMAT0011778	TADA2B	93624	1	1	1	1	1	5
hsa-miR-2278	MIMAT0011778	NOS1	4842	1	1	1	1	1	5
hsa-miR-2278	MIMAT0011778	LIMCH1	22998	1	1	1	1	1	5
hsa-miR-2278	MIMAT0011778	LDLRAP1	26119	1	1	1	1	1	5
hsa-miR-2278	MIMAT0011778	P2RX7	5027	1	1	1	1	1	5
hsa-miR-2278	MIMAT0011778	PEG10	23089	1	1	1	1	1	5
hsa-miR-2278	MIMAT0011778	VPS4A	27183	1	1	1	1	1	5
hsa-miR-2278	MIMAT0011778	PFKFB3	5209	1	1	1	1	1	5
hsa-miR-2278	MIMAT0011778	GXYLT1	283464	1	1	1	1	1	5
hsa-miR-2278	MIMAT0011778	SCN2B	6327	1	1	1	1	1	5
hsa-miR-2278	MIMAT0011778	CDV3	55573	1	1	1	1	1	5
hsa-miR-2278	MIMAT0011778	LMBR1	64327	1	1	1	1	1	5
hsa-miR-2278	MIMAT0011778	GAS7	8522	1	1	1	1	1	5
hsa-miR-2278	MIMAT0011778	HEXIM1	10614	1	1	1	1	1	5
hsa-miR-2278	MIMAT0011778	EGFR	1956	1	1	1	1	1	5
hsa-miR-2278	MIMAT0011778	UMODL1	89766	1	1	1	1	1	5
hsa-miR-2278	MIMAT0011778	MAP3K9	4293	1	1	1	1	1	5
hsa-miR-2278	MIMAT0011778	SLFN13	146857	1	1	1	1	1	5
hsa-miR-2278	MIMAT0011778	ICMT	23463	1	1	1	1	1	5
hsa-miR-2278	MIMAT0011778	RAB6B	51560	1	1	1	1	1	5
hsa-miR-2278	MIMAT0011778	AMOTL1	154810	1	1	1	1	1	5
hsa-miR-2278	MIMAT0011778	PSMD11	5717	1	1	1	1	1	5
hsa-miR-2278	MIMAT0011778	MINOS1	440574	1	1	1	1	1	5
hsa-miR-2278	MIMAT0011778	STX3	6809	1	1	1	1	1	5
hsa-miR-2278	MIMAT0011778	FAM193B	54540	1	1	1	1	1	5
hsa-miR-2278	MIMAT0011778	PPM1H	57460	1	1	1	1	1	5
hsa-miR-2278	MIMAT0011778	BRDT	676	1	1	1	1	1	5
hsa-miR-2278	MIMAT0011778	TGFB3	7043	1	1	1	1	1	5
hsa-miR-2278	MIMAT0011778	SEC14L5	9717	1	1	1	1	1	5
hsa-miR-2278	MIMAT0011778	SLC25A28	81894	1	1	1	1	1	5
hsa-miR-2278	MIMAT0011778	HOXC13	3229	1	1	1	1	1	5
hsa-miR-2278	MIMAT0011778	C10orf71	118461	1	1	1	1	1	5
hsa-miR-2278	MIMAT0011778	KBTBD11	9920	1	1	1	1	1	5
hsa-miR-2278	MIMAT0011778	CPT1A	1374	1	1	1	1	1	5
hsa-miR-2278	MIMAT0011778	CHD6	84181	1	1	1	1	1	5
hsa-miR-2278	MIMAT0011778	ITPR2	3709	1	1	1	1	1	5
hsa-miR-2278	MIMAT0011778	PIFO	128344	1	1	1	1	1	5
hsa-miR-2278	MIMAT0011778	SULF1	23213	1	1	1	1	1	5
hsa-miR-2278	MIMAT0011778	CDIP1	29965	1	1	1	1	1	5
hsa-miR-2278	MIMAT0011778	POU2F1	5451	1	1	1	1	1	5
hsa-miR-2278	MIMAT0011778	PNPLA1	285848	1	1	1	1	1	5
hsa-miR-2278	MIMAT0011778	SGCB	6443	1	1	1	1	1	5
hsa-miR-2278	MIMAT0011778	PAG1	55824	1	1	1	1	1	5
hsa-miR-2278	MIMAT0011778	ADORA3	140	1	1	1	1	1	5
hsa-miR-2278	MIMAT0011778	KCTD15	79047	1	1	1	1	1	5
hsa-miR-2278	MIMAT0011778	KSR1	8844	1	1	1	1	1	5
hsa-miR-2278	MIMAT0011778	ADAMTS5	11096	1	1	1	1	1	5
hsa-miR-2278	MIMAT0011778	PPP1R3B	79660	1	1	1	1	1	5
hsa-miR-2278	MIMAT0011778	FGF11	2256	1	1	1	1	1	5
hsa-miR-2278	MIMAT0011778	LIN52	91750	1	1	1	1	1	5
hsa-miR-2278	MIMAT0011778	MYL1	4632	1	1	1	1	1	5
hsa-miR-2278	MIMAT0011778	COPZ1	22818	1	1	1	1	1	5
hsa-miR-2278	MIMAT0011778	PANX1	24145	1	1	1	1	1	5
hsa-miR-2278	MIMAT0011778	IDO2	169355	1	1	1	1	1	5
hsa-miR-2278	MIMAT0011778	PXN	5829	1	1	1	1	1	5
hsa-miR-2278	MIMAT0011778	FNBP1L	54874	1	1	1	1	1	5
hsa-miR-2278	MIMAT0011778	BEND3	57673	1	1	1	1	1	5
hsa-miR-2278	MIMAT0011778	UBE2H	7328	1	1	1	1	1	5
hsa-miR-2278	MIMAT0011778	PAFAH1B1	5048	1	1	1	1	1	5
hsa-miR-2278	MIMAT0011778	OAF	220323	1	1	1	1	1	5
hsa-miR-2278	MIMAT0011778	DPF2	5977	1	1	1	1	1	5
hsa-miR-2278	MIMAT0011778	RPRD1A	55197	1	1	1	1	1	5
hsa-miR-2278	MIMAT0011778	PAPPA2	60676	1	1	1	1	1	5
hsa-miR-2278	MIMAT0011778	LUZP1	7798	1	1	1	1	1	5
hsa-miR-2278	MIMAT0011778	DCAF7	10238	1	1	1	1	1	5
hsa-miR-2278	MIMAT0011778	DGKB	1607	1	1	1	1	1	5
hsa-miR-2278	MIMAT0011778	PRRC2B	84726	1	1	1	1	1	5
hsa-miR-2278	MIMAT0011778	SMAD3	4088	1	1	1	1	1	5
hsa-miR-2278	MIMAT0011778	SRXN1	140809	1	1	1	1	1	5
hsa-miR-2278	MIMAT0011778	TTC28	23331	1	1	1	1	1	5
hsa-miR-2278	MIMAT0011778	ZDHHC9	51114	1	1	1	1	1	5
hsa-miR-2278	MIMAT0011778	PRKAA1	5562	1	1	1	1	1	5
hsa-miR-2278	MIMAT0011778	SH2D4B	387694	1	1	1	1	1	5
hsa-miR-2278	MIMAT0011778	SOD2	6648	1	1	1	1	1	5
hsa-miR-2278	MIMAT0011778	C14orf132	56967	1	1	1	1	1	5
hsa-miR-2278	MIMAT0011778	RHOG	391	1	1	1	1	1	5
hsa-miR-2278	MIMAT0011778	UBE4A	9354	1	1	1	1	1	5
hsa-miR-2278	MIMAT0011778	CPEB4	80315	1	1	1	1	1	5
hsa-miR-2278	MIMAT0011778	GLUL	2752	1	1	1	1	1	5
hsa-miR-2278	MIMAT0011778	ORMDL1	94101	1	1	1	1	1	5
hsa-miR-2278	MIMAT0011778	NPR1	4881	1	1	1	1	1	5
hsa-miR-2278	MIMAT0011778	PHLPP2	23035	1	1	1	1	1	5
hsa-miR-2278	MIMAT0011778	TRPC4AP	26133	1	1	1	1	1	5
hsa-miR-2278	MIMAT0011778	ZFYVE27	118813	1	1	1	1	1	5
hsa-miR-2278	MIMAT0011778	ZC3H13	23091	1	1	1	1	1	5
hsa-miR-2278	MIMAT0011778	TNFRSF21	27242	1	1	1	1	1	5
hsa-miR-2278	MIMAT0011778	PGGT1B	5229	1	1	1	1	1	5
hsa-miR-2278	MIMAT0011778	SIAH3	283514	1	1	1	1	1	5
hsa-miR-2278	MIMAT0011778	SCN3A	6328	1	1	1	1	1	5
hsa-miR-2278	MIMAT0011778	UBE2Q1	55585	1	1	1	1	1	5
hsa-miR-2278	MIMAT0011778	ZMAT3	64393	1	1	1	1	1	5
hsa-miR-2278	MIMAT0011778	KLF7	8609	1	1	1	1	1	5
hsa-miR-2278	MIMAT0011778	IGF2BP1	10642	1	1	1	1	1	5
hsa-miR-2278	MIMAT0011778	ELAVL1	1994	1	1	1	1	1	5
hsa-miR-2278	MIMAT0011778	GAL3ST3	89792	1	1	1	1	1	5
hsa-miR-2278	MIMAT0011778	MLLT3	4300	1	1	1	1	1	5
hsa-miR-2278	MIMAT0011778	CBX6	23466	1	1	1	1	1	5
hsa-miR-2278	MIMAT0011778	ATP6V0E2	155066	1	1	1	1	1	5
hsa-miR-2278	MIMAT0011778	PTGFRN	5738	1	1	1	1	1	5
hsa-miR-2278	MIMAT0011778	RNF165	494470	1	1	1	1	1	5
hsa-miR-2278	MIMAT0011778	STXBP1	6812	1	1	1	1	1	5
hsa-miR-2278	MIMAT0011778	WDR5B	54554	1	1	1	1	1	5
hsa-miR-2278	MIMAT0011778	SLC12A5	57468	1	1	1	1	1	5
hsa-miR-2278	MIMAT0011778	KLF9	687	1	1	1	1	1	5
hsa-miR-2278	MIMAT0011778	THBS1	7057	1	1	1	1	1	5
hsa-miR-2278	MIMAT0011778	KIAA0408	9729	1	1	1	1	1	5
hsa-miR-2278	MIMAT0011778	CD80	941	1	1	1	1	1	5
hsa-miR-2278	MIMAT0011778	PITPNM3	83394	1	1	1	1	1	5
hsa-miR-2278	MIMAT0011778	HOXD8	3234	1	1	1	1	1	5
hsa-miR-2278	MIMAT0011778	RNF10	9921	1	1	1	1	1	5
hsa-miR-2278	MIMAT0011778	CRHR2	1395	1	1	1	1	1	5
hsa-miR-2278	MIMAT0011778	FAR1	84188	1	1	1	1	1	5
hsa-miR-2278	MIMAT0011778	KCNA2	3737	1	1	1	1	1	5
hsa-miR-2278	MIMAT0011778	ZNF831	128611	1	1	1	1	1	5
hsa-miR-2278	MIMAT0011778	FBXO28	23219	1	1	1	1	1	5
hsa-miR-2278	MIMAT0011778	PACSIN1	29993	1	1	1	1	1	5
hsa-miR-2278	MIMAT0011778	POU2F2	5452	1	1	1	1	1	5
hsa-miR-2278	MIMAT0011778	YIPF6	286451	1	1	1	1	1	5
hsa-miR-2278	MIMAT0011778	SH3BP2	6452	1	1	1	1	1	5
hsa-miR-2278	MIMAT0011778	ASH1L	55870	1	1	1	1	1	5
hsa-miR-2278	MIMAT0011778	ADPRH	141	1	1	1	1	1	5
hsa-miR-2278	MIMAT0011778	ELOVL6	79071	1	1	1	1	1	5
hsa-miR-2278	MIMAT0011778	MTMR3	8897	1	1	1	1	1	5
hsa-miR-2278	MIMAT0011778	PTPRT	11122	1	1	1	1	1	5
hsa-miR-2278	MIMAT0011778	FN3KRP	79672	1	1	1	1	1	5
hsa-miR-2278	MIMAT0011778	FHL1	2273	1	1	1	1	1	5
hsa-miR-2278	MIMAT0011778	MYLK3	91807	1	1	1	1	1	5
hsa-miR-2278	MIMAT0011778	MYO7A	4647	1	1	1	1	1	5
hsa-miR-2278	MIMAT0011778	ZNF652	22834	1	1	1	1	1	5
hsa-miR-2278	MIMAT0011778	ARIH1	25820	1	1	1	1	1	5
hsa-miR-2278	MIMAT0011778	ADAMTS17	170691	1	1	1	1	1	5
hsa-miR-2278	MIMAT0011778	PCYT2	5833	1	1	1	1	1	5
hsa-miR-2278	MIMAT0011778	CHTF8	54921	1	1	1	1	1	5
hsa-miR-2278	MIMAT0011778	TNRC6C	57690	1	1	1	1	1	5
hsa-miR-2278	MIMAT0011778	UBE2L3	7332	1	1	1	1	1	5
hsa-miR-2278	MIMAT0011778	PAFAH1B2	5049	1	1	1	1	1	5
hsa-miR-2278	MIMAT0011778	C10orf25	220979	1	1	1	1	1	5
hsa-miR-2278	MIMAT0011778	RNF4	6047	1	1	1	1	1	5
hsa-miR-2278	MIMAT0011778	SBNO1	55206	1	1	1	1	1	5
hsa-miR-2278	MIMAT0011778	HEATR6	63897	1	1	1	1	1	5
hsa-miR-2278	MIMAT0011778	EVI5	7813	1	1	1	1	1	5
hsa-miR-2278	MIMAT0011778	STAM2	10254	1	1	1	1	1	5
hsa-miR-2278	MIMAT0011778	DCX	1641	1	1	1	1	1	5
hsa-miR-2278	MIMAT0011778	USP30	84749	1	1	1	1	1	5
hsa-miR-2278	MIMAT0011778	MAP1B	4131	1	1	1	1	1	5
hsa-miR-2278	MIMAT0011778	SIRPA	140885	1	1	1	1	1	5
hsa-miR-2278	MIMAT0011778	KHNYN	23351	1	1	1	1	1	5
hsa-miR-2278	MIMAT0011778	RLIM	51132	1	1	1	1	1	5
hsa-miR-2278	MIMAT0011778	WIPF2	147179	1	1	1	1	1	5
hsa-miR-2278	MIMAT0011778	PRKAB2	5565	1	1	1	1	1	5
hsa-miR-2278	MIMAT0011778	SLC16A12	387700	1	1	1	1	1	5
hsa-miR-2278	MIMAT0011778	SOX5	6660	1	1	1	1	1	5
hsa-miR-2278	MIMAT0011778	ASB1	51665	1	1	1	1	1	5
hsa-miR-2278	MIMAT0011778	STOX2	56977	1	1	1	1	1	5
hsa-miR-2278	MIMAT0011778	ARNT	405	1	1	1	1	1	5
hsa-miR-2278	MIMAT0011778	TCEB3	6924	1	1	1	1	1	5
hsa-miR-2278	MIMAT0011778	CRIPT	9419	1	1	1	1	1	5
hsa-miR-2278	MIMAT0011778	UBXN6	80700	1	1	1	1	1	5
hsa-miR-2278	MIMAT0011778	GOLGA3	2802	1	1	1	1	1	5
hsa-miR-2278	MIMAT0011778	PRRT2	112476	1	1	1	1	1	5
hsa-miR-2278	MIMAT0011778	NRAS	4893	1	1	1	1	1	5
hsa-miR-2278	MIMAT0011778	KIF21B	23046	1	1	1	1	1	5
hsa-miR-2278	MIMAT0011778	TSPAN17	26262	1	1	1	1	1	5
hsa-miR-2278	MIMAT0011778	HPCAL1	3241	1	1	1	1	1	5
hsa-miR-2278	MIMAT0011778	SLAIN1	122060	1	1	1	1	1	5
hsa-miR-2278	MIMAT0011778	CDK19	23097	1	1	1	1	1	5
hsa-miR-2278	MIMAT0011778	ERLEC1	27248	1	1	1	1	1	5
hsa-miR-2278	MIMAT0011778	PGM3	5238	1	1	1	1	1	5
hsa-miR-2278	MIMAT0011778	KCNRG	283518	1	1	1	1	1	5
hsa-miR-2278	MIMAT0011778	SCN7A	6332	1	1	1	1	1	5
hsa-miR-2278	MIMAT0011778	PPP1R9A	55607	1	1	1	1	1	5
hsa-miR-2278	MIMAT0011778	ABCA1	19	1	1	1	1	1	5
hsa-miR-2278	MIMAT0011778	ZNF106	64397	1	1	1	1	1	5
hsa-miR-2278	MIMAT0011778	PPAP2B	8613	1	1	1	1	1	5
hsa-miR-2278	MIMAT0011778	IGF2BP3	10643	1	1	1	1	1	5
hsa-miR-2278	MIMAT0011778	ELK4	2005	1	1	1	1	1	5
hsa-miR-2278	MIMAT0011778	LHX4	89884	1	1	1	1	1	5
hsa-miR-2278	MIMAT0011778	NR3C2	4306	1	1	1	1	1	5
hsa-miR-2278	MIMAT0011778	POFUT1	23509	1	1	1	1	1	5
hsa-miR-2278	MIMAT0011778	CAMSAP1	157922	1	1	1	1	1	5
hsa-miR-2278	MIMAT0011778	PTGIR	5739	1	1	1	1	1	5
hsa-miR-2278	MIMAT0011778	RGPD8	727851	1	1	1	1	1	5
hsa-miR-2278	MIMAT0011778	SURF4	6836	1	1	1	1	1	5
hsa-miR-2278	MIMAT0011778	EPB41L4B	54566	1	1	1	1	1	5
hsa-miR-2278	MIMAT0011778	CNOT6	57472	1	1	1	1	1	5
hsa-miR-2278	MIMAT0011778	DAGLA	747	1	1	1	1	1	5
hsa-miR-2278	MIMAT0011778	TIA1	7072	1	1	1	1	1	5
hsa-miR-2278	MIMAT0011778	TBKBP1	9755	1	1	1	1	1	5
hsa-miR-2278	MIMAT0011778	ENTPD6	955	1	1	1	1	1	5
hsa-miR-2278	MIMAT0011778	ADPGK	83440	1	1	1	1	1	5
hsa-miR-2278	MIMAT0011778	SUMO1	7341	1	1	1	1	1	5
hsa-miR-2278	MIMAT0011778	OXSR1	9943	1	1	1	1	1	5
hsa-miR-2278	MIMAT0011778	CRKL	1399	1	1	1	1	1	5
hsa-miR-2278	MIMAT0011778	LRRC8C	84230	1	1	1	1	1	5
hsa-miR-2278	MIMAT0011778	KCNA6	3742	1	1	1	1	1	5
hsa-miR-2278	MIMAT0011778	C22orf39	128977	1	1	1	1	1	5
hsa-miR-2278	MIMAT0011778	DTX4	23220	1	1	1	1	1	5
hsa-miR-2278	MIMAT0011778	NXPH1	30010	1	1	1	1	1	5
hsa-miR-2278	MIMAT0011778	POU4F1	5457	1	1	1	1	1	5
hsa-miR-2278	MIMAT0011778	KRT6C	286887	1	1	1	1	1	5
hsa-miR-2278	MIMAT0011778	SH3GL1	6455	1	1	1	1	1	5
hsa-miR-2278	MIMAT0011778	CBWD1	55871	1	1	1	1	1	5
hsa-miR-2278	MIMAT0011778	AP1G1	164	1	1	1	1	1	5
hsa-miR-2278	MIMAT0011778	FAM134A	79137	1	1	1	1	1	5
hsa-miR-2278	MIMAT0011778	BSN	8927	1	1	1	1	1	5
hsa-miR-2278	MIMAT0011778	PROSC	11212	1	1	1	1	1	5
hsa-miR-2278	MIMAT0011778	NSUN7	79730	1	1	1	1	1	5
hsa-miR-2278	MIMAT0011778	FOXO3	2309	1	1	1	1	1	5
hsa-miR-2278	MIMAT0011778	CHRDL1	91851	1	1	1	1	1	5
hsa-miR-2278	MIMAT0011778	NAB1	4664	1	1	1	1	1	5
hsa-miR-2278	MIMAT0011778	RAB11FIP2	22841	1	1	1	1	1	5
hsa-miR-2278	MIMAT0011778	DNAJB5	25822	1	1	1	1	1	5
hsa-miR-2278	MIMAT0011778	ZNF385C	201181	1	1	1	1	1	5
hsa-miR-2278	MIMAT0011778	RAB3B	5865	1	1	1	1	1	5
hsa-miR-2278	MIMAT0011778	ZSCAN32	54925	1	1	1	1	1	5
hsa-miR-2278	MIMAT0011778	KIAA1598	57698	1	1	1	1	1	5
hsa-miR-2278	MIMAT0011778	PAPPA	5069	1	1	1	1	1	5
hsa-miR-2278	MIMAT0011778	ZBTB9	221504	1	1	1	1	1	5
hsa-miR-2278	MIMAT0011778	RNH1	6050	1	1	1	1	1	5
hsa-miR-2278	MIMAT0011778	ARL8B	55207	1	1	1	1	1	5
hsa-miR-2278	MIMAT0011778	ELMO2	63916	1	1	1	1	1	5
hsa-miR-2278	MIMAT0011778	FZD5	7855	1	1	1	1	1	5
hsa-miR-2278	MIMAT0011778	MRVI1	10335	1	1	1	1	1	5
hsa-miR-2278	MIMAT0011778	DDX6	1656	1	1	1	1	1	5
hsa-miR-2278	MIMAT0011778	EFCAB4B	84766	1	1	1	1	1	5
hsa-miR-2278	MIMAT0011778	MECP2	4204	1	1	1	1	1	5
hsa-miR-2278	MIMAT0011778	ASB12	142689	1	1	1	1	1	5
hsa-miR-2278	MIMAT0011778	PSD3	23362	1	1	1	1	1	5
hsa-miR-2278	MIMAT0011778	ZNF580	51157	1	1	1	1	1	5
hsa-miR-2278	MIMAT0011778	FAM78B	149297	1	1	1	1	1	5
hsa-miR-2278	MIMAT0011778	PRKCB	5579	1	1	1	1	1	5
hsa-miR-2278	MIMAT0011778	C16orf87	388272	1	1	1	1	1	5
hsa-miR-2278	MIMAT0011778	SOX11	6664	1	1	1	1	1	5
hsa-miR-2278	MIMAT0011778	CDK12	51755	1	1	1	1	1	5
hsa-miR-2278	MIMAT0011778	DTWD1	56986	1	1	1	1	1	5
hsa-miR-2278	MIMAT0011778	ATP2A2	488	1	1	1	1	1	5
hsa-miR-2278	MIMAT0011778	HNF1A	6927	1	1	1	1	1	5
hsa-miR-2278	MIMAT0011778	CHST3	9469	1	1	1	1	1	5
hsa-miR-2278	MIMAT0011778	SRCIN1	80725	1	1	1	1	1	5
hsa-miR-2278	MIMAT0011778	SFN	2810	1	1	1	1	1	5
hsa-miR-2278	MIMAT0011778	MED8	112950	1	1	1	1	1	5
hsa-miR-2278	MIMAT0011778	NTRK2	4915	1	1	1	1	1	5
hsa-miR-2278	MIMAT0011778	SMG1	23049	1	1	1	1	1	5
hsa-miR-2278	MIMAT0011778	VPS33B	26276	1	1	1	1	1	5
hsa-miR-2278	MIMAT0011778	APH1B	83464	1	1	1	1	1	5
hsa-miR-2278	MIMAT0011778	HTR2C	3358	1	1	1	1	1	5
hsa-miR-2278	MIMAT0011778	PSMB11	122706	1	1	1	1	1	5
hsa-miR-2278	MIMAT0011778	TBC1D2B	23102	1	1	1	1	1	5
hsa-miR-2278	MIMAT0011778	TNRC6A	27327	1	1	1	1	1	5
hsa-miR-2278	MIMAT0011778	PITX1	5307	1	1	1	1	1	5
hsa-miR-2278	MIMAT0011778	C17orf78	284099	1	1	1	1	1	5
hsa-miR-2278	MIMAT0011778	SCN8A	6334	1	1	1	1	1	5
hsa-miR-2278	MIMAT0011778	TMEM127	55654	1	1	1	1	1	5
hsa-miR-2278	MIMAT0011778	ABCA2	20	1	1	1	1	1	5
hsa-miR-2278	MIMAT0011778	HHIP	64399	1	1	1	1	1	5
hsa-miR-2278	MIMAT0011778	STC2	8614	1	1	1	1	1	5
hsa-miR-2278	MIMAT0011778	ARPP19	10776	1	1	1	1	1	5
hsa-miR-2278	MIMAT0011778	EMX1	2016	1	1	1	1	1	5
hsa-miR-2278	MIMAT0011778	UBE3B	89910	1	1	1	1	1	5
hsa-miR-2278	MIMAT0011778	MMP13	4322	1	1	1	1	1	5
hsa-miR-2278	MIMAT0011778	SRRM2	23524	1	1	1	1	1	5
hsa-miR-2278	MIMAT0011778	PRUNE2	158471	1	1	1	1	1	5
hsa-miR-2278	MIMAT0011778	PTH	5741	1	1	1	1	1	5
hsa-miR-2278	MIMAT0011778	ZNF286B	729288	1	1	1	1	1	5
hsa-miR-2278	MIMAT0011778	VAMP1	6843	1	1	1	1	1	5
hsa-miR-2278	MIMAT0011778	DLL4	54567	1	1	1	1	1	5
hsa-miR-2278	MIMAT0011778	SHROOM4	57477	1	1	1	1	1	5
hsa-miR-2278	MIMAT0011778	MPPED1	758	1	1	1	1	1	5
hsa-miR-2278	MIMAT0011778	TIMP3	7078	1	1	1	1	1	5
hsa-miR-2278	MIMAT0011778	KIAA0513	9764	1	1	1	1	1	5
hsa-miR-2278	MIMAT0011778	CD47	961	1	1	1	1	1	5
hsa-miR-2278	MIMAT0011778	USH2A	7399	1	1	1	1	1	5
hsa-miR-2278	MIMAT0011778	AKT3	10000	1	1	1	1	1	5
hsa-miR-2278	MIMAT0011778	CRMP1	1400	1	1	1	1	1	5
hsa-miR-2278	MIMAT0011778	RHBDD1	84236	1	1	1	1	1	5
hsa-miR-2278	MIMAT0011778	KCND1	3750	1	1	1	1	1	5
hsa-miR-2278	MIMAT0011778	ICA1L	130026	1	1	1	1	1	5
hsa-miR-2278	MIMAT0011778	RHOBTB2	23221	1	1	1	1	1	5
hsa-miR-2278	MIMAT0011778	CDR2L	30850	1	1	1	1	1	5
hsa-miR-2278	MIMAT0011778	PPARA	5465	1	1	1	1	1	5
hsa-miR-2278	MIMAT0011778	RGAG4	340526	1	1	1	1	1	5
hsa-miR-2278	MIMAT0011778	ST6GAL1	6480	1	1	1	1	1	5
hsa-miR-2278	MIMAT0011778	ZC4H2	55906	1	1	1	1	1	5
hsa-miR-2278	MIMAT0011778	AK2	204	1	1	1	1	1	5
hsa-miR-2278	MIMAT0011778	DERL1	79139	1	1	1	1	1	5
hsa-miR-2278	MIMAT0011778	SELENBP1	8991	1	1	1	1	1	5
hsa-miR-2278	MIMAT0011778	AKAP13	11214	1	1	1	1	1	5
hsa-miR-2278	MIMAT0011778	ARMC5	79798	1	1	1	1	1	5
hsa-miR-2278	MIMAT0011778	GABBR1	2550	1	1	1	1	1	5
hsa-miR-2278	MIMAT0011778	TTC5	91875	1	1	1	1	1	5
hsa-miR-2278	MIMAT0011778	NAP1L1	4673	1	1	1	1	1	5
hsa-miR-2278	MIMAT0011778	CPEB3	22849	1	1	1	1	1	5
hsa-miR-2278	MIMAT0011778	BACE2	25825	1	1	1	1	1	5
hsa-miR-2278	MIMAT0011778	SLC39A11	201266	1	1	1	1	1	5
hsa-miR-2278	MIMAT0011778	RABIF	5877	1	1	1	1	1	5
hsa-miR-2278	MIMAT0011778	LPCAT2	54947	1	1	1	1	1	5
hsa-miR-2278	MIMAT0011778	CPNE5	57699	1	1	1	1	1	5
hsa-miR-2278	MIMAT0011778	PAX9	5083	1	1	1	1	1	5
hsa-miR-2278	MIMAT0011778	PHACTR1	221692	1	1	1	1	1	5
hsa-miR-2278	MIMAT0011778	RNPEP	6051	1	1	1	1	1	5
hsa-miR-2278	MIMAT0011778	CCDC25	55246	1	1	1	1	1	5
hsa-miR-2278	MIMAT0011778	PRDM16	63976	1	1	1	1	1	5
hsa-miR-2278	MIMAT0011778	FZD3	7976	1	1	1	1	1	5
hsa-miR-2278	MIMAT0011778	RAPGEF3	10411	1	1	1	1	1	5
hsa-miR-2278	MIMAT0011778	DHX8	1659	1	1	1	1	1	5
hsa-miR-2278	MIMAT0011778	MFSD9	84804	1	1	1	1	1	5
hsa-miR-2278	MIMAT0011778	MECP2	4204	1	1	1	1	1	5
hsa-miR-2278	MIMAT0011778	HECTD2	143279	1	1	1	1	1	5
hsa-miR-2278	MIMAT0011778	ARHGEF12	23365	1	1	1	1	1	5
hsa-miR-2278	MIMAT0011778	CCDC174	51244	1	1	1	1	1	5
hsa-miR-2278	MIMAT0011778	TTL	150465	1	1	1	1	1	5
hsa-miR-2278	MIMAT0011778	MAPK1	5594	1	1	1	1	1	5
hsa-miR-2278	MIMAT0011778	SHISA6	388336	1	1	1	1	1	5
hsa-miR-2278	MIMAT0011778	SP1	6667	1	1	1	1	1	5
hsa-miR-2278	MIMAT0011778	ATP8A2	51761	1	1	1	1	1	5
hsa-miR-2278	MIMAT0011778	TULP4	56995	1	1	1	1	1	5
hsa-miR-2278	MIMAT0011778	ATP2B2	491	1	1	1	1	1	5
hsa-miR-2278	MIMAT0011778	TCF7	6932	1	1	1	1	1	5
hsa-miR-2278	MIMAT0011778	EIF4E2	9470	1	1	1	1	1	5
hsa-miR-2278	MIMAT0011778	ZFP91	80829	1	1	1	1	1	5
hsa-miR-2278	MIMAT0011778	GRIN2A	2903	1	1	1	1	1	5
hsa-miR-2278	MIMAT0011778	KLHDC7B	113730	1	1	1	1	1	5
hsa-miR-2278	MIMAT0011778	NUCB2	4925	1	1	1	1	1	5
hsa-miR-2278	MIMAT0011778	ZHX3	23051	1	1	1	1	1	5
hsa-miR-2278	MIMAT0011778	INTS6	26512	1	1	1	1	1	5
hsa-miR-2278	MIMAT0011778	CDK6	1021	1	1	1	1	1	5
hsa-miR-2278	MIMAT0011778	FAM110A	83541	1	1	1	1	1	5
hsa-miR-2278	MIMAT0011778	ID3	3399	1	1	1	1	1	5
hsa-miR-2278	MIMAT0011778	SLC24A4	123041	1	1	1	1	1	5
hsa-miR-2278	MIMAT0011778	FSTL4	23105	1	1	1	1	1	5
hsa-miR-2278	MIMAT0011778	CECR2	27443	1	1	1	1	1	5
hsa-miR-2278	MIMAT0011778	PKHD1	5314	1	1	1	1	1	5
hsa-miR-2278	MIMAT0011778	SLC13A5	284111	1	1	1	1	1	5
hsa-miR-2278	MIMAT0011778	SCNN1A	6337	1	1	1	1	1	5
hsa-miR-2278	MIMAT0011778	VAC14	55697	1	1	1	1	1	5
hsa-miR-2278	MIMAT0011778	ABL2	27	1	1	1	1	1	5
hsa-miR-2278	MIMAT0011778	TMEM168	64418	1	1	1	1	1	5
hsa-miR-2278	MIMAT0011778	PDE8B	8622	1	1	1	1	1	5
hsa-miR-2278	MIMAT0011778	PPP1R17	10842	1	1	1	1	1	5
hsa-miR-2278	MIMAT0011778	DMTN	2039	1	1	1	1	1	5
hsa-miR-2278	MIMAT0011778	C16orf45	89927	1	1	1	1	1	5
hsa-miR-2278	MIMAT0011778	MN1	4330	1	1	1	1	1	5
hsa-miR-2278	MIMAT0011778	RBFOX2	23543	1	1	1	1	1	5
hsa-miR-2278	MIMAT0011778	ZDHHC15	158866	1	1	1	1	1	5
hsa-miR-2278	MIMAT0011778	PTGS1	5742	1	1	1	1	1	5
hsa-miR-2278	MIMAT0011778	RGPD6	729540	1	1	1	1	1	5
hsa-miR-2278	MIMAT0011778	VAMP2	6844	1	1	1	1	1	5
hsa-miR-2278	MIMAT0011778	SLC35F2	54733	1	1	1	1	1	5
hsa-miR-2278	MIMAT0011778	RIMKLB	57494	1	1	1	1	1	5
hsa-miR-2278	MIMAT0011778	CA7	766	1	1	1	1	1	5
hsa-miR-2278	MIMAT0011778	SEC62	7095	1	1	1	1	1	5
hsa-miR-2278	MIMAT0011778	ATG13	9776	1	1	1	1	1	5
hsa-miR-2278	MIMAT0011778	NCKAP5L	57701	1	1	1	1	1	5
hsa-miR-2278	MIMAT0011778	VAV2	7410	1	1	1	1	1	5
hsa-miR-2278	MIMAT0011778	PTPRU	10076	1	1	1	1	1	5
hsa-miR-2278	MIMAT0011778	MAPK14	1432	1	1	1	1	1	5
hsa-miR-2278	MIMAT0011778	LDOC1L	84247	1	1	1	1	1	5
hsa-miR-2278	MIMAT0011778	KCNK3	3777	1	1	1	1	1	5
hsa-miR-2278	MIMAT0011778	PPARGC1B	133522	1	1	1	1	1	5
hsa-miR-2278	MIMAT0011778	ARHGEF9	23229	1	1	1	1	1	5
hsa-miR-2278	MIMAT0011778	CDON	50937	1	1	1	1	1	5
hsa-miR-2278	MIMAT0011778	MED1	5469	1	1	1	1	1	5
hsa-miR-2278	MIMAT0011778	KIAA2022	340533	1	1	1	1	1	5
hsa-miR-2278	MIMAT0011778	ST3GAL2	6483	1	1	1	1	1	5
hsa-miR-2278	MIMAT0011778	CTTNBP2NL	55917	1	1	1	1	1	5
hsa-miR-2278	MIMAT0011778	AKT2	208	1	1	1	1	1	5
hsa-miR-2278	MIMAT0011778	DHRS11	79154	1	1	1	1	1	5
hsa-miR-2278	MIMAT0011778	LIMD1	8994	1	1	1	1	1	5
hsa-miR-2278	MIMAT0011778	DUSP10	11221	1	1	1	1	1	5
hsa-miR-2278	MIMAT0011778	NAA40	79829	1	1	1	1	1	5
hsa-miR-2278	MIMAT0011778	GABRB2	2561	1	1	1	1	1	5
hsa-miR-2278	MIMAT0011778	MYOZ3	91977	1	1	1	1	1	5
hsa-miR-2278	MIMAT0011778	NBL1	4681	1	1	1	1	1	5
hsa-miR-2278	MIMAT0011778	ATG14	22863	1	1	1	1	1	5
hsa-miR-2278	MIMAT0011778	PARM1	25849	1	1	1	1	1	5
hsa-miR-2278	MIMAT0011778	DNAJC18	202052	1	1	1	1	1	5
hsa-miR-2278	MIMAT0011778	RALGDS	5900	1	1	1	1	1	5
hsa-miR-2278	MIMAT0011778	BANP	54971	1	1	1	1	1	5
hsa-miR-2278	MIMAT0011778	PBX1	5087	1	1	1	1	1	5
hsa-miR-2278	MIMAT0011778	SDK1	221935	1	1	1	1	1	5
hsa-miR-2278	MIMAT0011778	RORC	6097	1	1	1	1	1	5
hsa-miR-2278	MIMAT0011778	VPS53	55275	1	1	1	1	1	5
hsa-miR-2278	MIMAT0011778	SLC28A3	64078	1	1	1	1	1	5
hsa-miR-2278	MIMAT0011778	ZNF212	7988	1	1	1	1	1	5
hsa-miR-2278	MIMAT0011778	YAP1	10413	1	1	1	1	1	5
hsa-miR-2278	MIMAT0011778	DIAPH1	1729	1	1	1	1	1	5
hsa-miR-2278	MIMAT0011778	ABHD14B	84836	1	1	1	1	1	5
hsa-miR-2278	MIMAT0011778	MEF2D	4209	1	1	1	1	1	5
hsa-miR-2278	MIMAT0011778	CWF19L2	143884	1	1	1	1	1	5
hsa-miR-2278	MIMAT0011778	TENC1	23371	1	1	1	1	1	5
hsa-miR-2278	MIMAT0011778	UBAP1	51271	1	1	1	1	1	5
hsa-miR-2278	MIMAT0011778	GAREML	150946	1	1	1	1	1	5
hsa-miR-2278	MIMAT0011778	MAPK8	5599	1	1	1	1	1	5
hsa-miR-2278	MIMAT0011778	FAM102A	399665	1	1	1	1	1	5
hsa-miR-2278	MIMAT0011778	SPRR3	6707	1	1	1	1	1	5
hsa-miR-2278	MIMAT0011778	ZAK	51776	1	1	1	1	1	5
hsa-miR-2278	MIMAT0011778	TWSG1	57045	1	1	1	1	1	5
hsa-miR-2278	MIMAT0011778	ATRX	546	1	1	1	1	1	5
hsa-miR-2278	MIMAT0011778	TCF21	6943	1	1	1	1	1	5
hsa-miR-2278	MIMAT0011778	STX8	9482	1	1	1	1	1	5
hsa-miR-2278	MIMAT0011778	JHDM1D	80853	1	1	1	1	1	5
hsa-miR-2278	MIMAT0011778	GSK3B	2932	1	1	1	1	1	5
hsa-miR-2278	MIMAT0011778	MYSM1	114803	1	1	1	1	1	5
hsa-miR-2278	MIMAT0011778	OAZ2	4947	1	1	1	1	1	5
hsa-miR-2278	MIMAT0011778	NMNAT2	23057	1	1	1	1	1	5
hsa-miR-2278	MIMAT0011778	AGO1	26523	1	1	1	1	1	5
hsa-miR-2278	MIMAT0011778	CTSC	1075	1	1	1	1	1	5
hsa-miR-2278	MIMAT0011778	RTBDN	83546	1	1	1	1	1	5
hsa-miR-2278	MIMAT0011778	IDS	3423	1	1	1	1	1	5
hsa-miR-2278	MIMAT0011778	FSD2	123722	1	1	1	1	1	5
hsa-miR-2278	MIMAT0011778	TNRC6B	23112	1	1	1	1	1	5
hsa-miR-2278	MIMAT0011778	PCLO	27445	1	1	1	1	1	5
hsa-miR-2278	MIMAT0011778	PLAGL2	5326	1	1	1	1	1	5
hsa-miR-2278	MIMAT0011778	ANKRD34A	284615	1	1	1	1	1	5
hsa-miR-2278	MIMAT0011778	SCNN1D	6339	1	1	1	1	1	5
hsa-miR-2278	MIMAT0011778	IPO9	55705	1	1	1	1	1	5
hsa-miR-2278	MIMAT0011778	ACADVL	37	1	1	1	1	1	5
hsa-miR-2278	MIMAT0011778	GORASP1	64689	1	1	1	1	1	5
hsa-miR-2278	MIMAT0011778	NCOA1	8648	1	1	1	1	1	5
hsa-miR-2278	MIMAT0011778	HPSE	10855	1	1	1	1	1	5
hsa-miR-2278	MIMAT0011778	EPHA3	2042	1	1	1	1	1	5
hsa-miR-2278	MIMAT0011778	TSPAN18	90139	1	1	1	1	1	5
hsa-miR-2278	MIMAT0011778	MPP1	4354	1	1	1	1	1	5
hsa-miR-2278	MIMAT0011778	ATP6V0A2	23545	1	1	1	1	1	5
hsa-miR-2278	MIMAT0011778	TMTC3	160418	1	1	1	1	1	5
hsa-miR-2278	MIMAT0011778	PTK7	5754	1	1	1	1	1	5
hsa-miR-2278	MIMAT0011778	SHISA7	729956	1	1	1	1	1	5
hsa-miR-2278	MIMAT0011778	SYT1	6857	1	1	1	1	1	5
hsa-miR-2278	MIMAT0011778	IL17RD	54756	1	1	1	1	1	5
hsa-miR-2278	MIMAT0011778	MKL2	57496	1	1	1	1	1	5
hsa-miR-2278	MIMAT0011778	CACNA1B	774	1	1	1	1	1	5
hsa-miR-2278	MIMAT0011778	TNFAIP3	7128	1	1	1	1	1	5
hsa-miR-2278	MIMAT0011778	RIMS3	9783	1	1	1	1	1	5
hsa-miR-2278	MIMAT0011778	NCOA5	57727	1	1	1	1	1	5
hsa-miR-2278	MIMAT0011778	VCL	7414	1	1	1	1	1	5
hsa-miR-2278	MIMAT0011778	HIPK3	10114	1	1	1	1	1	5
hsa-miR-2278	MIMAT0011778	MAPK14	1432	1	1	1	1	1	5
hsa-miR-2278	MIMAT0011778	TMEM246	84302	1	1	1	1	1	5
hsa-miR-2278	MIMAT0011778	KIT	3815	1	1	1	1	1	5
hsa-miR-2278	MIMAT0011778	NADK2	133686	1	1	1	1	1	5
hsa-miR-2278	MIMAT0011778	PACS2	23241	1	1	1	1	1	5
hsa-miR-2278	MIMAT0011778	SOST	50964	1	1	1	1	1	5
hsa-miR-2278	MIMAT0011778	PPM1A	5494	1	1	1	1	1	5
hsa-miR-2278	MIMAT0011778	MS4A10	341116	1	1	1	1	1	5
hsa-miR-2278	MIMAT0011778	ST3GAL4	6484	1	1	1	1	1	5
hsa-miR-2278	MIMAT0011778	GNG12	55970	1	1	1	1	1	5
hsa-miR-2278	MIMAT0011778	ALCAM	214	1	1	1	1	1	5
hsa-miR-2278	MIMAT0011778	NOL12	79159	1	1	1	1	1	5
hsa-miR-2278	MIMAT0011778	SEMA5A	9037	1	1	1	1	1	5
hsa-miR-2278	MIMAT0011778	RNF24	11237	1	1	1	1	1	5
hsa-miR-2278	MIMAT0011778	THSD4	79875	1	1	1	1	1	5
hsa-miR-2278	MIMAT0011778	GALE	2582	1	1	1	1	1	5
hsa-miR-2278	MIMAT0011778	SNX29	92017	1	1	1	1	1	5
hsa-miR-2278	MIMAT0011778	NBN	4683	1	1	1	1	1	5
hsa-miR-2278	MIMAT0011778	FOXJ3	22887	1	1	1	1	1	5
hsa-miR-2278	MIMAT0011778	ARMC8	25852	1	1	1	1	1	5
hsa-miR-2278	MIMAT0011778	C9orf91	203197	1	1	1	1	1	5
hsa-miR-2278	MIMAT0011778	RAPSN	5913	1	1	1	1	1	5
hsa-miR-2278	MIMAT0011778	BANK1	55024	1	1	1	1	1	5
hsa-miR-2278	MIMAT0011778	PBX3	5090	1	1	1	1	1	5
hsa-miR-2278	MIMAT0011778	KIAA1324L	222223	1	1	1	1	1	5
hsa-miR-2278	MIMAT0011778	S100A3	6274	1	1	1	1	1	5
hsa-miR-2278	MIMAT0011778	UBE2W	55284	1	1	1	1	1	5
hsa-miR-2278	MIMAT0011778	SMOC1	64093	1	1	1	1	1	5
hsa-miR-2278	MIMAT0011778	PDHX	8050	1	1	1	1	1	5
hsa-miR-2278	MIMAT0011778	CAP1	10487	1	1	1	1	1	5
hsa-miR-2278	MIMAT0011778	DMPK	1760	1	1	1	1	1	5
hsa-miR-2278	MIMAT0011778	RSPO3	84870	1	1	1	1	1	5
hsa-miR-2278	MIMAT0011778	RAB8A	4218	1	1	1	1	1	5
hsa-miR-2278	MIMAT0011778	LAYN	143903	1	1	1	1	1	5
hsa-miR-2278	MIMAT0011778	CRTC1	23373	1	1	1	1	1	5
hsa-miR-2278	MIMAT0011778	AIG1	51390	1	1	1	1	1	5
hsa-miR-2278	MIMAT0011778	SLC16A14	151473	1	1	1	1	1	5
hsa-miR-2278	MIMAT0011778	PRLR	5618	1	1	1	1	1	5
hsa-miR-2278	MIMAT0011778	FOXI2	399823	1	1	1	1	1	5
hsa-miR-2278	MIMAT0011778	SRF	6722	1	1	1	1	1	5
hsa-miR-2278	MIMAT0011778	TREM2	54209	1	1	1	1	1	5
hsa-miR-2278	MIMAT0011778	PLXDC1	57125	1	1	1	1	1	5
hsa-miR-2278	MIMAT0011778	ATRX	546	1	1	1	1	1	5
hsa-miR-2278	MIMAT0011778	MLX	6945	1	1	1	1	1	5
hsa-miR-2278	MIMAT0011778	GOSR1	9527	1	1	1	1	1	5
hsa-miR-2278	MIMAT0011778	C1orf21	81563	1	1	1	1	1	5
hsa-miR-2278	MIMAT0011778	GSPT1	2935	1	1	1	1	1	5
hsa-miR-2278	MIMAT0011778	KLHL29	114818	1	1	1	1	1	5
hsa-miR-2278	MIMAT0011778	ZNF609	23060	1	1	1	1	1	5
hsa-miR-2278	MIMAT0011778	IL36RN	26525	1	1	1	1	1	5
hsa-miR-2278	MIMAT0011778	CHIT1	1118	1	1	1	1	1	5
hsa-miR-2278	MIMAT0011778	FAM167A	83648	1	1	1	1	1	5
hsa-miR-2278	MIMAT0011778	IGF1R	3480	1	1	1	1	1	5
hsa-miR-2278	MIMAT0011778	PLA2G4E	123745	1	1	1	1	1	5
hsa-miR-2278	MIMAT0011778	N4BP3	23138	1	1	1	1	1	5
hsa-miR-2278	MIMAT0011778	GIT1	28964	1	1	1	1	1	5
hsa-miR-2278	MIMAT0011778	PLOD2	5352	1	1	1	1	1	5
hsa-miR-2278	MIMAT0011778	ZNF621	285268	1	1	1	1	1	5
hsa-miR-2278	MIMAT0011778	SDC2	6383	1	1	1	1	1	5
hsa-miR-2278	MIMAT0011778	BTBD7	55727	1	1	1	1	1	5
hsa-miR-2278	MIMAT0011778	ACTN4	81	1	1	1	1	1	5
hsa-miR-2278	MIMAT0011778	CREB3L2	64764	1	1	1	1	1	5
hsa-miR-2278	MIMAT0011778	PDE5A	8654	1	1	1	1	1	5
hsa-miR-2278	MIMAT0011778	GPR83	10888	1	1	1	1	1	5
hsa-miR-2278	MIMAT0011778	EPHB3	2049	1	1	1	1	1	5
hsa-miR-2278	MIMAT0011778	FAM105B	90268	1	1	1	1	1	5
hsa-miR-2278	MIMAT0011778	MSX2	4488	1	1	1	1	1	5
hsa-miR-2278	MIMAT0011778	KCNE1L	23630	1	1	1	1	1	5
hsa-miR-2278	MIMAT0011778	PPTC7	160760	1	1	1	1	1	5
hsa-miR-2278	MIMAT0011778	PTMS	5763	1	1	1	1	1	5
hsa-miR-2278	MIMAT0011778	TMEM178B	100507421	1	1	1	1	1	5
hsa-miR-2278	MIMAT0011778	MAP3K7	6885	1	1	1	1	1	5
hsa-miR-2278	MIMAT0011778	DIRAS2	54769	1	1	1	1	1	5
hsa-miR-2278	MIMAT0011778	KIDINS220	57498	1	1	1	1	1	5
hsa-miR-2278	MIMAT0011778	CACNB1	782	1	1	1	1	1	5
hsa-miR-2278	MIMAT0011778	TNR	7143	1	1	1	1	1	5
hsa-miR-2278	MIMAT0011778	PHYHIP	9796	1	1	1	1	1	5
hsa-miR-2278	MIMAT0011778	BSDC1	55108	1	1	1	1	1	5
hsa-miR-2278	MIMAT0011778	CACNG8	59283	1	1	1	1	1	5
hsa-miR-2278	MIMAT0011778	WT1	7490	1	1	1	1	1	5
hsa-miR-2278	MIMAT0011778	DNAL4	10126	1	1	1	1	1	5
hsa-miR-2278	MIMAT0011778	CSH1	1442	1	1	1	1	1	5
hsa-miR-2278	MIMAT0011778	DCTN5	84516	1	1	1	1	1	5
hsa-miR-2278	MIMAT0011778	KPNA1	3836	1	1	1	1	1	5
hsa-miR-2278	MIMAT0011778	C5orf24	134553	1	1	1	1	1	5
hsa-miR-2278	MIMAT0011778	WWC1	23286	1	1	1	1	1	5
hsa-miR-2278	MIMAT0011778	COQ6	51004	1	1	1	1	1	5
hsa-miR-2278	MIMAT0011778	PPP1R2	5504	1	1	1	1	1	5
hsa-miR-2278	MIMAT0011778	ATXN1L	342371	1	1	1	1	1	5
hsa-miR-2278	MIMAT0011778	SKP1	6500	1	1	1	1	1	5
hsa-miR-2278	MIMAT0011778	UBFD1	56061	1	1	1	1	1	5
hsa-miR-2278	MIMAT0011778	APBA1	320	1	1	1	1	1	5
hsa-miR-2278	MIMAT0011778	MAP3K13	9175	1	1	1	1	1	5
hsa-miR-2278	MIMAT0011778	SYNDIG1	79953	1	1	1	1	1	5
hsa-miR-2278	MIMAT0011778	LRRC32	2615	1	1	1	1	1	5
hsa-miR-2278	MIMAT0011778	UBTD2	92181	1	1	1	1	1	5
hsa-miR-2278	MIMAT0011778	NCAM2	4685	1	1	1	1	1	5
hsa-miR-2278	MIMAT0011778	ZNF365	22891	1	1	1	1	1	5
hsa-miR-2278	MIMAT0011778	IPCEF1	26034	1	1	1	1	1	5
hsa-miR-2278	MIMAT0011778	OPHN1	4983	1	1	1	1	1	5
hsa-miR-2278	MIMAT0011778	ZNF449	203523	1	1	1	1	1	5
hsa-miR-2278	MIMAT0011778	RARG	5916	1	1	1	1	1	5
hsa-miR-2278	MIMAT0011778	PCSK2	5126	1	1	1	1	1	5
hsa-miR-2278	MIMAT0011778	FBXO33	254170	1	1	1	1	1	5
hsa-miR-2278	MIMAT0011778	ATXN1	6310	1	1	1	1	1	5
hsa-miR-2278	MIMAT0011778	TMEM40	55287	1	1	1	1	1	5
hsa-miR-2278	MIMAT0011778	EPB41L4A	64097	1	1	1	1	1	5
hsa-miR-2278	MIMAT0011778	CUL5	8065	1	1	1	1	1	5
hsa-miR-2278	MIMAT0011778	DDX17	10521	1	1	1	1	1	5
hsa-miR-2278	MIMAT0011778	TRDMT1	1787	1	1	1	1	1	5
hsa-miR-2278	MIMAT0011778	ARHGEF39	84904	1	1	1	1	1	5
hsa-miR-2278	MIMAT0011778	MET	4233	1	1	1	1	1	5
hsa-miR-2278	MIMAT0011778	E2F7	144455	1	1	1	1	1	5
hsa-miR-2278	MIMAT0011778	AHCYL2	23382	1	1	1	1	1	5
hsa-miR-2278	MIMAT0011778	HEMK1	51409	1	1	1	1	1	5
hsa-miR-2278	MIMAT0011778	PPM1L	151742	1	1	1	1	1	5
hsa-miR-2278	MIMAT0011778	PROX1	5629	1	1	1	1	1	5
hsa-miR-2278	MIMAT0011778	C5orf63	401207	1	1	1	1	1	5
hsa-miR-2278	MIMAT0011778	SSR1	6745	1	1	1	1	1	5
hsa-miR-2278	MIMAT0011778	KCTD5	54442	1	1	1	1	1	5
hsa-miR-2278	MIMAT0011778	JPH2	57158	1	1	1	1	1	5
hsa-miR-2278	MIMAT0011778	KIF1A	547	1	1	1	1	1	5
hsa-miR-2278	MIMAT0011778	DYNLT3	6990	1	1	1	1	1	5
hsa-miR-2278	MIMAT0011778	SEC24C	9632	1	1	1	1	1	5
hsa-miR-2278	MIMAT0011778	URM1	81605	1	1	1	1	1	5
hsa-miR-2278	MIMAT0011778	GUCY1A3	2982	1	1	1	1	1	5
hsa-miR-2278	MIMAT0011778	ZNF618	114991	1	1	1	1	1	5
hsa-miR-2278	MIMAT0011778	ERC1	23085	1	1	1	1	1	5
hsa-miR-2278	MIMAT0011778	DIEXF	27042	1	1	1	1	1	5
hsa-miR-2278	MIMAT0011778	CHRNA2	1135	1	1	1	1	1	5
hsa-miR-2278	MIMAT0011778	CD99L2	83692	1	1	1	1	1	5
hsa-miR-2278	MIMAT0011778	IL1RN	3557	1	1	1	1	1	5
hsa-miR-2278	MIMAT0011778	MRPL10	124995	1	1	1	1	1	5
hsa-miR-2278	MIMAT0011778	MAPK8IP3	23162	1	1	1	1	1	5
hsa-miR-2278	MIMAT0011778	TFCP2L1	29842	1	1	1	1	1	5
hsa-miR-2278	MIMAT0011778	PLXNA2	5362	1	1	1	1	1	5
hsa-miR-2278	MIMAT0011778	C3orf70	285382	1	1	1	1	1	5
hsa-miR-2278	MIMAT0011778	SEC14L1	6397	1	1	1	1	1	5
hsa-miR-2278	MIMAT0011778	N4BP2	55728	1	1	1	1	1	5
hsa-miR-2278	MIMAT0011778	ACTN4	81	1	1	1	1	1	5
hsa-miR-2278	MIMAT0011778	CDCP1	64866	1	1	1	1	1	5
hsa-miR-2278	MIMAT0011778	IRS2	8660	1	1	1	1	1	5
hsa-miR-2278	MIMAT0011778	MMP24	10893	1	1	1	1	1	5
hsa-miR-2278	MIMAT0011778	CENPO	79172	1	1	1	1	1	5
hsa-miR-2278	MIMAT0011778	ERBB4	2066	1	1	1	1	1	5
hsa-miR-2278	MIMAT0011778	BMF	90427	1	1	1	1	1	5
hsa-miR-2278	MIMAT0011778	MTAP	4507	1	1	1	1	1	5
hsa-miR-2278	MIMAT0011778	CHP1	11261	1	1	1	1	1	5
hsa-miR-2278	MIMAT0011778	SSBP2	23635	1	1	1	1	1	5
hsa-miR-2278	MIMAT0011778	C18orf54	162681	1	1	1	1	1	5
hsa-miR-2278	MIMAT0011778	PTPN1	5770	1	1	1	1	1	5
hsa-miR-2278	MIMAT0011778	TAL1	6886	1	1	1	1	1	5
hsa-miR-2278	MIMAT0011778	C17orf59	54785	1	1	1	1	1	5
hsa-miR-2278	MIMAT0011778	KCTD16	57528	1	1	1	1	1	5
hsa-miR-2278	MIMAT0011778	CALR	811	1	1	1	1	1	5
hsa-miR-2278	MIMAT0011778	TRAF1	7185	1	1	1	1	1	5
hsa-miR-2278	MIMAT0011778	SPOCK2	9806	1	1	1	1	1	5
hsa-miR-2278	MIMAT0011778	AGGF1	55109	1	1	1	1	1	5
hsa-miR-2278	MIMAT0011778	EDA2R	60401	1	1	1	1	1	5
hsa-miR-2278	MIMAT0011778	ZNF24	7572	1	1	1	1	1	5
hsa-miR-2278	MIMAT0011778	SUGP2	10147	1	1	1	1	1	5
hsa-miR-2278	MIMAT0011778	CSH2	1443	1	1	1	1	1	5
hsa-miR-2278	MIMAT0011778	SRRM4	84530	1	1	1	1	1	5
hsa-miR-2278	MIMAT0011778	KRT6B	3854	1	1	1	1	1	5
hsa-miR-2278	MIMAT0011778	AGPAT6	137964	1	1	1	1	1	5
hsa-miR-2278	MIMAT0011778	TMEM194A	23306	1	1	1	1	1	5
hsa-miR-2278	MIMAT0011778	ST8SIA3	51046	1	1	1	1	1	5
hsa-miR-2278	MIMAT0011778	PPP2R5A	5525	1	1	1	1	1	5
hsa-miR-2278	MIMAT0011778	RD3	343035	1	1	1	1	1	5
hsa-miR-2278	MIMAT0011778	SLC1A2	6506	1	1	1	1	1	5
hsa-miR-2278	MIMAT0011778	PARD3	56288	1	1	1	1	1	5
hsa-miR-2278	MIMAT0011778	AQP2	359	1	1	1	1	1	5
hsa-miR-2278	MIMAT0011778	SLC16A7	9194	1	1	1	1	1	5
hsa-miR-2278	MIMAT0011778	PHC3	80012	1	1	1	1	1	5
hsa-miR-2278	MIMAT0011778	NR6A1	2649	1	1	1	1	1	5
hsa-miR-2278	MIMAT0011778	STRADA	92335	1	1	1	1	1	5
hsa-miR-2278	MIMAT0011778	NCBP1	4686	1	1	1	1	1	5
hsa-miR-2278	MIMAT0011778	ELL2	22936	1	1	1	1	1	5
hsa-miR-2278	MIMAT0011778	CNTNAP2	26047	1	1	1	1	1	5
hsa-miR-2278	MIMAT0011778	OPRL1	4987	1	1	1	1	1	5
hsa-miR-2278	MIMAT0011778	LRRC55	219527	1	1	1	1	1	5
hsa-miR-2278	MIMAT0011778	RASA2	5922	1	1	1	1	1	5
hsa-miR-2278	MIMAT0011778	B3GAT1	27087	1	1	1	1	1	5
hsa-miR-2278	MIMAT0011778	PCYT1A	5130	1	1	1	1	1	5
hsa-miR-2278	MIMAT0011778	C17orf103	256302	1	1	1	1	1	5
hsa-miR-2278	MIMAT0011778	SCD	6319	1	1	1	1	1	5
hsa-miR-2278	MIMAT0011778	PI4K2A	55361	1	1	1	1	1	5
[truncated: 4,664 more rows]

## Sheet: In silico miRNA targets (AvsC)
miRNA	miRBaseID	Gene	EntrezID	miRWalk	Microt4	miRanda	RNAhybrid	Targetscan	SUM
hsa-miR-106a-3p	MIMAT0004517	RCOR1	23186	1	1	1	1	1	5
hsa-miR-106a-3p	MIMAT0004517	MIB1	57534	1	1	1	1	1	5
hsa-miR-106a-3p	MIMAT0004517	RAP1A	5906	1	1	1	1	1	5
hsa-miR-106a-3p	MIMAT0004517	WEE1	7465	1	1	1	1	1	5
hsa-miR-106a-3p	MIMAT0004517	GABRB3	2562	1	1	1	1	1	5
hsa-miR-106a-3p	MIMAT0004517	SLAIN1	122060	1	1	1	1	1	5
hsa-miR-106a-3p	MIMAT0004517	C6orf120	387263	1	1	1	1	1	5
hsa-miR-106a-3p	MIMAT0004517	IKZF1	10320	1	1	1	1	1	5
hsa-miR-106a-3p	MIMAT0004517	TMOD2	29767	1	1	1	1	1	5
hsa-miR-106a-3p	MIMAT0004517	PPP6R3	55291	1	1	1	1	1	5
hsa-miR-106a-3p	MIMAT0004517	POF1B	79983	1	1	1	1	1	5
hsa-miR-106a-3p	MIMAT0004517	CDK17	5128	1	1	1	1	1	5
hsa-miR-106a-3p	MIMAT0004517	SOX9	6662	1	1	1	1	1	5
hsa-miR-106a-3p	MIMAT0004517	CCNT2	905	1	1	1	1	1	5
hsa-miR-106a-3p	MIMAT0004517	LAMP2	3920	1	1	1	1	1	5
hsa-miR-106a-3p	MIMAT0004517	FAM76A	199870	1	1	1	1	1	5
hsa-miR-106a-3p	MIMAT0004517	DNAJA3	9093	1	1	1	1	1	5
hsa-miR-106a-3p	MIMAT0004517	DDX6	1656	1	1	1	1	1	5
hsa-miR-106a-3p	MIMAT0004517	KMT2A	4297	1	1	1	1	1	5
hsa-miR-106a-3p	MIMAT0004517	IPMK	253430	1	1	1	1	1	5
hsa-miR-106a-3p	MIMAT0004517	CREB5	9586	1	1	1	1	1	5
hsa-miR-106a-3p	MIMAT0004517	GLTSCR1L	23506	1	1	1	1	1	5
hsa-miR-106a-3p	MIMAT0004517	DDX4	54514	1	1	1	1	1	5
hsa-miR-106a-3p	MIMAT0004517	NPAS3	64067	1	1	1	1	1	5
hsa-miR-106a-3p	MIMAT0004517	CLIP1	6249	1	1	1	1	1	5
hsa-miR-106a-3p	MIMAT0004517	EVI5	7813	1	1	1	1	1	5
hsa-miR-106a-3p	MIMAT0004517	ARL3	403	1	1	1	1	1	5
hsa-miR-106a-3p	MIMAT0004517	GRIK4	2900	1	1	1	1	1	5
hsa-miR-106a-3p	MIMAT0004517	AMER1	139285	1	1	1	1	1	5
hsa-miR-106a-3p	MIMAT0004517	GNB5	10681	1	1	1	1	1	5
hsa-miR-106a-3p	MIMAT0004517	SAR1A	56681	1	1	1	1	1	5
hsa-miR-106a-3p	MIMAT0004517	HDHD2	84064	1	1	1	1	1	5
hsa-miR-106a-3p	MIMAT0004517	PPP2CA	5515	1	1	1	1	1	5
hsa-miR-106a-3p	MIMAT0004517	MAP3K7	6885	1	1	1	1	1	5
hsa-miR-106a-3p	MIMAT0004517	ANKRD50	57182	1	1	1	1	1	5
hsa-miR-106a-3p	MIMAT0004517	NAV3	89795	1	1	1	1	1	5
hsa-miR-106a-3p	MIMAT0004517	PTPN3	5774	1	1	1	1	1	5
hsa-miR-106a-3p	MIMAT0004517	TLE4	7091	1	1	1	1	1	5
hsa-miR-106a-3p	MIMAT0004517	EPHA7	2045	1	1	1	1	1	5
hsa-miR-106a-3p	MIMAT0004517	NEO1	4756	1	1	1	1	1	5
hsa-miR-106a-3p	MIMAT0004517	MARCH9	92979	1	1	1	1	1	5
hsa-miR-106a-3p	MIMAT0004517	YIPF6	286451	1	1	1	1	1	5
hsa-miR-106a-3p	MIMAT0004517	BCL2L11	10018	1	1	1	1	1	5
hsa-miR-106a-3p	MIMAT0004517	TMEM87A	25963	1	1	1	1	1	5
hsa-miR-106a-3p	MIMAT0004517	ZNF770	54989	1	1	1	1	1	5
hsa-miR-106a-3p	MIMAT0004517	PHACTR4	65979	1	1	1	1	1	5
hsa-miR-106a-3p	MIMAT0004517	SLC12A2	6558	1	1	1	1	1	5
hsa-miR-106a-3p	MIMAT0004517	GAS7	8522	1	1	1	1	1	5
hsa-miR-106a-3p	MIMAT0004517	MRPL49	740	1	1	1	1	1	5
hsa-miR-106a-3p	MIMAT0004517	IL1RAP	3556	1	1	1	1	1	5
hsa-miR-106a-3p	MIMAT0004517	C8orf37	157657	1	1	1	1	1	5
hsa-miR-106a-3p	MIMAT0004517	SLC4A4	8671	1	1	1	1	1	5
hsa-miR-106a-3p	MIMAT0004517	WDFY3	23001	1	1	1	1	1	5
hsa-miR-106a-3p	MIMAT0004517	USP10	9100	1	1	1	1	1	5
hsa-miR-106a-3p	MIMAT0004517	FAM168A	23201	1	1	1	1	1	5
hsa-miR-106a-3p	MIMAT0004517	STIM2	57620	1	1	1	1	1	5
hsa-miR-106a-3p	MIMAT0004517	RAP2B	5912	1	1	1	1	1	5
hsa-miR-106a-3p	MIMAT0004517	WNT5A	7474	1	1	1	1	1	5
hsa-miR-106a-3p	MIMAT0004517	NR6A1	2649	1	1	1	1	1	5
hsa-miR-106a-3p	MIMAT0004517	SOCS4	122809	1	1	1	1	1	5
hsa-miR-106a-3p	MIMAT0004517	ZNF662	389114	1	1	1	1	1	5
hsa-miR-106a-3p	MIMAT0004517	ATP8A1	10396	1	1	1	1	1	5
hsa-miR-106a-3p	MIMAT0004517	SENP1	29843	1	1	1	1	1	5
hsa-miR-106a-3p	MIMAT0004517	SVOP	55530	1	1	1	1	1	5
hsa-miR-106a-3p	MIMAT0004517	CSRNP3	80034	1	1	1	1	1	5
hsa-miR-106a-3p	MIMAT0004517	PDE1C	5137	1	1	1	1	1	5
hsa-miR-106a-3p	MIMAT0004517	SOX11	6664	1	1	1	1	1	5
hsa-miR-106a-3p	MIMAT0004517	CD1A	909	1	1	1	1	1	5
hsa-miR-106a-3p	MIMAT0004517	LMAN1	3998	1	1	1	1	1	5
hsa-miR-106a-3p	MIMAT0004517	TRIM65	201292	1	1	1	1	1	5
hsa-miR-106a-3p	MIMAT0004517	TBX15	6913	1	1	1	1	1	5
hsa-miR-106a-3p	MIMAT0004517	DMXL1	1657	1	1	1	1	1	5
hsa-miR-106a-3p	MIMAT0004517	AFF1	4299	1	1	1	1	1	5
hsa-miR-106a-3p	MIMAT0004517	CADM2	253559	1	1	1	1	1	5
hsa-miR-106a-3p	MIMAT0004517	HS2ST1	9653	1	1	1	1	1	5
hsa-miR-106a-3p	MIMAT0004517	LRRC8B	23507	1	1	1	1	1	5
hsa-miR-106a-3p	MIMAT0004517	PUS7	54517	1	1	1	1	1	5
hsa-miR-106a-3p	MIMAT0004517	ELTD1	64123	1	1	1	1	1	5
hsa-miR-106a-3p	MIMAT0004517	RSU1	6251	1	1	1	1	1	5
hsa-miR-106a-3p	MIMAT0004517	SLMAP	7871	1	1	1	1	1	5
hsa-miR-106a-3p	MIMAT0004517	ARNT	405	1	1	1	1	1	5
hsa-miR-106a-3p	MIMAT0004517	GRIN2D	2906	1	1	1	1	1	5
hsa-miR-106a-3p	MIMAT0004517	SOGA1	140710	1	1	1	1	1	5
hsa-miR-106a-3p	MIMAT0004517	YME1L1	10730	1	1	1	1	1	5
hsa-miR-106a-3p	MIMAT0004517	JPH1	56704	1	1	1	1	1	5
hsa-miR-106a-3p	MIMAT0004517	ARID5B	84159	1	1	1	1	1	5
hsa-miR-106a-3p	MIMAT0004517	PRKAA1	5562	1	1	1	1	1	5
hsa-miR-106a-3p	MIMAT0004517	AICDA	57379	1	1	1	1	1	5
hsa-miR-106a-3p	MIMAT0004517	FAM105B	90268	1	1	1	1	1	5
hsa-miR-106a-3p	MIMAT0004517	PTPRB	5787	1	1	1	1	1	5
hsa-miR-106a-3p	MIMAT0004517	TLL1	7092	1	1	1	1	1	5
hsa-miR-106a-3p	MIMAT0004517	EXTL3	2137	1	1	1	1	1	5
hsa-miR-106a-3p	MIMAT0004517	NFIX	4784	1	1	1	1	1	5
hsa-miR-106a-3p	MIMAT0004517	SNX18	112574	1	1	1	1	1	5
hsa-miR-106a-3p	MIMAT0004517	EIF4E3	317649	1	1	1	1	1	5
hsa-miR-106a-3p	MIMAT0004517	GJC1	10052	1	1	1	1	1	5
hsa-miR-106a-3p	MIMAT0004517	ZBTB20	26137	1	1	1	1	1	5
hsa-miR-106a-3p	MIMAT0004517	USP47	55031	1	1	1	1	1	5
hsa-miR-106a-3p	MIMAT0004517	C7orf25	79020	1	1	1	1	1	5
hsa-miR-106a-3p	MIMAT0004517	SNAI2	6591	1	1	1	1	1	5
hsa-miR-106a-3p	MIMAT0004517	BCAS1	8537	1	1	1	1	1	5
hsa-miR-106a-3p	MIMAT0004517	CACNA1E	777	1	1	1	1	1	5
hsa-miR-106a-3p	MIMAT0004517	IMPA1	3612	1	1	1	1	1	5
hsa-miR-106a-3p	MIMAT0004517	GPR180	160897	1	1	1	1	1	5
hsa-miR-106a-3p	MIMAT0004517	EIF4G3	8672	1	1	1	1	1	5
hsa-miR-106a-3p	MIMAT0004517	FAIM2	23017	1	1	1	1	1	5
hsa-miR-106a-3p	MIMAT0004517	BUB3	9184	1	1	1	1	1	5
hsa-miR-106a-3p	MIMAT0004517	ACSL6	23305	1	1	1	1	1	5
hsa-miR-106a-3p	MIMAT0004517	SAR1B	51128	1	1	1	1	1	5
hsa-miR-106a-3p	MIMAT0004517	KLHL1	57626	1	1	1	1	1	5
hsa-miR-106a-3p	MIMAT0004517	RBBP5	5929	1	1	1	1	1	5
hsa-miR-106a-3p	MIMAT0004517	ZNF12	7559	1	1	1	1	1	5
hsa-miR-106a-3p	MIMAT0004517	GFRA1	2674	1	1	1	1	1	5
hsa-miR-106a-3p	MIMAT0004517	TNFAIP8L1	126282	1	1	1	1	1	5
hsa-miR-106a-3p	MIMAT0004517	VGLL3	389136	1	1	1	1	1	5
hsa-miR-106a-3p	MIMAT0004517	ATP8A1	10396	1	1	1	1	1	5
hsa-miR-106a-3p	MIMAT0004517	PURG	29942	1	1	1	1	1	5
hsa-miR-106a-3p	MIMAT0004517	SOX6	55553	1	1	1	1	1	5
hsa-miR-106a-3p	MIMAT0004517	PGAP1	80055	1	1	1	1	1	5
hsa-miR-106a-3p	MIMAT0004517	PDE3A	5139	1	1	1	1	1	5
hsa-miR-106a-3p	MIMAT0004517	SRF	6722	1	1	1	1	1	5
hsa-miR-106a-3p	MIMAT0004517	CDH2	1000	1	1	1	1	1	5
hsa-miR-106a-3p	MIMAT0004517	LPP	4026	1	1	1	1	1	5
hsa-miR-106a-3p	MIMAT0004517	DENND6A	201627	1	1	1	1	1	5
hsa-miR-106a-3p	MIMAT0004517	TCEB1	6921	1	1	1	1	1	5
hsa-miR-106a-3p	MIMAT0004517	DLG2	1740	1	1	1	1	1	5
hsa-miR-106a-3p	MIMAT0004517	AFF1	4299	1	1	1	1	1	5
hsa-miR-106a-3p	MIMAT0004517	LRRC57	255252	1	1	1	1	1	5
hsa-miR-106a-3p	MIMAT0004517	RAPGEF2	9693	1	1	1	1	1	5
hsa-miR-106a-3p	MIMAT0004517	DDAH1	23576	1	1	1	1	1	5
hsa-miR-106a-3p	MIMAT0004517	DLL4	54567	1	1	1	1	1	5
hsa-miR-106a-3p	MIMAT0004517	XPO4	64328	1	1	1	1	1	5
hsa-miR-106a-3p	MIMAT0004517	RYR2	6262	1	1	1	1	1	5
hsa-miR-106a-3p	MIMAT0004517	MTERF	7978	1	1	1	1	1	5
hsa-miR-106a-3p	MIMAT0004517	ATF3	467	1	1	1	1	1	5
hsa-miR-106a-3p	MIMAT0004517	GRM5	2915	1	1	1	1	1	5
hsa-miR-106a-3p	MIMAT0004517	SREK1	140890	1	1	1	1	1	5
hsa-miR-106a-3p	MIMAT0004517	MAP3K2	10746	1	1	1	1	1	5
hsa-miR-106a-3p	MIMAT0004517	FSTL5	56884	1	1	1	1	1	5
hsa-miR-106a-3p	MIMAT0004517	TXNDC2	84203	1	1	1	1	1	5
hsa-miR-106a-3p	MIMAT0004517	PRKAB2	5565	1	1	1	1	1	5
hsa-miR-106a-3p	MIMAT0004517	RHOJ	57381	1	1	1	1	1	5
hsa-miR-106a-3p	MIMAT0004517	C5orf30	90355	1	1	1	1	1	5
hsa-miR-106a-3p	MIMAT0004517	PTPRD	5789	1	1	1	1	1	5
hsa-miR-106a-3p	MIMAT0004517	TNNI1	7135	1	1	1	1	1	5
hsa-miR-106a-3p	MIMAT0004517	FBN2	2201	1	1	1	1	1	5
hsa-miR-106a-3p	MIMAT0004517	NFYA	4800	1	1	1	1	1	5
hsa-miR-106a-3p	MIMAT0004517	CCDC85A	114800	1	1	1	1	1	5
hsa-miR-106a-3p	MIMAT0004517	LUZP2	338645	1	1	1	1	1	5
hsa-miR-106a-3p	MIMAT0004517	DNM1L	10059	1	1	1	1	1	5
hsa-miR-106a-3p	MIMAT0004517	SACS	26278	1	1	1	1	1	5
hsa-miR-106a-3p	MIMAT0004517	PTCD3	55037	1	1	1	1	1	5
hsa-miR-106a-3p	MIMAT0004517	ZNF655	79027	1	1	1	1	1	5
hsa-miR-106a-3p	MIMAT0004517	SNAP25	6616	1	1	1	1	1	5
hsa-miR-106a-3p	MIMAT0004517	CAMK4	814	1	1	1	1	1	5
hsa-miR-106a-3p	MIMAT0004517	IRF2	3660	1	1	1	1	1	5
hsa-miR-106a-3p	MIMAT0004517	TMEM30B	161291	1	1	1	1	1	5
hsa-miR-106a-3p	MIMAT0004517	VAMP4	8674	1	1	1	1	1	5
hsa-miR-106a-3p	MIMAT0004517	PALLD	23022	1	1	1	1	1	5
hsa-miR-106a-3p	MIMAT0004517	REPS2	9185	1	1	1	1	1	5
hsa-miR-106a-3p	MIMAT0004517	KIAA0930	23313	1	1	1	1	1	5
hsa-miR-106a-3p	MIMAT0004517	RAPGEFL1	51195	1	1	1	1	1	5
hsa-miR-106a-3p	MIMAT0004517	LRCH2	57631	1	1	1	1	1	5
hsa-miR-106a-3p	MIMAT0004517	REST	5978	1	1	1	1	1	5
hsa-miR-106a-3p	MIMAT0004517	ZNF24	7572	1	1	1	1	1	5
hsa-miR-106a-3p	MIMAT0004517	GLRA2	2742	1	1	1	1	1	5
hsa-miR-106a-3p	MIMAT0004517	XIRP2	129446	1	1	1	1	1	5
hsa-miR-106a-3p	MIMAT0004517	SAMD5	389432	1	1	1	1	1	5
hsa-miR-106a-3p	MIMAT0004517	BASP1	10409	1	1	1	1	1	5
hsa-miR-106a-3p	MIMAT0004517	PADI1	29943	1	1	1	1	1	5
hsa-miR-106a-3p	MIMAT0004517	VAC14	55697	1	1	1	1	1	5
hsa-miR-106a-3p	MIMAT0004517	NAA15	80155	1	1	1	1	1	5
hsa-miR-106a-3p	MIMAT0004517	PDE4D	5144	1	1	1	1	1	5
hsa-miR-106a-3p	MIMAT0004517	SRPK1	6732	1	1	1	1	1	5
hsa-miR-106a-3p	MIMAT0004517	CTSC	1075	1	1	1	1	1	5
hsa-miR-106a-3p	MIMAT0004517	MAP1A	4130	1	1	1	1	1	5
hsa-miR-106a-3p	MIMAT0004517	FAM219A	203259	1	1	1	1	1	5
hsa-miR-106a-3p	MIMAT0004517	PKIA	5569	1	1	1	1	1	5
hsa-miR-106a-3p	MIMAT0004517	TCF4	6925	1	1	1	1	1	5
hsa-miR-106a-3p	MIMAT0004517	DNMT3A	1788	1	1	1	1	1	5
hsa-miR-106a-3p	MIMAT0004517	MMP16	4325	1	1	1	1	1	5
hsa-miR-106a-3p	MIMAT0004517	NPNT	255743	1	1	1	1	1	5
hsa-miR-106a-3p	MIMAT0004517	NOS1AP	9722	1	1	1	1	1	5
hsa-miR-106a-3p	MIMAT0004517	BACE1	23621	1	1	1	1	1	5
hsa-miR-106a-3p	MIMAT0004517	VSIG10	54621	1	1	1	1	1	5
hsa-miR-106a-3p	MIMAT0004517	GREM2	64388	1	1	1	1	1	5
hsa-miR-106a-3p	MIMAT0004517	ATXN1	6310	1	1	1	1	1	5
hsa-miR-106a-3p	MIMAT0004517	SHOC2	8036	1	1	1	1	1	5
hsa-miR-106a-3p	MIMAT0004517	RERE	473	1	1	1	1	1	5
hsa-miR-106a-3p	MIMAT0004517	GTF2A1	2957	1	1	1	1	1	5
hsa-miR-106a-3p	MIMAT0004517	STK35	140901	1	1	1	1	1	5
hsa-miR-106a-3p	MIMAT0004517	LMO4	8543	1	1	1	1	1	5
hsa-miR-106a-3p	MIMAT0004517	FRS2	10818	1	1	1	1	1	5
hsa-miR-106a-3p	MIMAT0004517	KCMF1	56888	1	1	1	1	1	5
hsa-miR-106a-3p	MIMAT0004517	FYTTD1	84248	1	1	1	1	1	5
hsa-miR-106a-3p	MIMAT0004517	GATAD2B	57459	1	1	1	1	1	5
hsa-miR-106a-3p	MIMAT0004517	MCU	90550	1	1	1	1	1	5
hsa-miR-106a-3p	MIMAT0004517	RAD1	5810	1	1	1	1	1	5
hsa-miR-106a-3p	MIMAT0004517	TOP2A	7153	1	1	1	1	1	5
hsa-miR-106a-3p	MIMAT0004517	FGF2	2247	1	1	1	1	1	5
hsa-miR-106a-3p	MIMAT0004517	NOTCH2	4853	1	1	1	1	1	5
hsa-miR-106a-3p	MIMAT0004517	OSBPL6	114880	1	1	1	1	1	5
hsa-miR-106a-3p	MIMAT0004517	ABCB5	340273	1	1	1	1	1	5
hsa-miR-106a-3p	MIMAT0004517	ARPC5	10092	1	1	1	1	1	5
hsa-miR-106a-3p	MIMAT0004517	HAVCR1	26762	1	1	1	1	1	5
hsa-miR-106a-3p	MIMAT0004517	ATG2B	55102	1	1	1	1	1	5
hsa-miR-106a-3p	MIMAT0004517	SECISBP2	79048	1	1	1	1	1	5
hsa-miR-106a-3p	MIMAT0004517	SNAP25	6616	1	1	1	1	1	5
hsa-miR-106a-3p	MIMAT0004517	CANX	821	1	1	1	1	1	5
hsa-miR-106a-3p	MIMAT0004517	STT3A	3703	1	1	1	1	1	5
hsa-miR-106a-3p	MIMAT0004517	ITPRIPL2	162073	1	1	1	1	1	5
hsa-miR-106a-3p	MIMAT0004517	B4GALT2	8704	1	1	1	1	1	5
hsa-miR-106a-3p	MIMAT0004517	SMG1	23049	1	1	1	1	1	5
hsa-miR-106a-3p	MIMAT0004517	DLGAP2	9228	1	1	1	1	1	5
hsa-miR-106a-3p	MIMAT0004517	NEDD4L	23327	1	1	1	1	1	5
hsa-miR-106a-3p	MIMAT0004517	PCYOX1	51449	1	1	1	1	1	5
hsa-miR-106a-3p	MIMAT0004517	MIER1	57708	1	1	1	1	1	5
hsa-miR-106a-3p	MIMAT0004517	RNASE4	6038	1	1	1	1	1	5
hsa-miR-106a-3p	MIMAT0004517	ZKSCAN1	7586	1	1	1	1	1	5
hsa-miR-106a-3p	MIMAT0004517	ASIC2	40	1	1	1	1	1	5
hsa-miR-106a-3p	MIMAT0004517	GLRA2	2742	1	1	1	1	1	5
hsa-miR-106a-3p	MIMAT0004517	CPEB2	132864	1	1	1	1	1	5
hsa-miR-106a-3p	MIMAT0004517	PAIP2B	400961	1	1	1	1	1	5
hsa-miR-106a-3p	MIMAT0004517	APPBP2	10513	1	1	1	1	1	5
hsa-miR-106a-3p	MIMAT0004517	VSX1	30813	1	1	1	1	1	5
hsa-miR-106a-3p	MIMAT0004517	IPO9	55705	1	1	1	1	1	5
hsa-miR-106a-3p	MIMAT0004517	SGPP1	81537	1	1	1	1	1	5
hsa-miR-106a-3p	MIMAT0004517	PDE7A	5150	1	1	1	1	1	5
hsa-miR-106a-3p	MIMAT0004517	SRPK2	6733	1	1	1	1	1	5
hsa-miR-106a-3p	MIMAT0004517	CHRNE	1145	1	1	1	1	1	5
hsa-miR-106a-3p	MIMAT0004517	MAP2	4133	1	1	1	1	1	5
hsa-miR-106a-3p	MIMAT0004517	SLC44A5	204962	1	1	1	1	1	5
hsa-miR-106a-3p	MIMAT0004517	PKIB	5570	1	1	1	1	1	5
hsa-miR-106a-3p	MIMAT0004517	TCF3	6929	1	1	1	1	1	5
hsa-miR-106a-3p	MIMAT0004517	SLC26A2	1836	1	1	1	1	1	5
hsa-miR-106a-3p	MIMAT0004517	MOCS2	4338	1	1	1	1	1	5
hsa-miR-106a-3p	MIMAT0004517	CXorf23	256643	1	1	1	1	1	5
hsa-miR-106a-3p	MIMAT0004517	CCP110	9738	1	1	1	1	1	5
hsa-miR-106a-3p	MIMAT0004517	ARFIP2	23647	1	1	1	1	1	5
hsa-miR-106a-3p	MIMAT0004517	CNGB3	54714	1	1	1	1	1	5
hsa-miR-106a-3p	MIMAT0004517	SMURF2	64750	1	1	1	1	1	5
hsa-miR-106a-3p	MIMAT0004517	SCN9A	6335	1	1	1	1	1	5
hsa-miR-106a-3p	MIMAT0004517	ADAM12	8038	1	1	1	1	1	5
hsa-miR-106a-3p	MIMAT0004517	BAK1	578	1	1	1	1	1	5
hsa-miR-106a-3p	MIMAT0004517	GTF2H1	2965	1	1	1	1	1	5
hsa-miR-106a-3p	MIMAT0004517	MPP7	143098	1	1	1	1	1	5
hsa-miR-106a-3p	MIMAT0004517	PDXK	8566	1	1	1	1	1	5
hsa-miR-106a-3p	MIMAT0004517	ZNF275	10838	1	1	1	1	1	5
hsa-miR-106a-3p	MIMAT0004517	ARNTL2	56938	1	1	1	1	1	5
hsa-miR-106a-3p	MIMAT0004517	C9orf89	84270	1	1	1	1	1	5
hsa-miR-106a-3p	MIMAT0004517	GRAMD1B	57476	1	1	1	1	1	5
hsa-miR-106a-3p	MIMAT0004517	SLC25A46	91137	1	1	1	1	1	5
hsa-miR-106a-3p	MIMAT0004517	PURA	5813	1	1	1	1	1	5
hsa-miR-106a-3p	MIMAT0004517	TSC1	7248	1	1	1	1	1	5
hsa-miR-106a-3p	MIMAT0004517	FLI1	2313	1	1	1	1	1	5
hsa-miR-106a-3p	MIMAT0004517	NPR3	4883	1	1	1	1	1	5
hsa-miR-106a-3p	MIMAT0004517	PCMTD1	115294	1	1	1	1	1	5
hsa-miR-106a-3p	MIMAT0004517	KIAA2022	340533	1	1	1	1	1	5
hsa-miR-106a-3p	MIMAT0004517	FEM1B	10116	1	1	1	1	1	5
hsa-miR-106a-3p	MIMAT0004517	STAU2	27067	1	1	1	1	1	5
hsa-miR-106a-3p	MIMAT0004517	AGGF1	55109	1	1	1	1	1	5
hsa-miR-106a-3p	MIMAT0004517	SH3TC2	79628	1	1	1	1	1	5
hsa-miR-106a-3p	MIMAT0004517	SNCA	6622	1	1	1	1	1	5
hsa-miR-106a-3p	MIMAT0004517	CAST	831	1	1	1	1	1	5
hsa-miR-106a-3p	MIMAT0004517	KAL1	3730	1	1	1	1	1	5
hsa-miR-106a-3p	MIMAT0004517	LONRF2	164832	1	1	1	1	1	5
hsa-miR-106a-3p	MIMAT0004517	CDS2	8760	1	1	1	1	1	5
hsa-miR-106a-3p	MIMAT0004517	WAPAL	23063	1	1	1	1	1	5
hsa-miR-106a-3p	MIMAT0004517	C3orf58	205428	1	1	1	1	1	5
hsa-miR-106a-3p	MIMAT0004517	RPS6KA5	9252	1	1	1	1	1	5
hsa-miR-106a-3p	MIMAT0004517	WDR7	23335	1	1	1	1	1	5
hsa-miR-106a-3p	MIMAT0004517	RAB6B	51560	1	1	1	1	1	5
hsa-miR-106a-3p	MIMAT0004517	GPR107	57720	1	1	1	1	1	5
hsa-miR-106a-3p	MIMAT0004517	ROBO1	6091	1	1	1	1	1	5
hsa-miR-106a-3p	MIMAT0004517	ZNF41	7592	1	1	1	1	1	5
hsa-miR-106a-3p	MIMAT0004517	ADD3	120	1	1	1	1	1	5
hsa-miR-106a-3p	MIMAT0004517	GNA12	2768	1	1	1	1	1	5
hsa-miR-106a-3p	MIMAT0004517	JMY	133746	1	1	1	1	1	5
hsa-miR-106a-3p	MIMAT0004517	SAMD12	401474	1	1	1	1	1	5
hsa-miR-106a-3p	MIMAT0004517	SORBS1	10580	1	1	1	1	1	5
hsa-miR-106a-3p	MIMAT0004517	MYEF2	50804	1	1	1	1	1	5
hsa-miR-106a-3p	MIMAT0004517	FAM178A	55719	1	1	1	1	1	5
hsa-miR-106a-3p	MIMAT0004517	TMX1	81542	1	1	1	1	1	5
hsa-miR-106a-3p	MIMAT0004517	SLC26A4	5172	1	1	1	1	1	5
hsa-miR-106a-3p	MIMAT0004517	STAT3	6774	1	1	1	1	1	5
hsa-miR-106a-3p	MIMAT0004517	CLCN3	1182	1	1	1	1	1	5
hsa-miR-106a-3p	MIMAT0004517	MBP	4155	1	1	1	1	1	5
hsa-miR-106a-3p	MIMAT0004517	PRKG1	5592	1	1	1	1	1	5
hsa-miR-106a-3p	MIMAT0004517	TEAD1	7003	1	1	1	1	1	5
hsa-miR-106a-3p	MIMAT0004517	DUT	1854	1	1	1	1	1	5
hsa-miR-106a-3p	MIMAT0004517	MYCL	4610	1	1	1	1	1	5
hsa-miR-106a-3p	MIMAT0004517	C11orf44	283171	1	1	1	1	1	5
hsa-miR-106a-3p	MIMAT0004517	KIAA0247	9766	1	1	1	1	1	5
hsa-miR-106a-3p	MIMAT0004517	SSBP3	23648	1	1	1	1	1	5
hsa-miR-106a-3p	MIMAT0004517	DIRAS2	54769	1	1	1	1	1	5
hsa-miR-106a-3p	MIMAT0004517	GAREM	64762	1	1	1	1	1	5
hsa-miR-106a-3p	MIMAT0004517	SFRP4	6424	1	1	1	1	1	5
hsa-miR-106a-3p	MIMAT0004517	MFAP5	8076	1	1	1	1	1	5
hsa-miR-106a-3p	MIMAT0004517	BCAT1	586	1	1	1	1	1	5
hsa-miR-106a-3p	MIMAT0004517	HIP1	3092	1	1	1	1	1	5
hsa-miR-106a-3p	MIMAT0004517	LACC1	144811	1	1	1	1	1	5
hsa-miR-106a-3p	MIMAT0004517	STC2	8614	1	1	1	1	1	5
hsa-miR-106a-3p	MIMAT0004517	ZNF275	10838	1	1	1	1	1	5
hsa-miR-106a-3p	MIMAT0004517	C14orf132	56967	1	1	1	1	1	5
hsa-miR-106a-3p	MIMAT0004517	LCOR	84458	1	1	1	1	1	5
hsa-miR-106a-3p	MIMAT0004517	HEG1	57493	1	1	1	1	1	5
hsa-miR-106a-3p	MIMAT0004517	SESTD1	91404	1	1	1	1	1	5
hsa-miR-106a-3p	MIMAT0004517	PURB	5814	1	1	1	1	1	5
hsa-miR-106a-3p	MIMAT0004517	UBC	7316	1	1	1	1	1	5
hsa-miR-106a-3p	MIMAT0004517	AFF2	2334	1	1	1	1	1	5
hsa-miR-106a-3p	MIMAT0004517	OCRL	4952	1	1	1	1	1	5
hsa-miR-106a-3p	MIMAT0004517	LRRC58	116064	1	1	1	1	1	5
hsa-miR-106a-3p	MIMAT0004517	FMN1	342184	1	1	1	1	1	5
hsa-miR-106a-3p	MIMAT0004517	ARL4C	10123	1	1	1	1	1	5
hsa-miR-106a-3p	MIMAT0004517	RBMS3	27303	1	1	1	1	1	5
hsa-miR-106a-3p	MIMAT0004517	TMEM38B	55151	1	1	1	1	1	5
hsa-miR-106a-3p	MIMAT0004517	FAT4	79633	1	1	1	1	1	5
hsa-miR-106a-3p	MIMAT0004517	SNRPA	6626	1	1	1	1	1	5
hsa-miR-106a-3p	MIMAT0004517	CASP2	835	1	1	1	1	1	5
hsa-miR-106a-3p	MIMAT0004517	KCNA2	3737	1	1	1	1	1	5
hsa-miR-106a-3p	MIMAT0004517	SPTSSB	165679	1	1	1	1	1	5
hsa-miR-106a-3p	MIMAT0004517	MPDZ	8777	1	1	1	1	1	5
hsa-miR-106a-3p	MIMAT0004517	ERC1	23085	1	1	1	1	1	5
hsa-miR-106a-3p	MIMAT0004517	LRRC55	219527	1	1	1	1	1	5
hsa-miR-106a-3p	MIMAT0004517	SLIT2	9353	1	1	1	1	1	5
hsa-miR-106a-3p	MIMAT0004517	PHF15	23338	1	1	1	1	1	5
hsa-miR-106a-3p	MIMAT0004517	OTUD6B	51633	1	1	1	1	1	5
hsa-miR-106a-3p	MIMAT0004517	ZFYVE28	57732	1	1	1	1	1	5
hsa-miR-106a-3p	MIMAT0004517	ROBO2	6092	1	1	1	1	1	5
hsa-miR-106a-3p	MIMAT0004517	ZNF84	7637	1	1	1	1	1	5
hsa-miR-106a-3p	MIMAT0004517	AGTR2	186	1	1	1	1	1	5
hsa-miR-106a-3p	MIMAT0004517	GNAQ	2776	1	1	1	1	1	5
hsa-miR-106a-3p	MIMAT0004517	C5orf24	134553	1	1	1	1	1	5
hsa-miR-106a-3p	MIMAT0004517	SLC25A53	401612	1	1	1	1	1	5
hsa-miR-106a-3p	MIMAT0004517	LEPREL4	10609	1	1	1	1	1	5
hsa-miR-106a-3p	MIMAT0004517	TMED5	50999	1	1	1	1	1	5
hsa-miR-106a-3p	MIMAT0004517	WDR52	55779	1	1	1	1	1	5
hsa-miR-106a-3p	MIMAT0004517	SBF2	81846	1	1	1	1	1	5
hsa-miR-106a-3p	MIMAT0004517	PFN2	5217	1	1	1	1	1	5
hsa-miR-106a-3p	MIMAT0004517	VAMP7	6845	1	1	1	1	1	5
hsa-miR-106a-3p	MIMAT0004517	COL4A4	1286	1	1	1	1	1	5
hsa-miR-106a-3p	MIMAT0004517	MEF2A	4205	1	1	1	1	1	5
hsa-miR-106a-3p	MIMAT0004517	MGARP	84709	1	1	1	1	1	5
hsa-miR-106a-3p	MIMAT0004517	MAPK10	5602	1	1	1	1	1	5
hsa-miR-106a-3p	MIMAT0004517	TFAM	7019	1	1	1	1	1	5
hsa-miR-106a-3p	MIMAT0004517	E2F6	1876	1	1	1	1	1	5
hsa-miR-106a-3p	MIMAT0004517	MYF5	4617	1	1	1	1	1	5
hsa-miR-106a-3p	MIMAT0004517	KSR2	283455	1	1	1	1	1	5
hsa-miR-106a-3p	MIMAT0004517	KIAA0232	9778	1	1	1	1	1	5
hsa-miR-106a-3p	MIMAT0004517	SLC7A11	23657	1	1	1	1	1	5
hsa-miR-106a-3p	MIMAT0004517	BNC2	54796	1	1	1	1	1	5
hsa-miR-106a-3p	MIMAT0004517	S100PBP	64766	1	1	1	1	1	5
hsa-miR-106a-3p	MIMAT0004517	SH3BGRL	6451	1	1	1	1	1	5
hsa-miR-106a-3p	MIMAT0004517	ARID1A	8289	1	1	1	1	1	5
hsa-miR-106a-3p	MIMAT0004517	PRDM1	639	1	1	1	1	1	5
hsa-miR-106a-3p	MIMAT0004517	HIP1	3092	1	1	1	1	1	5
hsa-miR-106a-3p	MIMAT0004517	CMTM4	146223	1	1	1	1	1	5
hsa-miR-106a-3p	MIMAT0004517	CDK13	8621	1	1	1	1	1	5
hsa-miR-106a-3p	MIMAT0004517	CPSF6	11052	1	1	1	1	1	5
hsa-miR-106a-3p	MIMAT0004517	STOX2	56977	1	1	1	1	1	5
hsa-miR-106a-3p	MIMAT0004517	ARHGAP31	57514	1	1	1	1	1	5
hsa-miR-106a-3p	MIMAT0004517	ABCD3	5825	1	1	1	1	1	5
hsa-miR-106a-3p	MIMAT0004517	UBE2B	7320	1	1	1	1	1	5
hsa-miR-106a-3p	MIMAT0004517	KDSR	2531	1	1	1	1	1	5
hsa-miR-106a-3p	MIMAT0004517	CNTN3	5067	1	1	1	1	1	5
hsa-miR-106a-3p	MIMAT0004517	C8orf34	116328	1	1	1	1	1	5
hsa-miR-106a-3p	MIMAT0004517	BARHL2	343472	1	1	1	1	1	5
hsa-miR-106a-3p	MIMAT0004517	FAM13A	10144	1	1	1	1	1	5
hsa-miR-106a-3p	MIMAT0004517	RAB30	27314	1	1	1	1	1	5
hsa-miR-106a-3p	MIMAT0004517	SLC25A36	55186	1	1	1	1	1	5
hsa-miR-106a-3p	MIMAT0004517	SRD5A3	79644	1	1	1	1	1	5
hsa-miR-106a-3p	MIMAT0004517	SNTB2	6645	1	1	1	1	1	5
hsa-miR-106a-3p	MIMAT0004517	RUNX2	860	1	1	1	1	1	5
hsa-miR-106a-3p	MIMAT0004517	KPNB1	3837	1	1	1	1	1	5
hsa-miR-106a-3p	MIMAT0004517	PRICKLE2	166336	1	1	1	1	1	5
hsa-miR-106a-3p	MIMAT0004517	NRP2	8828	1	1	1	1	1	5
hsa-miR-106a-3p	MIMAT0004517	CDK19	23097	1	1	1	1	1	5
hsa-miR-106a-3p	MIMAT0004517	ZCCHC24	219654	1	1	1	1	1	5
hsa-miR-106a-3p	MIMAT0004517	NRXN1	9378	1	1	1	1	1	5
hsa-miR-106a-3p	MIMAT0004517	PSD3	23362	1	1	1	1	1	5
hsa-miR-106a-3p	MIMAT0004517	TRAPPC2L	51693	1	1	1	1	1	5
hsa-miR-106a-3p	MIMAT0004517	SLC5A7	60482	1	1	1	1	1	5
hsa-miR-106a-3p	MIMAT0004517	RORC	6097	1	1	1	1	1	5
hsa-miR-106a-3p	MIMAT0004517	ZNF135	7694	1	1	1	1	1	5
hsa-miR-106a-3p	MIMAT0004517	APAF1	317	1	1	1	1	1	5
hsa-miR-106a-3p	MIMAT0004517	GOT2	2806	1	1	1	1	1	5
hsa-miR-106a-3p	MIMAT0004517	NCOA7	135112	1	1	1	1	1	5
hsa-miR-106a-3p	MIMAT0004517	TRIM67	440730	1	1	1	1	1	5
hsa-miR-106a-3p	MIMAT0004517	LEPREL4	10609	1	1	1	1	1	5
hsa-miR-106a-3p	MIMAT0004517	KLHL5	51088	1	1	1	1	1	5
hsa-miR-106a-3p	MIMAT0004517	MBNL3	55796	1	1	1	1	1	5
hsa-miR-106a-3p	MIMAT0004517	DNAL1	83544	1	1	1	1	1	5
hsa-miR-106a-3p	MIMAT0004517	PGM3	5238	1	1	1	1	1	5
hsa-miR-106a-3p	MIMAT0004517	TACC1	6867	1	1	1	1	1	5
hsa-miR-106a-3p	MIMAT0004517	COL12A1	1303	1	1	1	1	1	5
hsa-miR-106a-3p	MIMAT0004517	MEF2C	4208	1	1	1	1	1	5
hsa-miR-106a-3p	MIMAT0004517	CCDC142	84865	1	1	1	1	1	5
hsa-miR-106a-3p	MIMAT0004517	MAPK10	5602	1	1	1	1	1	5
hsa-miR-106a-3p	MIMAT0004517	TGFB2	7042	1	1	1	1	1	5
hsa-miR-106a-3p	MIMAT0004517	EDA	1896	1	1	1	1	1	5
hsa-miR-106a-3p	MIMAT0004517	MYH10	4628	1	1	1	1	1	5
hsa-miR-106a-3p	MIMAT0004517	LIN52	91750	1	1	1	1	1	5
hsa-miR-106a-3p	MIMAT0004517	PRTG	283659	1	1	1	1	1	5
hsa-miR-106a-3p	MIMAT0004517	TSC22D2	9819	1	1	1	1	1	5
hsa-miR-106a-3p	MIMAT0004517	CADM1	23705	1	1	1	1	1	5
hsa-miR-106a-3p	MIMAT0004517	GDAP2	54834	1	1	1	1	1	5
hsa-miR-106a-3p	MIMAT0004517	RMND5A	64795	1	1	1	1	1	5
hsa-miR-106a-3p	MIMAT0004517	SH3GL3	6457	1	1	1	1	1	5
hsa-miR-106a-3p	MIMAT0004517	SNN	8303	1	1	1	1	1	5
hsa-miR-106a-3p	MIMAT0004517	BMP7	655	1	1	1	1	1	5
hsa-miR-106a-3p	MIMAT0004517	HNRNPU	3192	1	1	1	1	1	5
hsa-miR-106a-3p	MIMAT0004517	WIPF2	147179	1	1	1	1	1	5
hsa-miR-106a-3p	MIMAT0004517	LAMTOR3	8649	1	1	1	1	1	5
hsa-miR-106a-3p	MIMAT0004517	ABHD2	11057	1	1	1	1	1	5
hsa-miR-106a-3p	MIMAT0004517	PRDM11	56981	1	1	1	1	1	5
hsa-miR-106a-3p	MIMAT0004517	NYNRIN	57523	1	1	1	1	1	5
hsa-miR-106a-3p	MIMAT0004517	PEX2	5828	1	1	1	1	1	5
hsa-miR-106a-3p	MIMAT0004517	UMPS	7372	1	1	1	1	1	5
hsa-miR-106a-3p	MIMAT0004517	FYB	2533	1	1	1	1	1	5
hsa-miR-106a-3p	MIMAT0004517	PAX5	5079	1	1	1	1	1	5
hsa-miR-106a-3p	MIMAT0004517	MED12L	116931	1	1	1	1	1	5
hsa-miR-106a-3p	MIMAT0004517	FAM73A	374986	1	1	1	1	1	5
hsa-miR-106a-3p	MIMAT0004517	TSHZ1	10194	1	1	1	1	1	5
hsa-miR-106a-3p	MIMAT0004517	OSTM1	28962	1	1	1	1	1	5
hsa-miR-106a-3p	MIMAT0004517	SBNO1	55206	1	1	1	1	1	5
hsa-miR-106a-3p	MIMAT0004517	PANK3	79646	1	1	1	1	1	5
hsa-miR-106a-3p	MIMAT0004517	SORL1	6653	1	1	1	1	1	5
hsa-miR-106a-3p	MIMAT0004517	CBLB	868	1	1	1	1	1	5
hsa-miR-106a-3p	MIMAT0004517	TNPO1	3842	1	1	1	1	1	5
hsa-miR-106a-3p	MIMAT0004517	TMEM64	169200	1	1	1	1	1	5
hsa-miR-106a-3p	MIMAT0004517	SYNJ2	8871	1	1	1	1	1	5
hsa-miR-106a-3p	MIMAT0004517	NFASC	23114	1	1	1	1	1	5
hsa-miR-106a-3p	MIMAT0004517	RSBN1L	222194	1	1	1	1	1	5
hsa-miR-106a-3p	MIMAT0004517	TJP2	9414	1	1	1	1	1	5
hsa-miR-106a-3p	MIMAT0004517	DICER1	23405	1	1	1	1	1	5
hsa-miR-106a-3p	MIMAT0004517	HECA	51696	1	1	1	1	1	5
hsa-miR-106a-3p	MIMAT0004517	UBE2O	63893	1	1	1	1	1	5
hsa-miR-106a-3p	MIMAT0004517	RPL27A	6157	1	1	1	1	1	5
hsa-miR-106a-3p	MIMAT0004517	ZNF148	7707	1	1	1	1	1	5
hsa-miR-106a-3p	MIMAT0004517	APBB2	323	1	1	1	1	1	5
hsa-miR-106a-3p	MIMAT0004517	XCR1	2829	1	1	1	1	1	5
hsa-miR-106a-3p	MIMAT0004517	HINT3	135114	1	1	1	1	1	5
hsa-miR-106a-3p	MIMAT0004517	C16orf52	730094	1	1	1	1	1	5
hsa-miR-106a-3p	MIMAT0004517	TGOLN2	10618	1	1	1	1	1	5
hsa-miR-106a-3p	MIMAT0004517	ASH1L	55870	1	1	1	1	1	5
hsa-miR-106a-3p	MIMAT0004517	TMEM47	83604	1	1	1	1	1	5
hsa-miR-106a-3p	MIMAT0004517	PIK3R1	5295	1	1	1	1	1	5
hsa-miR-106a-3p	MIMAT0004517	TACC1	6867	1	1	1	1	1	5
hsa-miR-106a-3p	MIMAT0004517	CTPS1	1503	1	1	1	1	1	5
hsa-miR-106a-3p	MIMAT0004517	MEIS1	4211	1	1	1	1	1	5
hsa-miR-106a-3p	MIMAT0004517	COQ9	57017	1	1	1	1	1	5
hsa-miR-106a-3p	MIMAT0004517	ZNF382	84911	1	1	1	1	1	5
hsa-miR-106a-3p	MIMAT0004517	PRLR	5618	1	1	1	1	1	5
hsa-miR-106a-3p	MIMAT0004517	TGFBR1	7046	1	1	1	1	1	5
hsa-miR-106a-3p	MIMAT0004517	EFNB2	1948	1	1	1	1	1	5
hsa-miR-106a-3p	MIMAT0004517	MYO5A	4644	1	1	1	1	1	5
hsa-miR-106a-3p	MIMAT0004517	RFT1	91869	1	1	1	1	1	5
hsa-miR-106a-3p	MIMAT0004517	ZNF660	285349	1	1	1	1	1	5
hsa-miR-106a-3p	MIMAT0004517	PJA2	9867	1	1	1	1	1	5
hsa-miR-106a-3p	MIMAT0004517	FLRT2	23768	1	1	1	1	1	5
hsa-miR-106a-3p	MIMAT0004517	UHRF1BP1	54887	1	1	1	1	1	5
hsa-miR-106a-3p	MIMAT0004517	CDCP1	64866	1	1	1	1	1	5
hsa-miR-106a-3p	MIMAT0004517	SIM1	6492	1	1	1	1	1	5
hsa-miR-106a-3p	MIMAT0004517	ZNF282	8427	1	1	1	1	1	5
hsa-miR-106a-3p	MIMAT0004517	BMPR2	659	1	1	1	1	1	5
hsa-miR-106a-3p	MIMAT0004517	AGFG2	3268	1	1	1	1	1	5
hsa-miR-106a-3p	MIMAT0004517	SLC35F3	148641	1	1	1	1	1	5
hsa-miR-106a-3p	MIMAT0004517	NUMB	8650	1	1	1	1	1	5
hsa-miR-106a-3p	MIMAT0004517	IRAK3	11213	1	1	1	1	1	5
hsa-miR-106a-3p	MIMAT0004517	PCDH19	57526	1	1	1	1	1	5
hsa-miR-106a-3p	MIMAT0004517	RAD23B	5887	1	1	1	1	1	5
hsa-miR-106a-3p	MIMAT0004517	UTRN	7402	1	1	1	1	1	5
hsa-miR-106a-3p	MIMAT0004517	GABRA4	2557	1	1	1	1	1	5
hsa-miR-106a-3p	MIMAT0004517	RAB3IP	117177	1	1	1	1	1	5
hsa-miR-106a-3p	MIMAT0004517	PTAR1	375743	1	1	1	1	1	5
hsa-miR-106a-3p	MIMAT0004517	CTDSPL	10217	1	1	1	1	1	5
hsa-miR-106a-3p	MIMAT0004517	STXBP6	29091	1	1	1	1	1	5
hsa-miR-106a-3p	MIMAT0004517	PCMTD2	55251	1	1	1	1	1	5
hsa-miR-106a-3p	MIMAT0004517	MANEA	79694	1	1	1	1	1	5
hsa-miR-106a-3p	MIMAT0004517	PCSK5	5125	1	1	1	1	1	5
hsa-miR-106a-3p	MIMAT0004517	SOX1	6656	1	1	1	1	1	5
hsa-miR-106a-3p	MIMAT0004517	CCND2	894	1	1	1	1	1	5
hsa-miR-106a-3p	MIMAT0004517	KRAS	3845	1	1	1	1	1	5
hsa-miR-106a-3p	MIMAT0004517	VSTM4	196740	1	1	1	1	1	5
hsa-miR-106a-3p	MIMAT0004517	SKAP2	8935	1	1	1	1	1	5
hsa-miR-106a-3p	MIMAT0004517	DCUN1D4	23142	1	1	1	1	1	5
hsa-miR-106a-3p	MIMAT0004517	ATXN3	4287	1	1	1	1	1	5
hsa-miR-106a-3p	MIMAT0004517	ATXN7L1	222255	1	1	1	1	1	5
hsa-miR-106a-3p	MIMAT0004517	AKAP6	9472	1	1	1	1	1	5
hsa-miR-106a-3p	MIMAT0004517	RYBP	23429	1	1	1	1	1	5
hsa-miR-106a-3p	MIMAT0004517	RSF1	51773	1	1	1	1	1	5
hsa-miR-106a-3p	MIMAT0004517	ANO3	63982	1	1	1	1	1	5
hsa-miR-106a-3p	MIMAT0004517	RPS6KB1	6198	1	1	1	1	1	5
hsa-miR-106a-3p	MIMAT0004517	ZFP112	7771	1	1	1	1	1	5
hsa-miR-106a-3p	MIMAT0004517	APC	324	1	1	1	1	1	5
hsa-miR-106a-3p	MIMAT0004517	GRB10	2887	1	1	1	1	1	5
hsa-miR-106a-3p	MIMAT0004517	UNC5D	137970	1	1	1	1	1	5
hsa-miR-106a-3p	MIMAT0004517	TMEM170B	100113407	1	1	1	1	1	5
hsa-miR-106a-3p	MIMAT0004517	IGF2BP1	10642	1	1	1	1	1	5
hsa-miR-106a-3p	MIMAT0004517	NXT2	55916	1	1	1	1	1	5
hsa-miR-106a-3p	MIMAT0004517	GUCD1	83606	1	1	1	1	1	5
hsa-miR-106a-3p	MIMAT0004517	POU2F1	5451	1	1	1	1	1	5
hsa-miR-106a-3p	MIMAT0004517	TADA2A	6871	1	1	1	1	1	5
hsa-miR-106a-3p	MIMAT0004517	DGKB	1607	1	1	1	1	1	5
hsa-miR-106a-3p	MIMAT0004517	C12orf4	57102	1	1	1	1	1	5
hsa-miR-106a-3p	MIMAT0004517	ARHGAP19	84986	1	1	1	1	1	5
hsa-miR-106a-3p	MIMAT0004517	PROX1	5629	1	1	1	1	1	5
hsa-miR-106a-3p	MIMAT0004517	TGFBR2	7048	1	1	1	1	1	5
hsa-miR-106a-3p	MIMAT0004517	ELK4	2005	1	1	1	1	1	5
hsa-miR-106a-3p	MIMAT0004517	MYO6	4646	1	1	1	1	1	5
hsa-miR-106a-3p	MIMAT0004517	RCSD1	92241	1	1	1	1	1	5
hsa-miR-106a-3p	MIMAT0004517	DPH3	285381	1	1	1	1	1	5
hsa-miR-106a-3p	MIMAT0004517	PPP4R1	9989	1	1	1	1	1	5
hsa-miR-106a-3p	MIMAT0004517	ATXN10	25814	1	1	1	1	1	5
hsa-miR-106a-3p	MIMAT0004517	WHSC1L1	54904	1	1	1	1	1	5
hsa-miR-106a-3p	MIMAT0004517	TMEM135	65084	1	1	1	1	1	5
hsa-miR-106a-3p	MIMAT0004517	SKP1	6500	1	1	1	1	1	5
hsa-miR-106a-3p	MIMAT0004517	CUL3	8452	1	1	1	1	1	5
hsa-miR-106a-3p	MIMAT0004517	BNIP2	663	1	1	1	1	1	5
hsa-miR-106a-3p	MIMAT0004517	PRMT2	3275	1	1	1	1	1	5
hsa-miR-106a-3p	MIMAT0004517	PAQR3	152559	1	1	1	1	1	5
hsa-miR-106a-3p	MIMAT0004517	TNKS	8658	1	1	1	1	1	5
hsa-miR-106a-3p	MIMAT0004517	KLF12	11278	1	1	1	1	1	5
hsa-miR-106a-3p	MIMAT0004517	NUFIP2	57532	1	1	1	1	1	5
hsa-miR-106a-3p	MIMAT0004517	RAG1	5896	1	1	1	1	1	5
hsa-miR-106a-3p	MIMAT0004517	VHL	7428	1	1	1	1	1	5
hsa-miR-106a-3p	MIMAT0004517	GABRB2	2561	1	1	1	1	1	5
hsa-miR-106a-3p	MIMAT0004517	SSX2IP	117178	1	1	1	1	1	5
hsa-miR-106a-3p	MIMAT0004517	CA13	377677	1	1	1	1	1	5
hsa-miR-106a-3p	MIMAT0004517	SRRM1	10250	1	1	1	1	1	5
hsa-miR-106a-3p	MIMAT0004517	CTNNA3	29119	1	1	1	1	1	5
hsa-miR-106a-3p	MIMAT0004517	UBE2W	55284	1	1	1	1	1	5
hsa-miR-106a-3p	MIMAT0004517	MOB3B	79817	1	1	1	1	1	5
hsa-miR-106a-3p	MIMAT0004517	PCSK2	5126	1	1	1	1	1	5
hsa-miR-106a-3p	MIMAT0004517	SOX5	6660	1	1	1	1	1	5
hsa-miR-106a-3p	MIMAT0004517	CCNG2	901	1	1	1	1	1	5
hsa-miR-106a-3p	MIMAT0004517	LAMC1	3915	1	1	1	1	1	5
hsa-miR-106a-3p	MIMAT0004517	UBR1	197131	1	1	1	1	1	5
hsa-miR-106a-3p	MIMAT0004517	WASL	8976	1	1	1	1	1	5
hsa-miR-106a-3p	MIMAT0004517	LARP4B	23185	1	1	1	1	1	5
hsa-miR-106a-3p	MIMAT0004517	MKLN1	4289	1	1	1	1	1	5
hsa-miR-106a-3p	MIMAT0004517	RNASEH1	246243	1	1	1	1	1	5
hsa-miR-106a-3p	MIMAT0004517	CXCL14	9547	1	1	1	1	1	5
hsa-miR-106a-3p	MIMAT0004517	AP4E1	23431	1	1	1	1	1	5
hsa-miR-106a-3p	MIMAT0004517	SSH1	54434	1	1	1	1	1	5
hsa-miR-106a-3p	MIMAT0004517	TSPYL2	64061	1	1	1	1	1	5
hsa-miR-106a-3p	MIMAT0004517	CLIP1	6249	1	1	1	1	1	5
hsa-miR-106a-3p	MIMAT0004517	LUZP1	7798	1	1	1	1	1	5
hsa-miR-106a-3p	MIMAT0004517	AR	367	1	1	1	1	1	5
hsa-miR-106a-3p	MIMAT0004517	GRIA4	2893	1	1	1	1	1	5
hsa-miR-106a-3p	MIMAT0004517	DCAF12L1	139170	1	1	1	1	1	5
hsa-miR-106a-3p	MIMAT0004517	MYZAP	100820829	1	1	1	1	1	5
hsa-miR-106a-3p	MIMAT0004517	GNA13	10672	1	1	1	1	1	5
hsa-miR-106a-3p	MIMAT0004517	UBFD1	56061	1	1	1	1	1	5
hsa-miR-106a-3p	MIMAT0004517	SESN2	83667	1	1	1	1	1	5
hsa-miR-106a-3p	MIMAT0004517	POU3F2	5454	1	1	1	1	1	5
hsa-miR-106a-3p	MIMAT0004517	TAF7	6879	1	1	1	1	1	5
hsa-miR-106a-3p	MIMAT0004517	DAPK1	1612	1	1	1	1	1	5
hsa-miR-106a-3p	MIMAT0004517	PELI2	57161	1	1	1	1	1	5
hsa-miR-106a-3p	MIMAT0004517	ATCAY	85300	1	1	1	1	1	5
hsa-miR-106a-3p	MIMAT0004517	HTRA1	5654	1	1	1	1	1	5
hsa-miR-106a-3p	MIMAT0004517	TGFBR3	7049	1	1	1	1	1	5
hsa-miR-106a-3p	MIMAT0004517	EPHA4	2043	1	1	1	1	1	5
hsa-miR-106a-3p	MIMAT0004517	MYO9A	4649	1	1	1	1	1	5
hsa-miR-106a-3p	MIMAT0004517	MOB1B	92597	1	1	1	1	1	5
hsa-miR-106a-3p	MIMAT0004517	SREK1IP1	285672	1	1	1	1	1	5
hsa-miR-106a-3p	MIMAT0004517	PTBP3	9991	1	1	1	1	1	5
hsa-miR-106a-3p	MIMAT0004517	FBXL2	25827	1	1	1	1	1	5
hsa-miR-106a-3p	MIMAT0004517	FAM208B	54906	1	1	1	1	1	5
hsa-miR-106a-3p	MIMAT0004517	WNK3	65267	1	1	1	1	1	5
hsa-miR-106a-3p	MIMAT0004517	SLC1A2	6506	1	1	1	1	1	5
hsa-miR-106a-3p	MIMAT0004517	PIK3R3	8503	1	1	1	1	1	5
hsa-miR-106a-3p	MIMAT0004517	BRAF	673	1	1	1	1	1	5
hsa-miR-106a-3p	MIMAT0004517	HSPA2	3306	1	1	1	1	1	5
hsa-miR-106a-3p	MIMAT0004517	C7orf60	154743	1	1	1	1	1	5
hsa-miR-106a-3p	MIMAT0004517	IRS2	8660	1	1	1	1	1	5
hsa-miR-106a-3p	MIMAT0004517	SEPHS1	22929	1	1	1	1	1	5
hsa-miR-1181	MIMAT0005826	PHOX2B	8929	1	1	1	1	1	5
hsa-miR-1181	MIMAT0005826	MAFB	9935	1	1	1	1	1	5
hsa-miR-1181	MIMAT0005826	NACC2	138151	1	1	1	1	1	5
hsa-miR-1181	MIMAT0005826	C19orf26	255057	1	1	1	1	1	5
hsa-miR-1181	MIMAT0005826	GPR153	387509	1	1	1	1	1	5
hsa-miR-1181	MIMAT0005826	C15orf52	388115	1	1	1	1	1	5
hsa-miR-1287-5p	MIMAT0005878	SLC30A8	169026	1	1	1	1	1	5
hsa-miR-1287-5p	MIMAT0005878	S100B	6285	1	1	1	1	1	5
hsa-miR-1287-5p	MIMAT0005878	CNIH1	10175	1	1	1	1	1	5
hsa-miR-1287-5p	MIMAT0005878	GON4L	54856	1	1	1	1	1	5
hsa-miR-1287-5p	MIMAT0005878	OXNAD1	92106	1	1	1	1	1	5
hsa-miR-1287-5p	MIMAT0005878	FMN1	342184	1	1	1	1	1	5
hsa-miR-1287-5p	MIMAT0005878	NFIC	4782	1	1	1	1	1	5
hsa-miR-1287-5p	MIMAT0005878	TP53BP1	7158	1	1	1	1	1	5
hsa-miR-1287-5p	MIMAT0005878	EID1	23741	1	1	1	1	1	5
hsa-miR-1287-5p	MIMAT0005878	RBM26	64062	1	1	1	1	1	5
hsa-miR-1287-5p	MIMAT0005878	CDH16	1014	1	1	1	1	1	5
hsa-miR-1287-5p	MIMAT0005878	B3GAT1	27087	1	1	1	1	1	5
hsa-miR-1287-5p	MIMAT0005878	HMBOX1	79618	1	1	1	1	1	5
hsa-miR-1287-5p	MIMAT0005878	EFNA5	1946	1	1	1	1	1	5
hsa-miR-1287-5p	MIMAT0005878	CYB5B	80777	1	1	1	1	1	5
hsa-miR-1287-5p	MIMAT0005878	HYLS1	219844	1	1	1	1	1	5
hsa-miR-1287-5p	MIMAT0005878	GFRA1	2674	1	1	1	1	1	5
hsa-miR-1287-5p	MIMAT0005878	STIL	6491	1	1	1	1	1	5
hsa-miR-1287-5p	MIMAT0005878	ATXN2L	11273	1	1	1	1	1	5
hsa-miR-1287-5p	MIMAT0005878	VPS53	55275	1	1	1	1	1	5
hsa-miR-1287-5p	MIMAT0005878	TMC1	117531	1	1	1	1	1	5
hsa-miR-1287-5p	MIMAT0005878	TMEM170B	100113407	1	1	1	1	1	5
hsa-miR-1287-5p	MIMAT0005878	PIK3CB	5291	1	1	1	1	1	5
hsa-miR-1287-5p	MIMAT0005878	FZD3	7976	1	1	1	1	1	5
hsa-miR-1287-5p	MIMAT0005878	LIMD1	8994	1	1	1	1	1	5
hsa-miR-1287-5p	MIMAT0005878	NUPL1	9818	1	1	1	1	1	5
hsa-miR-1287-5p	MIMAT0005878	RLIM	51132	1	1	1	1	1	5
hsa-miR-1287-5p	MIMAT0005878	UBASH3B	84959	1	1	1	1	1	5
hsa-miR-1287-5p	MIMAT0005878	CYB561D1	284613	1	1	1	1	1	5
hsa-miR-1287-5p	MIMAT0005878	MGAT3	4248	1	1	1	1	1	5
hsa-miR-1287-5p	MIMAT0005878	TACC1	6867	1	1	1	1	1	5
hsa-miR-1287-5p	MIMAT0005878	LPIN1	23175	1	1	1	1	1	5
hsa-miR-1287-5p	MIMAT0005878	LPAR5	57121	1	1	1	1	1	5
hsa-miR-1287-5p	MIMAT0005878	BCAT1	586	1	1	1	1	1	5
hsa-miR-1287-5p	MIMAT0005878	SESN3	143686	1	1	1	1	1	5
hsa-miR-1287-5p	MIMAT0005878	PURB	5814	1	1	1	1	1	5
hsa-miR-1287-5p	MIMAT0005878	OLFML2A	169611	1	1	1	1	1	5
hsa-miR-1287-5p	MIMAT0005878	SCN1A	6323	1	1	1	1	1	5
hsa-miR-1287-5p	MIMAT0005878	CTDSPL	10217	1	1	1	1	1	5
hsa-miR-1287-5p	MIMAT0005878	DPP8	54878	1	1	1	1	1	5
hsa-miR-1287-5p	MIMAT0005878	MTDH	92140	1	1	1	1	1	5
hsa-miR-1287-5p	MIMAT0005878	GEN1	348654	1	1	1	1	1	5
hsa-miR-1287-5p	MIMAT0005878	NOTCH2	4853	1	1	1	1	1	5
hsa-miR-1287-5p	MIMAT0005878	TRAF1	7185	1	1	1	1	1	5
hsa-miR-1287-5p	MIMAT0005878	NIPBL	25836	1	1	1	1	1	5
hsa-miR-1287-5p	MIMAT0005878	TOR3A	64222	1	1	1	1	1	5
hsa-miR-1287-5p	MIMAT0005878	CHN1	1123	1	1	1	1	1	5
hsa-miR-1287-5p	MIMAT0005878	AFF4	27125	1	1	1	1	1	5
hsa-miR-1287-5p	MIMAT0005878	FAM49A	81553	1	1	1	1	1	5
hsa-miR-1287-5p	MIMAT0005878	MPEG1	219972	1	1	1	1	1	5
hsa-miR-1287-5p	MIMAT0005878	GNG4	2786	1	1	1	1	1	5
hsa-miR-1287-5p	MIMAT0005878	SLC8A1	6546	1	1	1	1	1	5
hsa-miR-1287-5p	MIMAT0005878	CASC3	22794	1	1	1	1	1	5
hsa-miR-1287-5p	MIMAT0005878	C4orf19	55286	1	1	1	1	1	5
hsa-miR-1287-5p	MIMAT0005878	ANKRD22	118932	1	1	1	1	1	5
hsa-miR-1287-5p	MIMAT0005878	PPM1A	5494	1	1	1	1	1	5
hsa-miR-1287-5p	MIMAT0005878	KAT6A	7994	1	1	1	1	1	5
hsa-miR-1287-5p	MIMAT0005878	PVR	5817	1	1	1	1	1	5
hsa-miR-1287-5p	MIMAT0005878	CLDN12	9069	1	1	1	1	1	5
hsa-miR-1287-5p	MIMAT0005878	TSC22D2	9819	1	1	1	1	1	5
hsa-miR-1287-5p	MIMAT0005878	FAM53C	51307	1	1	1	1	1	5
hsa-miR-1287-5p	MIMAT0005878	STON2	85439	1	1	1	1	1	5
hsa-miR-1287-5p	MIMAT0005878	SEC14L4	284904	1	1	1	1	1	5
hsa-miR-1287-5p	MIMAT0005878	MKLN1	4289	1	1	1	1	1	5
hsa-miR-1287-5p	MIMAT0005878	TAL1	6886	1	1	1	1	1	5
hsa-miR-1287-5p	MIMAT0005878	PACS2	23241	1	1	1	1	1	5
hsa-miR-1287-5p	MIMAT0005878	PAK7	57144	1	1	1	1	1	5
hsa-miR-1287-5p	MIMAT0005878	BDNF	627	1	1	1	1	1	5
hsa-miR-1287-5p	MIMAT0005878	CD300LG	146894	1	1	1	1	1	5
hsa-miR-1287-5p	MIMAT0005878	C22orf46	79640	1	1	1	1	1	5
hsa-miR-1287-5p	MIMAT0005878	ZNF384	171017	1	1	1	1	1	5
hsa-miR-1287-5p	MIMAT0005878	EFNB2	1948	1	1	1	1	1	5
hsa-miR-1287-5p	MIMAT0005878	CCL22	6367	1	1	1	1	1	5
hsa-miR-1287-5p	MIMAT0005878	RCAN2	10231	1	1	1	1	1	5
hsa-miR-1287-5p	MIMAT0005878	WHSC1L1	54904	1	1	1	1	1	5
hsa-miR-1287-5p	MIMAT0005878	ZNF585B	92285	1	1	1	1	1	5
hsa-miR-1287-5p	MIMAT0005878	C15orf52	388115	1	1	1	1	1	5
hsa-miR-1287-5p	MIMAT0005878	OAS3	4940	1	1	1	1	1	5
hsa-miR-1287-5p	MIMAT0005878	TRH	7200	1	1	1	1	1	5
hsa-miR-1287-5p	MIMAT0005878	DCAF12	25853	1	1	1	1	1	5
hsa-miR-1287-5p	MIMAT0005878	XPO4	64328	1	1	1	1	1	5
hsa-miR-1287-5p	MIMAT0005878	CLCN5	1184	1	1	1	1	1	5
hsa-miR-1287-5p	MIMAT0005878	TMOD2	29767	1	1	1	1	1	5
hsa-miR-1287-5p	MIMAT0005878	C1orf21	81563	1	1	1	1	1	5
hsa-miR-1287-5p	MIMAT0005878	CDHR3	222256	1	1	1	1	1	5
hsa-miR-1287-5p	MIMAT0005878	MCHR1	2847	1	1	1	1	1	5
hsa-miR-1287-5p	MIMAT0005878	SLIT3	6586	1	1	1	1	1	5
hsa-miR-1287-5p	MIMAT0005878	VASH1	22846	1	1	1	1	1	5
hsa-miR-1287-5p	MIMAT0005878	SYNJ2BP	55333	1	1	1	1	1	5
hsa-miR-1287-5p	MIMAT0005878	FSD2	123722	1	1	1	1	1	5
hsa-miR-1287-5p	MIMAT0005878	PPP1CB	5500	1	1	1	1	1	5
hsa-miR-1287-5p	MIMAT0005878	GAS7	8522	1	1	1	1	1	5
hsa-miR-1287-5p	MIMAT0005878	PEX5	5830	1	1	1	1	1	5
hsa-miR-1287-5p	MIMAT0005878	REPS2	9185	1	1	1	1	1	5
hsa-miR-1287-5p	MIMAT0005878	AREL1	9870	1	1	1	1	1	5
hsa-miR-1287-5p	MIMAT0005878	ZCCHC17	51538	1	1	1	1	1	5
hsa-miR-1287-5p	MIMAT0005878	KIAA1755	85449	1	1	1	1	1	5
hsa-miR-1287-5p	MIMAT0005878	C3orf70	285382	1	1	1	1	1	5
hsa-miR-1287-5p	MIMAT0005878	MAP3K9	4293	1	1	1	1	1	5
hsa-miR-1287-5p	MIMAT0005878	TEAD3	7005	1	1	1	1	1	5
hsa-miR-1287-5p	MIMAT0005878	ZC3H7B	23264	1	1	1	1	1	5
hsa-miR-1287-5p	MIMAT0005878	SHROOM4	57477	1	1	1	1	1	5
hsa-miR-1287-5p	MIMAT0005878	BNIP2	663	1	1	1	1	1	5
hsa-miR-1287-5p	MIMAT0005878	VSIG10L	147645	1	1	1	1	1	5
hsa-miR-1287-5p	MIMAT0005878	CLN5	1203	1	1	1	1	1	5
hsa-miR-1287-5p	MIMAT0005878	PPP1R3B	79660	1	1	1	1	1	5
hsa-miR-1287-5p	MIMAT0005878	SCAMP5	192683	1	1	1	1	1	5
hsa-miR-1287-5p	MIMAT0005878	MEGF6	1953	1	1	1	1	1	5
hsa-miR-1287-5p	MIMAT0005878	SEL1L	6400	1	1	1	1	1	5
hsa-miR-1287-5p	MIMAT0005878	TESK2	10420	1	1	1	1	1	5
hsa-miR-1287-5p	MIMAT0005878	CHTF8	54921	1	1	1	1	1	5
hsa-miR-1287-5p	MIMAT0005878	GLCCI1	113263	1	1	1	1	1	5
hsa-miR-1287-5p	MIMAT0005878	RNF207	388591	1	1	1	1	1	5
hsa-miR-1287-5p	MIMAT0005878	OPCML	4978	1	1	1	1	1	5
hsa-miR-1287-5p	MIMAT0005878	UBP1	7342	1	1	1	1	1	5
hsa-miR-1287-5p	MIMAT0005878	PLEKHG4	25894	1	1	1	1	1	5
hsa-miR-1287-5p	MIMAT0005878	MRPS25	64432	1	1	1	1	1	5
hsa-miR-1287-5p	MIMAT0005878	TFCP2L1	29842	1	1	1	1	1	5
hsa-miR-1287-5p	MIMAT0005878	TRIM7	81786	1	1	1	1	1	5
hsa-miR-1287-5p	MIMAT0005878	SLC29A4	222962	1	1	1	1	1	5
hsa-miR-1287-5p	MIMAT0005878	HAS2	3037	1	1	1	1	1	5
hsa-miR-1287-5p	MIMAT0005878	SMARCE1	6605	1	1	1	1	1	5
hsa-miR-1287-5p	MIMAT0005878	MON1B	22879	1	1	1	1	1	5
hsa-miR-1287-5p	MIMAT0005878	FAM46A	55603	1	1	1	1	1	5
hsa-miR-1287-5p	MIMAT0005878	PLA2G4E	123745	1	1	1	1	1	5
hsa-miR-1287-5p	MIMAT0005878	PPP2R3A	5523	1	1	1	1	1	5
hsa-miR-1287-5p	MIMAT0005878	MKNK1	8569	1	1	1	1	1	5
hsa-miR-1287-5p	MIMAT0005878	RAB3B	5865	1	1	1	1	1	5
hsa-miR-1287-5p	MIMAT0005878	UBE2L6	9246	1	1	1	1	1	5
hsa-miR-1287-5p	MIMAT0005878	FCHSD2	9873	1	1	1	1	1	5
hsa-miR-1287-5p	MIMAT0005878	CLIC5	53405	1	1	1	1	1	5
hsa-miR-1287-5p	MIMAT0005878	DISP2	85455	1	1	1	1	1	5
hsa-miR-1287-5p	MIMAT0005878	SH3PXD2B	285590	1	1	1	1	1	5
hsa-miR-1287-5p	MIMAT0005878	MLLT3	4300	1	1	1	1	1	5
hsa-miR-1287-5p	MIMAT0005878	TEF	7008	1	1	1	1	1	5
hsa-miR-1287-5p	MIMAT0005878	DPY19L1	23333	1	1	1	1	1	5
hsa-miR-1287-5p	MIMAT0005878	KIAA1324	57535	1	1	1	1	1	5
hsa-miR-1287-5p	MIMAT0005878	MPPED2	744	1	1	1	1	1	5
hsa-miR-1287-5p	MIMAT0005878	FAM117B	150864	1	1	1	1	1	5
hsa-miR-1287-5p	MIMAT0005878	CREM	1390	1	1	1	1	1	5
hsa-miR-1287-5p	MIMAT0005878	PARP8	79668	1	1	1	1	1	5
hsa-miR-1287-5p	MIMAT0005878	VSTM4	196740	1	1	1	1	1	5
hsa-miR-1287-5p	MIMAT0005878	EGFR	1956	1	1	1	1	1	5
hsa-miR-1287-5p	MIMAT0005878	SFRP1	6422	1	1	1	1	1	5
hsa-miR-1287-5p	MIMAT0005878	SEMA4D	10507	1	1	1	1	1	5
hsa-miR-1287-5p	MIMAT0005878	UBE2R2	54926	1	1	1	1	1	5
hsa-miR-1287-5p	MIMAT0005878	TEX261	113419	1	1	1	1	1	5
hsa-miR-1287-5p	MIMAT0005878	SLC6A17	388662	1	1	1	1	1	5
hsa-miR-1287-5p	MIMAT0005878	SIX6	4990	1	1	1	1	1	5
hsa-miR-1287-5p	MIMAT0005878	COL14A1	7373	1	1	1	1	1	5
hsa-miR-1287-5p	MIMAT0005878	TIPARP	25976	1	1	1	1	1	5
hsa-miR-1287-5p	MIMAT0005878	SLC13A3	64849	1	1	1	1	1	5
hsa-miR-1287-5p	MIMAT0005878	PNMA3	29944	1	1	1	1	1	5
hsa-miR-1287-5p	MIMAT0005878	STK40	83931	1	1	1	1	1	5
hsa-miR-1287-5p	MIMAT0005878	FNDC5	252995	1	1	1	1	1	5
hsa-miR-1287-5p	MIMAT0005878	HOXA3	3200	1	1	1	1	1	5
hsa-miR-1287-5p	MIMAT0005878	SNTB2	6645	1	1	1	1	1	5
hsa-miR-1287-5p	MIMAT0005878	ELL2	22936	1	1	1	1	1	5
hsa-miR-1287-5p	MIMAT0005878	ARHGEF40	55701	1	1	1	1	1	5
hsa-miR-1287-5p	MIMAT0005878	SNX20	124460	1	1	1	1	1	5
hsa-miR-1287-5p	MIMAT0005878	PPT1	5538	1	1	1	1	1	5
hsa-miR-1287-5p	MIMAT0005878	STK16	8576	1	1	1	1	1	5
hsa-miR-1287-5p	MIMAT0005878	RAD9A	5883	1	1	1	1	1	5
hsa-miR-1287-5p	MIMAT0005878	PPIG	9360	1	1	1	1	1	5
hsa-miR-1287-5p	MIMAT0005878	POM121	9883	1	1	1	1	1	5
hsa-miR-1287-5p	MIMAT0005878	ADAM22	53616	1	1	1	1	1	5
hsa-miR-1287-5p	MIMAT0005878	SSH2	85464	1	1	1	1	1	5
hsa-miR-1287-5p	MIMAT0005878	C5orf51	285636	1	1	1	1	1	5
hsa-miR-1287-5p	MIMAT0005878	MOCS2	4338	1	1	1	1	1	5
hsa-miR-1287-5p	MIMAT0005878	TFAM	7019	1	1	1	1	1	5
hsa-miR-1287-5p	MIMAT0005878	SZT2	23334	1	1	1	1	1	5
hsa-miR-1287-5p	MIMAT0005878	NLGN2	57555	1	1	1	1	1	5
hsa-miR-1287-5p	MIMAT0005878	MYRF	745	1	1	1	1	1	5
hsa-miR-1287-5p	MIMAT0005878	SLC16A14	151473	1	1	1	1	1	5
hsa-miR-1287-5p	MIMAT0005878	CRK	1398	1	1	1	1	1	5
hsa-miR-1287-5p	MIMAT0005878	CLMP	79827	1	1	1	1	1	5
hsa-miR-1287-5p	MIMAT0005878	PLD5	200150	1	1	1	1	1	5
hsa-miR-1287-5p	MIMAT0005878	ENG	2022	1	1	1	1	1	5
hsa-miR-1287-5p	MIMAT0005878	SGCD	6444	1	1	1	1	1	5
hsa-miR-1287-5p	MIMAT0005878	CDC42EP3	10602	1	1	1	1	1	5
hsa-miR-1287-5p	MIMAT0005878	FAM120C	54954	1	1	1	1	1	5
hsa-miR-1287-5p	MIMAT0005878	CYP2U1	113612	1	1	1	1	1	5
hsa-miR-1287-5p	MIMAT0005878	C2orf68	388969	1	1	1	1	1	5
hsa-miR-1287-5p	MIMAT0005878	ORC2	4999	1	1	1	1	1	5
hsa-miR-1287-5p	MIMAT0005878	XBP1	7494	1	1	1	1	1	5
hsa-miR-1287-5p	MIMAT0005878	SS18L1	26039	1	1	1	1	1	5
hsa-miR-1287-5p	MIMAT0005878	RFX7	64864	1	1	1	1	1	5
hsa-miR-1287-5p	MIMAT0005878	NRBF2	29982	1	1	1	1	1	5
hsa-miR-1287-5p	MIMAT0005878	NLRC5	84166	1	1	1	1	1	5
hsa-miR-1287-5p	MIMAT0005878	LCLAT1	253558	1	1	1	1	1	5
hsa-miR-1287-5p	MIMAT0005878	HOXA11	3207	1	1	1	1	1	5
hsa-miR-1287-5p	MIMAT0005878	SOX11	6664	1	1	1	1	1	5
hsa-miR-1287-5p	MIMAT0005878	EMC1	23065	1	1	1	1	1	5
hsa-miR-1287-5p	MIMAT0005878	WDR52	55779	1	1	1	1	1	5
hsa-miR-1287-5p	MIMAT0005878	LSM12	124801	1	1	1	1	1	5
hsa-miR-1287-5p	MIMAT0005878	PRKAR1A	5573	1	1	1	1	1	5
hsa-miR-1287-5p	MIMAT0005878	KLF7	8609	1	1	1	1	1	5
hsa-miR-1287-5p	MIMAT0005878	RNF217	154214	1	1	1	1	1	5
hsa-miR-1287-5p	MIMAT0005878	RAD23B	5887	1	1	1	1	1	5
hsa-miR-1287-5p	MIMAT0005878	ARHGEF6	9459	1	1	1	1	1	5
hsa-miR-1287-5p	MIMAT0005878	SRGAP3	9901	1	1	1	1	1	5
hsa-miR-1287-5p	MIMAT0005878	GFOD1	54438	1	1	1	1	1	5
hsa-miR-1287-5p	MIMAT0005878	SSH2	85464	1	1	1	1	1	5
hsa-miR-1287-5p	MIMAT0005878	FAM83H	286077	1	1	1	1	1	5
hsa-miR-1287-5p	MIMAT0005878	MTHFR	4524	1	1	1	1	1	5
hsa-miR-1287-5p	MIMAT0005878	TGFB2	7042	1	1	1	1	1	5
hsa-miR-1287-5p	MIMAT0005878	LARP1	23367	1	1	1	1	1	5
hsa-miR-1287-5p	MIMAT0005878	KLHL8	57563	1	1	1	1	1	5
hsa-miR-1287-5p	MIMAT0005878	LDLRAD4	753	1	1	1	1	1	5
hsa-miR-1287-5p	MIMAT0005878	CX3CR1	1524	1	1	1	1	1	5
hsa-miR-1287-5p	MIMAT0005878	DHDDS	79947	1	1	1	1	1	5
hsa-miR-1287-5p	MIMAT0005878	C4orf46	201725	1	1	1	1	1	5
hsa-miR-1287-5p	MIMAT0005878	STOM	2040	1	1	1	1	1	5
hsa-miR-1287-5p	MIMAT0005878	SH3BP2	6452	1	1	1	1	1	5
hsa-miR-1287-5p	MIMAT0005878	STAMBP	10617	1	1	1	1	1	5
hsa-miR-1287-5p	MIMAT0005878	CDCA4	55038	1	1	1	1	1	5
hsa-miR-1287-5p	MIMAT0005878	MARCH3	115123	1	1	1	1	1	5
hsa-miR-1287-5p	MIMAT0005878	VGLL3	389136	1	1	1	1	1	5
hsa-miR-1287-5p	MIMAT0005878	ORC5	5001	1	1	1	1	1	5
hsa-miR-1287-5p	MIMAT0005878	ZNF24	7572	1	1	1	1	1	5
hsa-miR-1287-5p	MIMAT0005878	KLHL3	26249	1	1	1	1	1	5
hsa-miR-1287-5p	MIMAT0005878	RSRC2	65117	1	1	1	1	1	5
hsa-miR-1287-5p	MIMAT0005878	CD209	30835	1	1	1	1	1	5
hsa-miR-1287-5p	MIMAT0005878	LCOR	84458	1	1	1	1	1	5
hsa-miR-1287-5p	MIMAT0005878	UBN2	254048	1	1	1	1	1	5
hsa-miR-1287-5p	MIMAT0005878	HOXD10	3236	1	1	1	1	1	5
hsa-miR-1287-5p	MIMAT0005878	SPTB	6710	1	1	1	1	1	5
hsa-miR-1287-5p	MIMAT0005878	CMTR1	23070	1	1	1	1	1	5
hsa-miR-1287-5p	MIMAT0005878	GPRC5C	55890	1	1	1	1	1	5
hsa-miR-1287-5p	MIMAT0005878	ARHGAP1	392	1	1	1	1	1	5
hsa-miR-1287-5p	MIMAT0005878	LIX1L	128077	1	1	1	1	1	5
hsa-miR-1287-5p	MIMAT0005878	MAPK1	5594	1	1	1	1	1	5
hsa-miR-1287-5p	MIMAT0005878	STC2	8614	1	1	1	1	1	5
hsa-miR-1287-5p	MIMAT0005878	ZDHHC15	158866	1	1	1	1	1	5
hsa-miR-1287-5p	MIMAT0005878	RALA	5898	1	1	1	1	1	5
hsa-miR-1287-5p	MIMAT0005878	LPGAT1	9926	1	1	1	1	1	5
hsa-miR-1287-5p	MIMAT0005878	GNB1L	54584	1	1	1	1	1	5
hsa-miR-1287-5p	MIMAT0005878	NAV3	89795	1	1	1	1	1	5
hsa-miR-1287-5p	MIMAT0005878	FAM83H	286077	1	1	1	1	1	5
hsa-miR-1287-5p	MIMAT0005878	MYO1D	4642	1	1	1	1	1	5
hsa-miR-1287-5p	MIMAT0005878	TGFBI	7045	1	1	1	1	1	5
hsa-miR-1287-5p	MIMAT0005878	CBX6	23466	1	1	1	1	1	5
hsa-miR-1287-5p	MIMAT0005878	BEND3	57673	1	1	1	1	1	5
hsa-miR-1287-5p	MIMAT0005878	CA8	767	1	1	1	1	1	5
hsa-miR-1287-5p	MIMAT0005878	CXADR	1525	1	1	1	1	1	5
hsa-miR-1287-5p	MIMAT0005878	FBXO11	80204	1	1	1	1	1	5
hsa-miR-1287-5p	MIMAT0005878	CCDC125	202243	1	1	1	1	1	5
hsa-miR-1287-5p	MIMAT0005878	ETV6	2120	1	1	1	1	1	5
hsa-miR-1287-5p	MIMAT0005878	SH3GL2	6456	1	1	1	1	1	5
hsa-miR-1287-5p	MIMAT0005878	CORIN	10699	1	1	1	1	1	5
hsa-miR-1287-5p	MIMAT0005878	MRPS10	55173	1	1	1	1	1	5
hsa-miR-1287-5p	MIMAT0005878	LRRC58	116064	1	1	1	1	1	5
hsa-miR-1287-5p	MIMAT0005878	C9orf170	401535	1	1	1	1	1	5
hsa-miR-1287-5p	MIMAT0005878	P2RY2	5029	1	1	1	1	1	5
hsa-miR-1287-5p	MIMAT0005878	VEZF1	7716	1	1	1	1	1	5
hsa-miR-1287-5p	MIMAT0005878	LHX6	26468	1	1	1	1	1	5
hsa-miR-1287-5p	MIMAT0005878	CAPRIN2	65981	1	1	1	1	1	5
hsa-miR-1287-5p	MIMAT0005878	LRRC14	9684	1	1	1	1	1	5
hsa-miR-1287-5p	MIMAT0005878	RNF141	50862	1	1	1	1	1	5
hsa-miR-1287-5p	MIMAT0005878	SRRM4	84530	1	1	1	1	1	5
hsa-miR-1287-5p	MIMAT0005878	RNF169	254225	1	1	1	1	1	5
hsa-miR-1287-5p	MIMAT0005878	HTR4	3360	1	1	1	1	1	5
hsa-miR-1287-5p	MIMAT0005878	SSR3	6747	1	1	1	1	1	5
hsa-miR-1287-5p	MIMAT0005878	ERC1	23085	1	1	1	1	1	5
hsa-miR-1287-5p	MIMAT0005878	CTTNBP2NL	55917	1	1	1	1	1	5
hsa-miR-1287-5p	MIMAT0005878	ARRB1	408	1	1	1	1	1	5
hsa-miR-1287-5p	MIMAT0005878	UGT3A1	133688	1	1	1	1	1	5
hsa-miR-1287-5p	MIMAT0005878	MAPK10	5602	1	1	1	1	1	5
hsa-miR-1287-5p	MIMAT0005878	LAMTOR3	8649	1	1	1	1	1	5
hsa-miR-1287-5p	MIMAT0005878	TRPV3	162514	1	1	1	1	1	5
hsa-miR-1287-5p	MIMAT0005878	RAP2B	5912	1	1	1	1	1	5
hsa-miR-1287-5p	MIMAT0005878	NUP153	9972	1	1	1	1	1	5
hsa-miR-1287-5p	MIMAT0005878	CCNJ	54619	1	1	1	1	1	5
hsa-miR-1287-5p	MIMAT0005878	NAV1	89796	1	1	1	1	1	5
hsa-miR-1287-5p	MIMAT0005878	SCARA5	286133	1	1	1	1	1	5
hsa-miR-1287-5p	MIMAT0005878	NCAM2	4685	1	1	1	1	1	5
hsa-miR-1287-5p	MIMAT0005878	THRB	7068	1	1	1	1	1	5
hsa-miR-1287-5p	MIMAT0005878	HEY2	23493	1	1	1	1	1	5
hsa-miR-1287-5p	MIMAT0005878	ZBTB26	57684	1	1	1	1	1	5
hsa-miR-1287-5p	MIMAT0005878	DDR1	780	1	1	1	1	1	5
hsa-miR-1287-5p	MIMAT0005878	FTO	79068	1	1	1	1	1	5
hsa-miR-1287-5p	MIMAT0005878	DHFR	1719	1	1	1	1	1	5
hsa-miR-1287-5p	MIMAT0005878	OPA3	80207	1	1	1	1	1	5
hsa-miR-1287-5p	MIMAT0005878	ANKS6	203286	1	1	1	1	1	5
hsa-miR-1287-5p	MIMAT0005878	FGF5	2250	1	1	1	1	1	5
hsa-miR-1287-5p	MIMAT0005878	SHC1	6464	1	1	1	1	1	5
hsa-miR-1287-5p	MIMAT0005878	ZBTB6	10773	1	1	1	1	1	5
hsa-miR-1287-5p	MIMAT0005878	RNF220	55182	1	1	1	1	1	5
hsa-miR-1287-5p	MIMAT0005878	LYPD1	116372	1	1	1	1	1	5
hsa-miR-1287-5p	MIMAT0005878	IQSEC3	440073	1	1	1	1	1	5
hsa-miR-1287-5p	MIMAT0005878	PAPPA	5069	1	1	1	1	1	5
hsa-miR-1287-5p	MIMAT0005878	ZFAND5	7763	1	1	1	1	1	5
hsa-miR-1287-5p	MIMAT0005878	CNNM1	26507	1	1	1	1	1	5
hsa-miR-1287-5p	MIMAT0005878	FAM115A	9747	1	1	1	1	1	5
hsa-miR-1287-5p	MIMAT0005878	DESI2	51029	1	1	1	1	1	5
hsa-miR-1287-5p	MIMAT0005878	TMEM185A	84548	1	1	1	1	1	5
hsa-miR-1287-5p	MIMAT0005878	HS6ST3	266722	1	1	1	1	1	5
hsa-miR-1287-5p	MIMAT0005878	KCNJ2	3759	1	1	1	1	1	5
hsa-miR-1287-5p	MIMAT0005878	STK10	6793	1	1	1	1	1	5
hsa-miR-1287-5p	MIMAT0005878	KIF1B	23095	1	1	1	1	1	5
hsa-miR-1287-5p	MIMAT0005878	NKRF	55922	1	1	1	1	1	5
hsa-miR-1287-5p	MIMAT0005878	ASAH1	427	1	1	1	1	1	5
hsa-miR-1287-5p	MIMAT0005878	SPIN4	139886	1	1	1	1	1	5
hsa-miR-1287-5p	MIMAT0005878	MAPK10	5602	1	1	1	1	1	5
hsa-miR-1287-5p	MIMAT0005878	NOL4	8715	1	1	1	1	1	5
hsa-miR-1287-5p	MIMAT0005878	GPR113	165082	1	1	1	1	1	5
hsa-miR-1287-5p	MIMAT0005878	RFX1	5989	1	1	1	1	1	5
hsa-miR-1287-5p	MIMAT0005878	HDAC5	10014	1	1	1	1	1	5
hsa-miR-1287-5p	MIMAT0005878	RSBN1	54665	1	1	1	1	1	5
hsa-miR-1287-5p	MIMAT0005878	EMILIN3	90187	1	1	1	1	1	5
hsa-miR-1287-5p	MIMAT0005878	EIF4E3	317649	1	1	1	1	1	5
hsa-miR-1287-5p	MIMAT0005878	NFATC4	4776	1	1	1	1	1	5
hsa-miR-1287-5p	MIMAT0005878	TLR4	7099	1	1	1	1	1	5
hsa-miR-1287-5p	MIMAT0005878	R3HDM1	23518	1	1	1	1	1	5
hsa-miR-1287-5p	MIMAT0005878	SLC7A14	57709	1	1	1	1	1	5
hsa-miR-1287-5p	MIMAT0005878	CACNA2D1	781	1	1	1	1	1	5
hsa-miR-1287-5p	MIMAT0005878	MYOF	26509	1	1	1	1	1	5
hsa-miR-1287-5p	MIMAT0005878	BIRC7	79444	1	1	1	1	1	5
hsa-miR-1287-5p	MIMAT0005878	DPH1	1801	1	1	1	1	1	5
hsa-miR-1287-5p	MIMAT0005878	PRR3	80742	1	1	1	1	1	5
hsa-miR-1287-5p	MIMAT0005878	SENP5	205564	1	1	1	1	1	5
hsa-miR-1287-5p	MIMAT0005878	FOXO3	2309	1	1	1	1	1	5
hsa-miR-1287-5p	MIMAT0005878	ST3GAL1	6482	1	1	1	1	1	5
hsa-miR-1287-5p	MIMAT0005878	PAPD7	11044	1	1	1	1	1	5
hsa-miR-1287-5p	MIMAT0005878	RIC8B	55188	1	1	1	1	1	5
hsa-miR-1287-5p	MIMAT0005878	RAB39B	116442	1	1	1	1	1	5
hsa-miR-1287-5p	MIMAT0005878	ZNF704	619279	1	1	1	1	1	5
hsa-miR-1287-5p	MIMAT0005878	PGM3	5238	1	1	1	1	1	5
hsa-miR-1287-5p	MIMAT0005878	LRP8	7804	1	1	1	1	1	5
hsa-miR-1287-5p	MIMAT0005878	KMT2B	9757	1	1	1	1	1	5
hsa-miR-1287-5p	MIMAT0005878	NMD3	51068	1	1	1	1	1	5
hsa-miR-1287-5p	MIMAT0005878	ST6GAL2	84620	1	1	1	1	1	5
hsa-miR-1287-5p	MIMAT0005878	TMED8	283578	1	1	1	1	1	5
hsa-miR-1287-5p	MIMAT0005878	AFF3	3899	1	1	1	1	1	5
hsa-miR-1287-5p	MIMAT0005878	STX3	6809	1	1	1	1	1	5
hsa-miR-1287-5p	MIMAT0005878	FAM179B	23116	1	1	1	1	1	5
hsa-miR-1287-5p	MIMAT0005878	ANKH	56172	1	1	1	1	1	5
hsa-miR-1287-5p	MIMAT0005878	ATRX	546	1	1	1	1	1	5
hsa-miR-1287-5p	MIMAT0005878	SYT9	143425	1	1	1	1	1	5
hsa-miR-1287-5p	MIMAT0005878	PTEN	5728	1	1	1	1	1	5
hsa-miR-1287-5p	MIMAT0005878	CDS2	8760	1	1	1	1	1	5
hsa-miR-1287-5p	MIMAT0005878	THAP5	168451	1	1	1	1	1	5
hsa-miR-1287-5p	MIMAT0005878	RPS23	6228	1	1	1	1	1	5
hsa-miR-1287-5p	MIMAT0005878	FARP1	10160	1	1	1	1	1	5
hsa-miR-1287-5p	MIMAT0005878	RBFOX1	54715	1	1	1	1	1	5
hsa-miR-1287-5p	MIMAT0005878	FMNL3	91010	1	1	1	1	1	5
hsa-miR-1287-5p	MIMAT0005878	RAB43	339122	1	1	1	1	1	5
hsa-miR-1287-5p	MIMAT0005878	NFIB	4781	1	1	1	1	1	5
hsa-miR-1287-5p	MIMAT0005878	TMOD1	7111	1	1	1	1	1	5
hsa-miR-1287-5p	MIMAT0005878	SLC7A11	23657	1	1	1	1	1	5
hsa-miR-1287-5p	MIMAT0005878	SLC22A23	63027	1	1	1	1	1	5
hsa-miR-1287-5p	MIMAT0005878	CASP8	841	1	1	1	1	1	5
hsa-miR-1287-5p	MIMAT0005878	AGO1	26523	1	1	1	1	1	5
hsa-miR-1287-5p	MIMAT0005878	ATP13A3	79572	1	1	1	1	1	5
hsa-miR-1287-5p	MIMAT0005878	DTNA	1837	1	1	1	1	1	5
hsa-miR-1287-5p	MIMAT0005878	ITIH5	80760	1	1	1	1	1	5
hsa-miR-1287-5p	MIMAT0005878	TYSND1	219743	1	1	1	1	1	5
hsa-miR-1287-5p	MIMAT0005878	GABRB3	2562	1	1	1	1	1	5
hsa-miR-1287-5p	MIMAT0005878	ST3GAL2	6483	1	1	1	1	1	5
hsa-miR-1287-5p	MIMAT0005878	CELF3	11189	1	1	1	1	1	5
hsa-miR-1287-5p	MIMAT0005878	LEPREL1	55214	1	1	1	1	1	5
hsa-miR-1287-5p	MIMAT0005878	GALNT15	117248	1	1	1	1	1	5
hsa-miR-1287-5p	MIMAT0005878	FAM227A	646851	1	1	1	1	1	5
hsa-miR-1287-5p	MIMAT0005878	PHKG2	5261	1	1	1	1	1	5
hsa-miR-1287-5p	MIMAT0005878	RAB7A	7879	1	1	1	1	1	5
hsa-miR-1287-5p	MIMAT0005878	KIAA0141	9812	1	1	1	1	1	5
hsa-miR-1287-5p	MIMAT0005878	PHF20L1	51105	1	1	1	1	1	5
hsa-miR-1287-5p	MIMAT0005878	RELT	84957	1	1	1	1	1	5
hsa-miR-1287-5p	MIMAT0005878	C16orf54	283897	1	1	1	1	1	5
hsa-miR-1287-5p	MIMAT0005878	MAX	4149	1	1	1	1	1	5
hsa-miR-1287-5p	MIMAT0005878	TACC1	6867	1	1	1	1	1	5
hsa-miR-1287-5p	MIMAT0005878	ZCCHC14	23174	1	1	1	1	1	5
hsa-miR-1287-5p	MIMAT0005878	CYP26B1	56603	1	1	1	1	1	5
hsa-miR-1287-5p	MIMAT0005878	ATRX	546	1	1	1	1	1	5
hsa-miR-1287-5p	MIMAT0005878	FAM76B	143684	1	1	1	1	1	5
hsa-miR-1287-5p	MIMAT0005878	PTPN11	5781	1	1	1	1	1	5
hsa-miR-1287-5p	MIMAT0005878	APLN	8862	1	1	1	1	1	5
hsa-miR-150-3p	MIMAT0004610	SUSD5	26032	1	1	1	1	1	5
hsa-miR-150-3p	MIMAT0004610	CACNA2D4	93589	1	1	1	1	1	5
hsa-miR-150-3p	MIMAT0004610	GTF2I	2969	1	1	1	1	1	5
hsa-miR-150-3p	MIMAT0004610	REST	5978	1	1	1	1	1	5
hsa-miR-150-3p	MIMAT0004610	FARP1	10160	1	1	1	1	1	5
hsa-miR-150-3p	MIMAT0004610	EIF5A2	56648	1	1	1	1	1	5
hsa-miR-150-3p	MIMAT0004610	EBF3	253738	1	1	1	1	1	5
hsa-miR-150-3p	MIMAT0004610	PKD2	5311	1	1	1	1	1	5
hsa-miR-150-3p	MIMAT0004610	TNFRSF1B	7133	1	1	1	1	1	5
hsa-miR-150-3p	MIMAT0004610	SKAP2	8935	1	1	1	1	1	5
hsa-miR-150-3p	MIMAT0004610	CDON	50937	1	1	1	1	1	5
hsa-miR-150-3p	MIMAT0004610	HINT3	135114	1	1	1	1	1	5
hsa-miR-150-3p	MIMAT0004610	MAP2	4133	1	1	1	1	1	5
hsa-miR-150-3p	MIMAT0004610	SRSF1	6426	1	1	1	1	1	5
hsa-miR-150-3p	MIMAT0004610	DDX52	11056	1	1	1	1	1	5
hsa-miR-150-3p	MIMAT0004610	ZNF747	65988	1	1	1	1	1	5
hsa-miR-150-3p	MIMAT0004610	FAM196A	642938	1	1	1	1	1	5
hsa-miR-150-3p	MIMAT0004610	MAPK1	5594	1	1	1	1	1	5
hsa-miR-150-3p	MIMAT0004610	EVI5	7813	1	1	1	1	1	5
hsa-miR-150-3p	MIMAT0004610	ZC3H12C	85463	1	1	1	1	1	5
hsa-miR-150-3p	MIMAT0004610	EREG	2069	1	1	1	1	1	5
hsa-miR-150-3p	MIMAT0004610	PTPN11	5781	1	1	1	1	1	5
hsa-miR-150-3p	MIMAT0004610	RIMS2	9699	1	1	1	1	1	5
hsa-miR-150-3p	MIMAT0004610	ZRANB1	54764	1	1	1	1	1	5
hsa-miR-150-3p	MIMAT0004610	AGO4	192670	1	1	1	1	1	5
hsa-miR-150-3p	MIMAT0004610	MXI1	4601	1	1	1	1	1	5
hsa-miR-150-3p	MIMAT0004610	SRPK2	6733	1	1	1	1	1	5
hsa-miR-150-3p	MIMAT0004610	LARP4B	23185	1	1	1	1	1	5
hsa-miR-150-3p	MIMAT0004610	THAP2	83591	1	1	1	1	1	5
hsa-miR-150-3p	MIMAT0004610	BTN1A1	696	1	1	1	1	1	5
hsa-miR-150-3p	MIMAT0004610	SERBP1	26135	1	1	1	1	1	5
hsa-miR-150-3p	MIMAT0004610	PALM2	114299	1	1	1	1	1	5
hsa-miR-150-3p	MIMAT0004610	GTF2I	2969	1	1	1	1	1	5
hsa-miR-150-3p	MIMAT0004610	REV3L	5980	1	1	1	1	1	5
hsa-miR-150-3p	MIMAT0004610	NUTF2	10204	1	1	1	1	1	5
hsa-miR-150-3p	MIMAT0004610	CCDC47	57003	1	1	1	1	1	5
hsa-miR-150-3p	MIMAT0004610	UBN2	254048	1	1	1	1	1	5
hsa-miR-150-3p	MIMAT0004610	PLAGL1	5325	1	1	1	1	1	5
hsa-miR-150-3p	MIMAT0004610	TSPYL1	7259	1	1	1	1	1	5
hsa-miR-150-3p	MIMAT0004610	MTMR4	9110	1	1	1	1	1	5
hsa-miR-150-3p	MIMAT0004610	KCTD3	51133	1	1	1	1	1	5
hsa-miR-150-3p	MIMAT0004610	SLITRK4	139065	1	1	1	1	1	5
hsa-miR-150-3p	MIMAT0004610	MECP2	4204	1	1	1	1	1	5
hsa-miR-150-3p	MIMAT0004610	SIX1	6495	1	1	1	1	1	5
hsa-miR-150-3p	MIMAT0004610	ABHD2	11057	1	1	1	1	1	5
hsa-miR-150-3p	MIMAT0004610	ZBED2	79413	1	1	1	1	1	5
hsa-miR-150-3p	MIMAT0004610	AP1B1	162	1	1	1	1	1	5
hsa-miR-150-3p	MIMAT0004610	GMNC	647309	1	1	1	1	1	5
hsa-miR-150-3p	MIMAT0004610	MAPK8	5599	1	1	1	1	1	5
hsa-miR-150-3p	MIMAT0004610	NAV2	89797	1	1	1	1	1	5
hsa-miR-150-3p	MIMAT0004610	ESRRG	2104	1	1	1	1	1	5
hsa-miR-150-3p	MIMAT0004610	PTPRB	5787	1	1	1	1	1	5
hsa-miR-150-3p	MIMAT0004610	PHACTR2	9749	1	1	1	1	1	5
hsa-miR-150-3p	MIMAT0004610	INO80D	54891	1	1	1	1	1	5
hsa-miR-150-3p	MIMAT0004610	SDR16C5	195814	1	1	1	1	1	5
hsa-miR-150-3p	MIMAT0004610	MYO6	4646	1	1	1	1	1	5
hsa-miR-150-3p	MIMAT0004610	STRN	6801	1	1	1	1	1	5
hsa-miR-150-3p	MIMAT0004610	FAF2	23197	1	1	1	1	1	5
hsa-miR-150-3p	MIMAT0004610	TMTC1	83857	1	1	1	1	1	5
hsa-miR-150-3p	MIMAT0004610	C9	735	1	1	1	1	1	5
hsa-miR-150-3p	MIMAT0004610	FZD3	7976	1	1	1	1	1	5
hsa-miR-150-3p	MIMAT0004610	PHF19	26147	1	1	1	1	1	5
hsa-miR-150-3p	MIMAT0004610	FBXO32	114907	1	1	1	1	1	5
hsa-miR-150-3p	MIMAT0004610	GUCY1A2	2977	1	1	1	1	1	5
hsa-miR-150-3p	MIMAT0004610	RFX3	5991	1	1	1	1	1	5
hsa-miR-150-3p	MIMAT0004610	SPRY3	10251	1	1	1	1	1	5
hsa-miR-150-3p	MIMAT0004610	KIAA1244	57221	1	1	1	1	1	5
hsa-miR-150-3p	MIMAT0004610	BRWD3	254065	1	1	1	1	1	5
hsa-miR-150-3p	MIMAT0004610	PNN	5411	1	1	1	1	1	5
hsa-miR-150-3p	MIMAT0004610	UBE2D1	7321	1	1	1	1	1	5
hsa-miR-150-3p	MIMAT0004610	PROX1	5629	1	1	1	1	1	5
hsa-miR-150-3p	MIMAT0004610	SYNGR1	9145	1	1	1	1	1	5
hsa-miR-150-3p	MIMAT0004610	AMOTL2	51421	1	1	1	1	1	5
hsa-miR-150-3p	MIMAT0004610	HDX	139324	1	1	1	1	1	5
hsa-miR-150-3p	MIMAT0004610	MECP2	4204	1	1	1	1	1	5
hsa-miR-150-3p	MIMAT0004610	SLC5A3	6526	1	1	1	1	1	5
hsa-miR-150-3p	MIMAT0004610	CIT	11113	1	1	1	1	1	5
hsa-miR-150-3p	MIMAT0004610	QTRTD1	79691	1	1	1	1	1	5
hsa-miR-150-3p	MIMAT0004610	AGTR2	186	1	1	1	1	1	5
hsa-miR-150-3p	MIMAT0004610	FAM110B	90362	1	1	1	1	1	5
hsa-miR-150-3p	MIMAT0004610	EZH2	2146	1	1	1	1	1	5
hsa-miR-150-3p	MIMAT0004610	PTPRD	5789	1	1	1	1	1	5
hsa-miR-150-3p	MIMAT0004610	PHF16	9767	1	1	1	1	1	5
hsa-miR-150-3p	MIMAT0004610	FAM120C	54954	1	1	1	1	1	5
hsa-miR-150-3p	MIMAT0004610	SPRED2	200734	1	1	1	1	1	5
hsa-miR-150-3p	MIMAT0004610	PPP1R12A	4659	1	1	1	1	1	5
hsa-miR-150-3p	MIMAT0004610	TBCD	6904	1	1	1	1	1	5
hsa-miR-150-3p	MIMAT0004610	PRRC2C	23215	1	1	1	1	1	5
hsa-miR-150-3p	MIMAT0004610	TMEM117	84216	1	1	1	1	1	5
hsa-miR-150-3p	MIMAT0004610	CALM2	805	1	1	1	1	1	5
hsa-miR-150-3p	MIMAT0004610	ZNF212	7988	1	1	1	1	1	5
hsa-miR-150-3p	MIMAT0004610	GREM1	26585	1	1	1	1	1	5
hsa-miR-150-3p	MIMAT0004610	ZNF618	114991	1	1	1	1	1	5
hsa-miR-150-3p	MIMAT0004610	HSPD1	3329	1	1	1	1	1	5
hsa-miR-150-3p	MIMAT0004610	RLN2	6019	1	1	1	1	1	5
hsa-miR-150-3p	MIMAT0004610	NEBL	10529	1	1	1	1	1	5
hsa-miR-150-3p	MIMAT0004610	KIAA1143	57456	1	1	1	1	1	5
hsa-miR-150-3p	MIMAT0004610	BCL9L	283149	1	1	1	1	1	5
hsa-miR-150-3p	MIMAT0004610	PPM1A	5494	1	1	1	1	1	5
hsa-miR-150-3p	MIMAT0004610	UBE2D2	7322	1	1	1	1	1	5
hsa-miR-150-3p	MIMAT0004610	PSEN1	5663	1	1	1	1	1	5
hsa-miR-150-3p	MIMAT0004610	DGKI	9162	1	1	1	1	1	5
hsa-miR-150-3p	MIMAT0004610	NT5DC3	51559	1	1	1	1	1	5
hsa-miR-150-3p	MIMAT0004610	NEK7	140609	1	1	1	1	1	5
hsa-miR-150-3p	MIMAT0004610	MAP3K5	4217	1	1	1	1	1	5
hsa-miR-150-3p	MIMAT0004610	SLC6A6	6533	1	1	1	1	1	5
hsa-miR-150-3p	MIMAT0004610	BAZ1A	11177	1	1	1	1	1	5
hsa-miR-150-3p	MIMAT0004610	TBL1XR1	79718	1	1	1	1	1	5
hsa-miR-150-3p	MIMAT0004610	ABCD2	225	1	1	1	1	1	5
hsa-miR-150-3p	MIMAT0004610	FMNL3	91010	1	1	1	1	1	5
hsa-miR-150-3p	MIMAT0004610	FBN2	2201	1	1	1	1	1	5
hsa-miR-150-3p	MIMAT0004610	PTPRE	5791	1	1	1	1	1	5
hsa-miR-150-3p	MIMAT0004610	HELZ	9931	1	1	1	1	1	5
hsa-miR-150-3p	MIMAT0004610	ENOX1	55068	1	1	1	1	1	5
hsa-miR-150-3p	MIMAT0004610	HIPK1	204851	1	1	1	1	1	5
hsa-miR-150-3p	MIMAT0004610	NAB1	4664	1	1	1	1	1	5
hsa-miR-150-3p	MIMAT0004610	TCEA1	6917	1	1	1	1	1	5
hsa-miR-150-3p	MIMAT0004610	FBXO28	23219	1	1	1	1	1	5
hsa-miR-150-3p	MIMAT0004610	LRRC8C	84230	1	1	1	1	1	5
hsa-miR-150-3p	MIMAT0004610	CDH2	1000	1	1	1	1	1	5
hsa-miR-150-3p	MIMAT0004610	ADAM12	8038	1	1	1	1	1	5
hsa-miR-150-3p	MIMAT0004610	ARFIP1	27236	1	1	1	1	1	5
hsa-miR-150-3p	MIMAT0004610	KCTD12	115207	1	1	1	1	1	5
hsa-miR-150-3p	MIMAT0004610	KCNA1	3736	1	1	1	1	1	5
hsa-miR-150-3p	MIMAT0004610	RORA	6095	1	1	1	1	1	5
hsa-miR-150-3p	MIMAT0004610	ATG7	10533	1	1	1	1	1	5
hsa-miR-150-3p	MIMAT0004610	GRAMD1B	57476	1	1	1	1	1	5
hsa-miR-150-3p	MIMAT0004610	GPR137C	283554	1	1	1	1	1	5
hsa-miR-150-3p	MIMAT0004610	PPP2R2C	5522	1	1	1	1	1	5
hsa-miR-150-3p	MIMAT0004610	UBE2G1	7326	1	1	1	1	1	5
hsa-miR-150-3p	MIMAT0004610	PSMD11	5717	1	1	1	1	1	5
hsa-miR-150-3p	MIMAT0004610	MAP3K13	9175	1	1	1	1	1	5
hsa-miR-150-3p	MIMAT0004610	KLF13	51621	1	1	1	1	1	5
hsa-miR-150-3p	MIMAT0004610	HECTD2	143279	1	1	1	1	1	5
hsa-miR-150-3p	MIMAT0004610	MEOX2	4223	1	1	1	1	1	5
hsa-miR-150-3p	MIMAT0004610	SMARCE1	6605	1	1	1	1	1	5
hsa-miR-150-3p	MIMAT0004610	KLF12	11278	1	1	1	1	1	5
hsa-miR-150-3p	MIMAT0004610	NAA15	80155	1	1	1	1	1	5
hsa-miR-150-3p	MIMAT0004610	ARF4	378	1	1	1	1	1	5
hsa-miR-150-3p	MIMAT0004610	CHD2	1106	1	1	1	1	1	5
hsa-miR-150-3p	MIMAT0004610	ACBD5	91452	1	1	1	1	1	5
hsa-miR-150-3p	MIMAT0004610	FKBP5	2289	1	1	1	1	1	5
hsa-miR-150-3p	MIMAT0004610	PTPRN	5798	1	1	1	1	1	5
hsa-miR-150-3p	MIMAT0004610	MAFB	9935	1	1	1	1	1	5
hsa-miR-150-3p	MIMAT0004610	FEZF2	55079	1	1	1	1	1	5
hsa-miR-150-3p	MIMAT0004610	HIPK1	204851	1	1	1	1	1	5
hsa-miR-150-3p	MIMAT0004610	NDN	4692	1	1	1	1	1	5
hsa-miR-150-3p	MIMAT0004610	GCFC2	6936	1	1	1	1	1	5
hsa-miR-150-3p	MIMAT0004610	TBC1D30	23329	1	1	1	1	1	5
hsa-miR-150-3p	MIMAT0004610	PCGF5	84333	1	1	1	1	1	5
hsa-miR-150-3p	MIMAT0004610	GAN	8139	1	1	1	1	1	5
hsa-miR-150-3p	MIMAT0004610	PCDH17	27253	1	1	1	1	1	5
hsa-miR-150-3p	MIMAT0004610	ZNF641	121274	1	1	1	1	1	5
hsa-miR-150-3p	MIMAT0004610	KIF5B	3799	1	1	1	1	1	5
hsa-miR-150-3p	MIMAT0004610	ATXN1	6310	1	1	1	1	1	5
hsa-miR-150-3p	MIMAT0004610	ARFGEF2	10564	1	1	1	1	1	5
hsa-miR-150-3p	MIMAT0004610	SRGAP1	57522	1	1	1	1	1	5
hsa-miR-150-3p	MIMAT0004610	NANOS1	340719	1	1	1	1	1	5
hsa-miR-150-3p	MIMAT0004610	PPP2R3A	5523	1	1	1	1	1	5
hsa-miR-150-3p	MIMAT0004610	SUMO1	7341	1	1	1	1	1	5
hsa-miR-150-3p	MIMAT0004610	PTAFR	5724	1	1	1	1	1	5
hsa-miR-150-3p	MIMAT0004610	GTF3C4	9329	1	1	1	1	1	5
hsa-miR-150-3p	MIMAT0004610	SELT	51714	1	1	1	1	1	5
hsa-miR-150-3p	MIMAT0004610	ARHGAP42	143872	1	1	1	1	1	5
hsa-miR-150-3p	MIMAT0004610	KITLG	4254	1	1	1	1	1	5
hsa-miR-150-3p	MIMAT0004610	SNX1	6642	1	1	1	1	1	5
hsa-miR-150-3p	MIMAT0004610	MGAT4A	11320	1	1	1	1	1	5
hsa-miR-150-3p	MIMAT0004610	PDGFD	80310	1	1	1	1	1	5
hsa-miR-150-3p	MIMAT0004610	RHOA	387	1	1	1	1	1	5
hsa-miR-150-3p	MIMAT0004610	COX15	1355	1	1	1	1	1	5
hsa-miR-150-3p	MIMAT0004610	LONRF1	91694	1	1	1	1	1	5
hsa-miR-150-3p	MIMAT0004610	FYN	2534	1	1	1	1	1	5
hsa-miR-150-3p	MIMAT0004610	RAB5B	5869	1	1	1	1	1	5
hsa-miR-150-3p	MIMAT0004610	AMMECR1	9949	1	1	1	1	1	5
hsa-miR-150-3p	MIMAT0004610	MED9	55090	1	1	1	1	1	5
hsa-miR-150-3p	MIMAT0004610	KIAA2018	205717	1	1	1	1	1	5
hsa-miR-150-3p	MIMAT0004610	NFIA	4774	1	1	1	1	1	5
hsa-miR-150-3p	MIMAT0004610	TFAP2B	7021	1	1	1	1	1	5
hsa-miR-150-3p	MIMAT0004610	PHF3	23469	1	1	1	1	1	5
hsa-miR-150-3p	MIMAT0004610	ARFGAP2	84364	1	1	1	1	1	5
hsa-miR-150-3p	MIMAT0004610	SMC1A	8243	1	1	1	1	1	5
hsa-miR-150-3p	MIMAT0004610	NDUFAF4	29078	1	1	1	1	1	5
hsa-miR-150-3p	MIMAT0004610	SEPT12	124404	1	1	1	1	1	5
hsa-miR-150-3p	MIMAT0004610	TNPO1	3842	1	1	1	1	1	5
hsa-miR-150-3p	MIMAT0004610	SCN1A	6323	1	1	1	1	1	5
hsa-miR-150-3p	MIMAT0004610	TGOLN2	10618	1	1	1	1	1	5
hsa-miR-150-3p	MIMAT0004610	MIB1	57534	1	1	1	1	1	5
hsa-miR-150-3p	MIMAT0004610	DRAXIN	374946	1	1	1	1	1	5
hsa-miR-150-3p	MIMAT0004610	PPP2R5C	5527	1	1	1	1	1	5
hsa-miR-150-3p	MIMAT0004610	UBP1	7342	1	1	1	1	1	5
hsa-miR-150-3p	MIMAT0004610	PTEN	5728	1	1	1	1	1	5
hsa-miR-150-3p	MIMAT0004610	MAP4K4	9448	1	1	1	1	1	5
hsa-miR-150-3p	MIMAT0004610	BRWD1	54014	1	1	1	1	1	5
hsa-miR-150-3p	MIMAT0004610	SLC30A7	148867	1	1	1	1	1	5
hsa-miR-150-3p	MIMAT0004610	MITF	4286	1	1	1	1	1	5
hsa-miR-150-3p	MIMAT0004610	SON	6651	1	1	1	1	1	5
hsa-miR-150-3p	MIMAT0004610	IKZF2	22807	1	1	1	1	1	5
hsa-miR-150-3p	MIMAT0004610	TNKS2	80351	1	1	1	1	1	5
hsa-miR-150-3p	MIMAT0004610	ZFHX3	463	1	1	1	1	1	5
hsa-miR-150-3p	MIMAT0004610	YTHDC1	91746	1	1	1	1	1	5
hsa-miR-150-3p	MIMAT0004610	GFI1	2672	1	1	1	1	1	5
hsa-miR-150-3p	MIMAT0004610	RAB27B	5874	1	1	1	1	1	5
hsa-miR-150-3p	MIMAT0004610	USP3	9960	1	1	1	1	1	5
hsa-miR-150-3p	MIMAT0004610	C5orf22	55322	1	1	1	1	1	5
hsa-miR-150-3p	MIMAT0004610	MARCH8	220972	1	1	1	1	1	5
hsa-miR-150-3p	MIMAT0004610	NFIB	4781	1	1	1	1	1	5
hsa-miR-150-3p	MIMAT0004610	THBS2	7058	1	1	1	1	1	5
hsa-miR-150-3p	MIMAT0004610	CORO1C	23603	1	1	1	1	1	5
hsa-miR-150-3p	MIMAT0004610	SMARCA5	8467	1	1	1	1	1	5
hsa-miR-150-3p	MIMAT0004610	LGALSL	29094	1	1	1	1	1	5
hsa-miR-150-3p	MIMAT0004610	MSI2	124540	1	1	1	1	1	5
hsa-miR-150-3p	MIMAT0004610	LHCGR	3973	1	1	1	1	1	5
hsa-miR-150-3p	MIMAT0004610	SCN2A	6326	1	1	1	1	1	5
hsa-miR-150-3p	MIMAT0004610	CELF2	10659	1	1	1	1	1	5
hsa-miR-150-3p	MIMAT0004610	CACNG8	59283	1	1	1	1	1	5
hsa-miR-150-3p	MIMAT0004610	ZKSCAN4	387032	1	1	1	1	1	5
hsa-miR-150-3p	MIMAT0004610	SRGN	5552	1	1	1	1	1	5
hsa-miR-150-3p	MIMAT0004610	WT1	7490	1	1	1	1	1	5
hsa-miR-150-3p	MIMAT0004610	EIF2S3	1968	1	1	1	1	1	5
hsa-miR-150-3p	MIMAT0004610	PTGER4	5734	1	1	1	1	1	5
hsa-miR-150-3p	MIMAT0004610	ATG5	9474	1	1	1	1	1	5
hsa-miR-150-3p	MIMAT0004610	SNTG1	54212	1	1	1	1	1	5
hsa-miR-150-3p	MIMAT0004610	RNF217	154214	1	1	1	1	1	5
hsa-miR-150-3p	MIMAT0004610	MKLN1	4289	1	1	1	1	1	5
hsa-miR-150-3p	MIMAT0004610	SOS1	6654	1	1	1	1	1	5
hsa-miR-150-3p	MIMAT0004610	RALY	22913	1	1	1	1	1	5
hsa-miR-150-3p	MIMAT0004610	SLC2A10	81031	1	1	1	1	1	5
hsa-miR-150-3p	MIMAT0004610	BCL2	596	1	1	1	1	1	5
hsa-miR-150-3p	MIMAT0004610	MEGF11	84465	1	1	1	1	1	5
hsa-miR-150-3p	MIMAT0004610	CABLES1	91768	1	1	1	1	1	5
hsa-miR-150-3p	MIMAT0004610	GNAQ	2776	1	1	1	1	1	5
hsa-miR-150-3p	MIMAT0004610	RAP2B	5912	1	1	1	1	1	5
hsa-miR-150-3p	MIMAT0004610	PTBP3	9991	1	1	1	1	1	5
hsa-miR-150-3p	MIMAT0004610	SOX6	55553	1	1	1	1	1	5
hsa-miR-150-3p	MIMAT0004610	ARL5B	221079	1	1	1	1	1	5
hsa-miR-150-3p	MIMAT0004610	NOTCH3	4854	1	1	1	1	1	5
hsa-miR-150-3p	MIMAT0004610	TIA1	7072	1	1	1	1	1	5
hsa-miR-150-3p	MIMAT0004610	KPNA6	23633	1	1	1	1	1	5
hsa-miR-150-3p	MIMAT0004610	PIK3R3	8503	1	1	1	1	1	5
hsa-miR-150-3p	MIMAT0004610	EEF2K	29904	1	1	1	1	1	5
hsa-miR-150-3p	MIMAT0004610	LSM12	124801	1	1	1	1	1	5
hsa-miR-150-3p	MIMAT0004610	LIFR	3977	1	1	1	1	1	5
hsa-miR-150-3p	MIMAT0004610	SCN3A	6328	1	1	1	1	1	5
hsa-miR-150-3p	MIMAT0004610	NUP50	10762	1	1	1	1	1	5
hsa-miR-150-3p	MIMAT0004610	FASTKD5	60493	1	1	1	1	1	5
hsa-miR-150-3p	MIMAT0004610	GDF6	392255	1	1	1	1	1	5
hsa-miR-150-3p	MIMAT0004610	PRKAA2	5563	1	1	1	1	1	5
hsa-miR-150-3p	MIMAT0004610	ZIC1	7545	1	1	1	1	1	5
hsa-miR-150-3p	MIMAT0004610	PLEKHA8	84725	1	1	1	1	1	5
hsa-miR-150-3p	MIMAT0004610	EIF5	1983	1	1	1	1	1	5
hsa-miR-150-3p	MIMAT0004610	PTGFRN	5738	1	1	1	1	1	5
hsa-miR-150-3p	MIMAT0004610	STXBP5L	9515	1	1	1	1	1	5
hsa-miR-150-3p	MIMAT0004610	SLC38A2	54407	1	1	1	1	1	5
hsa-miR-150-3p	MIMAT0004610	DENND1B	163486	1	1	1	1	1	5
hsa-miR-150-3p	MIMAT0004610	MLLT4	4301	1	1	1	1	1	5
hsa-miR-150-3p	MIMAT0004610	SPAG1	6674	1	1	1	1	1	5
hsa-miR-150-3p	MIMAT0004610	DAAM1	23002	1	1	1	1	1	5
hsa-miR-150-3p	MIMAT0004610	ITM2C	81618	1	1	1	1	1	5
hsa-miR-150-3p	MIMAT0004610	BCL3	602	1	1	1	1	1	5
hsa-miR-150-3p	MIMAT0004610	ALKBH8	91801	1	1	1	1	1	5
hsa-miR-150-3p	MIMAT0004610	GNS	2799	1	1	1	1	1	5
hsa-miR-150-3p	MIMAT0004610	RBM3	5935	1	1	1	1	1	5
hsa-miR-150-3p	MIMAT0004610	DNAL4	10126	1	1	1	1	1	5
hsa-miR-150-3p	MIMAT0004610	DENND4C	55667	1	1	1	1	1	5
hsa-miR-150-3p	MIMAT0004610	ATXN7L1	222255	1	1	1	1	1	5
hsa-miR-150-3p	MIMAT0004610	PAFAH1B1	5048	1	1	1	1	1	5
hsa-miR-150-3p	MIMAT0004610	SEC62	7095	1	1	1	1	1	5
hsa-miR-150-3p	MIMAT0004610	RNF19A	25897	1	1	1	1	1	5
hsa-miR-150-3p	MIMAT0004610	ENC1	8507	1	1	1	1	1	5
hsa-miR-150-3p	MIMAT0004610	STRN3	29966	1	1	1	1	1	5
hsa-miR-150-3p	MIMAT0004610	ZFP3	124961	1	1	1	1	1	5
hsa-miR-150-3p	MIMAT0004610	MARCKS	4082	1	1	1	1	1	5
hsa-miR-150-3p	MIMAT0004610	MAP2K4	6416	1	1	1	1	1	5
hsa-miR-150-3p	MIMAT0004610	NEK6	10783	1	1	1	1	1	5
hsa-miR-150-3p	MIMAT0004610	NECAB1	64168	1	1	1	1	1	5
hsa-miR-150-3p	MIMAT0004610	C2orf91	400950	1	1	1	1	1	5
hsa-miR-150-3p	MIMAT0004610	PRKACB	5567	1	1	1	1	1	5
hsa-miR-150-3p	MIMAT0004610	ZMYM2	7750	1	1	1	1	1	5
hsa-miR-150-3p	MIMAT0004610	USP45	85015	1	1	1	1	1	5
hsa-miR-150-3p	MIMAT0004610	ELAVL4	1996	1	1	1	1	1	5
hsa-miR-150-3p	MIMAT0004610	PTK2	5747	1	1	1	1	1	5
hsa-miR-150-3p	MIMAT0004610	GOSR1	9527	1	1	1	1	1	5
hsa-miR-150-3p	MIMAT0004610	CCNJ	54619	1	1	1	1	1	5
hsa-miR-150-3p	MIMAT0004610	MMAA	166785	1	1	1	1	1	5
hsa-miR-150-3p	MIMAT0004610	NR3C2	4306	1	1	1	1	1	5
hsa-miR-150-3p	MIMAT0004610	SPOCK1	6695	1	1	1	1	1	5
hsa-miR-150-3p	MIMAT0004610	WAPAL	23063	1	1	1	1	1	5
hsa-miR-150-3p	MIMAT0004610	RNF170	81790	1	1	1	1	1	5
hsa-miR-150-3p	MIMAT0004610	BMP5	653	1	1	1	1	1	5
hsa-miR-150-3p	MIMAT0004610	TENM4	26011	1	1	1	1	1	5
hsa-miR-150-3p	MIMAT0004610	MMGT1	93380	1	1	1	1	1	5
hsa-miR-150-3p	MIMAT0004610	GOLGA3	2802	1	1	1	1	1	5
hsa-miR-150-3p	MIMAT0004610	UPF1	5976	1	1	1	1	1	5
hsa-miR-150-3p	MIMAT0004610	NAMPT	10135	1	1	1	1	1	5
hsa-miR-150-3p	MIMAT0004610	MCTP2	55784	1	1	1	1	1	5
hsa-miR-150-3p	MIMAT0004610	CNOT6L	246175	1	1	1	1	1	5
hsa-miR-150-3p	MIMAT0004610	PGR	5241	1	1	1	1	1	5
hsa-miR-150-3p	MIMAT0004610	TMF1	7110	1	1	1	1	1	5
hsa-miR-150-3p	MIMAT0004610	TMEM11	8834	1	1	1	1	1	5
hsa-miR-150-3p	MIMAT0004610	MINK1	50488	1	1	1	1	1	5
hsa-miR-150-3p	MIMAT0004610	EDARADD	128178	1	1	1	1	1	5
hsa-miR-150-3p	MIMAT0004610	SMAD4	4089	1	1	1	1	1	5
hsa-miR-150-3p	MIMAT0004610	SFPQ	6421	1	1	1	1	1	5
hsa-miR-150-3p	MIMAT0004610	TLK2	11011	1	1	1	1	1	5
hsa-miR-150-3p	MIMAT0004610	WNK1	65125	1	1	1	1	1	5
hsa-miR-150-3p	MIMAT0004610	CISD2	493856	1	1	1	1	1	5
hsa-miR-150-3p	MIMAT0004610	PRKG1	5592	1	1	1	1	1	5
hsa-miR-150-3p	MIMAT0004610	SLC30A4	7782	1	1	1	1	1	5
hsa-miR-150-3p	MIMAT0004610	EAF1	85403	1	1	1	1	1	5
hsa-miR-150-3p	MIMAT0004610	EPHA3	2042	1	1	1	1	1	5
hsa-miR-150-3p	MIMAT0004610	TWF1	5756	1	1	1	1	1	5
hsa-miR-150-3p	MIMAT0004610	DEPDC5	9681	1	1	1	1	1	5
hsa-miR-150-3p	MIMAT0004610	RBFOX1	54715	1	1	1	1	1	5
hsa-miR-150-3p	MIMAT0004610	DCP2	167227	1	1	1	1	1	5
hsa-miR-150-3p	MIMAT0004610	MPP3	4356	1	1	1	1	1	5
hsa-miR-150-3p	MIMAT0004610	SRI	6717	1	1	1	1	1	5
hsa-miR-150-3p	MIMAT0004610	RTF1	23168	1	1	1	1	1	5
hsa-miR-150-3p	MIMAT0004610	ST6GALNAC5	81849	1	1	1	1	1	5
hsa-miR-150-3p	MIMAT0004610	BMP6	654	1	1	1	1	1	5
hsa-miR-15a-3p	MIMAT0004488	ZDHHC22	283576	1	1	1	1	1	5
hsa-miR-15a-3p	MIMAT0004488	HDAC5	10014	1	1	1	1	1	5
hsa-miR-15a-3p	MIMAT0004488	REM1	28954	1	1	1	1	1	5
hsa-miR-15a-3p	MIMAT0004488	CCNG2	901	1	1	1	1	1	5
hsa-miR-15a-3p	MIMAT0004488	FBXL18	80028	1	1	1	1	1	5
hsa-miR-15a-3p	MIMAT0004488	GRPEL2	134266	1	1	1	1	1	5
hsa-miR-15a-3p	MIMAT0004488	PTPRE	5791	1	1	1	1	1	5
hsa-miR-15a-3p	MIMAT0004488	ALDH5A1	7915	1	1	1	1	1	5
hsa-miR-15a-3p	MIMAT0004488	MPRIP	23164	1	1	1	1	1	5
hsa-miR-15a-3p	MIMAT0004488	C22orf26	55267	1	1	1	1	1	5
hsa-miR-15a-3p	MIMAT0004488	HTT	3064	1	1	1	1	1	5
hsa-miR-15a-3p	MIMAT0004488	SHROOM4	57477	1	1	1	1	1	5
hsa-miR-15a-3p	MIMAT0004488	EPT1	85465	1	1	1	1	1	5
hsa-miR-15a-3p	MIMAT0004488	SREBF2	6721	1	1	1	1	1	5
hsa-miR-15a-3p	MIMAT0004488	NBN	4683	1	1	1	1	1	5
hsa-miR-15a-3p	MIMAT0004488	TBL1X	6907	1	1	1	1	1	5
hsa-miR-15a-3p	MIMAT0004488	SETD8	387893	1	1	1	1	1	5
hsa-miR-15a-3p	MIMAT0004488	SEMA4B	10509	1	1	1	1	1	5
hsa-miR-15a-3p	MIMAT0004488	IRAK4	51135	1	1	1	1	1	5
hsa-miR-15a-3p	MIMAT0004488	EBF1	1879	1	1	1	1	1	5
hsa-miR-15a-3p	MIMAT0004488	LMAN2L	81562	1	1	1	1	1	5
hsa-miR-15a-3p	MIMAT0004488	GSG1L	146395	1	1	1	1	1	5
hsa-miR-15a-3p	MIMAT0004488	RPS6KB1	6198	1	1	1	1	1	5
hsa-miR-15a-3p	MIMAT0004488	CDC14B	8555	1	1	1	1	1	5
hsa-miR-15a-3p	MIMAT0004488	TMEM229B	161145	1	1	1	1	1	5
hsa-miR-15a-3p	MIMAT0004488	KHNYN	23351	1	1	1	1	1	5
hsa-miR-15a-3p	MIMAT0004488	SEMA3G	56920	1	1	1	1	1	5
hsa-miR-15a-3p	MIMAT0004488	KIFC3	3801	1	1	1	1	1	5
hsa-miR-15a-3p	MIMAT0004488	TMEM8A	58986	1	1	1	1	1	5
hsa-miR-15a-3p	MIMAT0004488	LARP4	113251	1	1	1	1	1	5
hsa-miR-15a-3p	MIMAT0004488	WWTR1	25937	1	1	1	1	1	5
hsa-miR-15a-3p	MIMAT0004488	BCL2L1	598	1	1	1	1	1	5
hsa-miR-15a-3p	MIMAT0004488	FAM134A	79137	1	1	1	1	1	5
hsa-miR-15a-3p	MIMAT0004488	USH1G	124590	1	1	1	1	1	5
hsa-miR-15a-3p	MIMAT0004488	PPAT	5471	1	1	1	1	1	5
hsa-miR-15a-3p	MIMAT0004488	UMPS	7372	1	1	1	1	1	5
hsa-miR-15a-3p	MIMAT0004488	RNF13	11342	1	1	1	1	1	5
hsa-miR-15a-3p	MIMAT0004488	KLHL24	54800	1	1	1	1	1	5
hsa-miR-15a-3p	MIMAT0004488	NR6A1	2649	1	1	1	1	1	5
hsa-miR-15a-3p	MIMAT0004488	CAMKK1	84254	1	1	1	1	1	5
hsa-miR-15a-3p	MIMAT0004488	SHMT1	6470	1	1	1	1	1	5
hsa-miR-15a-3p	MIMAT0004488	ONECUT2	9480	1	1	1	1	1	5
hsa-miR-15a-3p	MIMAT0004488	NAPEPLD	222236	1	1	1	1	1	5
hsa-miR-15a-3p	MIMAT0004488	MAML1	9794	1	1	1	1	1	5
hsa-miR-15a-3p	MIMAT0004488	KANSL1	284058	1	1	1	1	1	5
hsa-miR-15a-3p	MIMAT0004488	PIGK	10026	1	1	1	1	1	5
hsa-miR-15a-3p	MIMAT0004488	DBNL	28988	1	1	1	1	1	5
hsa-miR-15a-3p	MIMAT0004488	SEPT7	989	1	1	1	1	1	5
hsa-miR-15a-3p	MIMAT0004488	SIKE1	80143	1	1	1	1	1	5
hsa-miR-15a-3p	MIMAT0004488	STARD4	134429	1	1	1	1	1	5
hsa-miR-15a-3p	MIMAT0004488	PTPRG	5793	1	1	1	1	1	5
hsa-miR-15a-3p	MIMAT0004488	SLC39A7	7922	1	1	1	1	1	5
hsa-miR-15a-3p	MIMAT0004488	RGL1	23179	1	1	1	1	1	5
hsa-miR-15a-3p	MIMAT0004488	PNRC2	55629	1	1	1	1	1	5
hsa-miR-15a-3p	MIMAT0004488	HDGF	3068	1	1	1	1	1	5
hsa-miR-15a-3p	MIMAT0004488	NUFIP2	57532	1	1	1	1	1	5
hsa-miR-15a-3p	MIMAT0004488	GAL3ST3	89792	1	1	1	1	1	5
hsa-miR-15a-3p	MIMAT0004488	SSR1	6745	1	1	1	1	1	5
hsa-miR-15a-3p	MIMAT0004488	GLCCI1	113263	1	1	1	1	1	5
hsa-miR-15a-3p	MIMAT0004488	NFATC4	4776	1	1	1	1	1	5
hsa-miR-15a-3p	MIMAT0004488	TCF15	6939	1	1	1	1	1	5
hsa-miR-15a-3p	MIMAT0004488	SHISA6	388336	1	1	1	1	1	5
hsa-miR-15a-3p	MIMAT0004488	ATG7	10533	1	1	1	1	1	5
hsa-miR-15a-3p	MIMAT0004488	BFAR	51283	1	1	1	1	1	5
hsa-miR-15a-3p	MIMAT0004488	EDA	1896	1	1	1	1	1	5
hsa-miR-15a-3p	MIMAT0004488	C1orf21	81563	1	1	1	1	1	5
hsa-miR-15a-3p	MIMAT0004488	TOM1L2	146691	1	1	1	1	1	5
hsa-miR-15a-3p	MIMAT0004488	RXRB	6257	1	1	1	1	1	5
hsa-miR-15a-3p	MIMAT0004488	RDH16	8608	1	1	1	1	1	5
hsa-miR-15a-3p	MIMAT0004488	MDGA2	161357	1	1	1	1	1	5
hsa-miR-15a-3p	MIMAT0004488	CRTC1	23373	1	1	1	1	1	5
hsa-miR-15a-3p	MIMAT0004488	ALX4	60529	1	1	1	1	1	5
hsa-miR-15a-3p	MIMAT0004488	PHYHIP	9796	1	1	1	1	1	5
hsa-miR-15a-3p	MIMAT0004488	ZNF451	26036	1	1	1	1	1	5
hsa-miR-15a-3p	MIMAT0004488	BCR	613	1	1	1	1	1	5
hsa-miR-15a-3p	MIMAT0004488	RNF219	79596	1	1	1	1	1	5
hsa-miR-15a-3p	MIMAT0004488	WDR81	124997	1	1	1	1	1	5
hsa-miR-15a-3p	MIMAT0004488	PKIA	5569	1	1	1	1	1	5
hsa-miR-15a-3p	MIMAT0004488	UVRAG	7405	1	1	1	1	1	5
hsa-miR-15a-3p	MIMAT0004488	MRAS	22808	1	1	1	1	1	5
hsa-miR-15a-3p	MIMAT0004488	PAQR5	54852	1	1	1	1	1	5
hsa-miR-15a-3p	MIMAT0004488	GJA5	2702	1	1	1	1	1	5
hsa-miR-15a-3p	MIMAT0004488	DCUN1D5	84259	1	1	1	1	1	5
hsa-miR-15a-3p	MIMAT0004488	ST3GAL2	6483	1	1	1	1	1	5
hsa-miR-15a-3p	MIMAT0004488	PGS1	9489	1	1	1	1	1	5
hsa-miR-15a-3p	MIMAT0004488	KCTD20	222658	1	1	1	1	1	5
hsa-miR-15a-3p	MIMAT0004488	SH3PXD2B	285590	1	1	1	1	1	5
hsa-miR-15a-3p	MIMAT0004488	TSPAN5	10098	1	1	1	1	1	5
hsa-miR-15a-3p	MIMAT0004488	HIPK2	28996	1	1	1	1	1	5
hsa-miR-15a-3p	MIMAT0004488	CDK6	1021	1	1	1	1	1	5
hsa-miR-15a-3p	MIMAT0004488	ATHL1	80162	1	1	1	1	1	5
hsa-miR-15a-3p	MIMAT0004488	WDR36	134430	1	1	1	1	1	5
hsa-miR-15a-3p	MIMAT0004488	RAD1	5810	1	1	1	1	1	5
hsa-miR-15a-3p	MIMAT0004488	ADAM12	8038	1	1	1	1	1	5
hsa-miR-15a-3p	MIMAT0004488	RCOR1	23186	1	1	1	1	1	5
hsa-miR-15a-3p	MIMAT0004488	GPATCH2L	55668	1	1	1	1	1	5
hsa-miR-15a-3p	MIMAT0004488	MR1	3140	1	1	1	1	1	5
hsa-miR-15a-3p	MIMAT0004488	TRMT5	57570	1	1	1	1	1	5
hsa-miR-15a-3p	MIMAT0004488	CCDC120	90060	1	1	1	1	1	5
hsa-miR-15a-3p	MIMAT0004488	LDLR	3949	1	1	1	1	1	5
hsa-miR-15a-3p	MIMAT0004488	STAT3	6774	1	1	1	1	1	5
hsa-miR-15a-3p	MIMAT0004488	SLC2A13	114134	1	1	1	1	1	5
hsa-miR-15a-3p	MIMAT0004488	NFIB	4781	1	1	1	1	1	5
hsa-miR-15a-3p	MIMAT0004488	TCN2	6948	1	1	1	1	1	5
hsa-miR-15a-3p	MIMAT0004488	FAM211A	388341	1	1	1	1	1	5
hsa-miR-15a-3p	MIMAT0004488	ARFGEF2	10564	1	1	1	1	1	5
hsa-miR-15a-3p	MIMAT0004488	ZDHHC3	51304	1	1	1	1	1	5
hsa-miR-15a-3p	MIMAT0004488	EFNB3	1949	1	1	1	1	1	5
hsa-miR-15a-3p	MIMAT0004488	PDRG1	81572	1	1	1	1	1	5
hsa-miR-15a-3p	MIMAT0004488	MOB3C	148932	1	1	1	1	1	5
hsa-miR-15a-3p	MIMAT0004488	SORT1	6272	1	1	1	1	1	5
hsa-miR-15a-3p	MIMAT0004488	KLF7	8609	1	1	1	1	1	5
hsa-miR-15a-3p	MIMAT0004488	TOR1AIP2	163590	1	1	1	1	1	5
hsa-miR-15a-3p	MIMAT0004488	MED13L	23389	1	1	1	1	1	5
hsa-miR-15a-3p	MIMAT0004488	ACLY	47	1	1	1	1	1	5
hsa-miR-15a-3p	MIMAT0004488	BCORL1	63035	1	1	1	1	1	5
hsa-miR-15a-3p	MIMAT0004488	SPOCK2	9806	1	1	1	1	1	5
hsa-miR-15a-3p	MIMAT0004488	GIGYF2	26058	1	1	1	1	1	5
hsa-miR-15a-3p	MIMAT0004488	BMP1	649	1	1	1	1	1	5
hsa-miR-15a-3p	MIMAT0004488	SRD5A3	79644	1	1	1	1	1	5
hsa-miR-15a-3p	MIMAT0004488	SHE	126669	1	1	1	1	1	5
hsa-miR-15a-3p	MIMAT0004488	PRKCE	5581	1	1	1	1	1	5
hsa-miR-15a-3p	MIMAT0004488	VAV2	7410	1	1	1	1	1	5
hsa-miR-15a-3p	MIMAT0004488	VASH1	22846	1	1	1	1	1	5
hsa-miR-15a-3p	MIMAT0004488	FAM206A	54942	1	1	1	1	1	5
hsa-miR-15a-3p	MIMAT0004488	GNAI3	2773	1	1	1	1	1	5
hsa-miR-15a-3p	MIMAT0004488	PAK6	56924	1	1	1	1	1	5
hsa-miR-15a-3p	MIMAT0004488	HHIPL1	84439	1	1	1	1	1	5
hsa-miR-15a-3p	MIMAT0004488	SLC6A4	6532	1	1	1	1	1	5
hsa-miR-15a-3p	MIMAT0004488	RAB3D	9545	1	1	1	1	1	5
hsa-miR-15a-3p	MIMAT0004488	ZBTB38	253461	1	1	1	1	1	5
hsa-miR-15a-3p	MIMAT0004488	STIM1	6786	1	1	1	1	1	5
hsa-miR-15a-3p	MIMAT0004488	ARL10	285598	1	1	1	1	1	5
hsa-miR-15a-3p	MIMAT0004488	TSPAN3	10099	1	1	1	1	1	5
hsa-miR-15a-3p	MIMAT0004488	ZBTB44	29068	1	1	1	1	1	5
hsa-miR-15a-3p	MIMAT0004488	CHD2	1106	1	1	1	1	1	5
hsa-miR-15a-3p	MIMAT0004488	CTC1	80169	1	1	1	1	1	5
hsa-miR-15a-3p	MIMAT0004488	C5orf24	134553	1	1	1	1	1	5
hsa-miR-15a-3p	MIMAT0004488	PURB	5814	1	1	1	1	1	5
hsa-miR-15a-3p	MIMAT0004488	SSPN	8082	1	1	1	1	1	5
hsa-miR-15a-3p	MIMAT0004488	FAM168A	23201	1	1	1	1	1	5
hsa-miR-15a-3p	MIMAT0004488	YEATS2	55689	1	1	1	1	1	5
hsa-miR-15a-3p	MIMAT0004488	HNF4A	3172	1	1	1	1	1	5
hsa-miR-15a-3p	MIMAT0004488	BAHCC1	57597	1	1	1	1	1	5
hsa-miR-15a-3p	MIMAT0004488	TSPAN18	90139	1	1	1	1	1	5
hsa-miR-15a-3p	MIMAT0004488	LRP6	4040	1	1	1	1	1	5
hsa-miR-15a-3p	MIMAT0004488	SRR	63826	1	1	1	1	1	5
hsa-miR-15a-3p	MIMAT0004488	ELFN2	114794	1	1	1	1	1	5
hsa-miR-15a-3p	MIMAT0004488	NMT1	4836	1	1	1	1	1	5
hsa-miR-15a-3p	MIMAT0004488	TEF	7008	1	1	1	1	1	5
hsa-miR-15a-3p	MIMAT0004488	ARHGEF37	389337	1	1	1	1	1	5
hsa-miR-15a-3p	MIMAT0004488	IGF2BP1	10642	1	1	1	1	1	5
hsa-miR-15a-3p	MIMAT0004488	NIP7	51388	1	1	1	1	1	5
hsa-miR-15a-3p	MIMAT0004488	MEGF6	1953	1	1	1	1	1	5
hsa-miR-15a-3p	MIMAT0004488	GFOD2	81577	1	1	1	1	1	5
hsa-miR-15a-3p	MIMAT0004488	C1orf210	149466	1	1	1	1	1	5
hsa-miR-15a-3p	MIMAT0004488	ATXN1	6310	1	1	1	1	1	5
hsa-miR-15a-3p	MIMAT0004488	TNKS	8658	1	1	1	1	1	5
hsa-miR-15a-3p	MIMAT0004488	PAQR7	164091	1	1	1	1	1	5
hsa-miR-15a-3p	MIMAT0004488	CBX5	23468	1	1	1	1	1	5
hsa-miR-15a-3p	MIMAT0004488	ACTN4	81	1	1	1	1	1	5
hsa-miR-15a-3p	MIMAT0004488	RNF40	9810	1	1	1	1	1	5
hsa-miR-15a-3p	MIMAT0004488	FBXO9	26268	1	1	1	1	1	5
hsa-miR-15a-3p	MIMAT0004488	DST	667	1	1	1	1	1	5
hsa-miR-15a-3p	MIMAT0004488	QTRTD1	79691	1	1	1	1	1	5
hsa-miR-15a-3p	MIMAT0004488	C1orf172	126695	1	1	1	1	1	5
hsa-miR-15a-3p	MIMAT0004488	MAPK9	5601	1	1	1	1	1	5
hsa-miR-15a-3p	MIMAT0004488	EZR	7430	1	1	1	1	1	5
hsa-miR-15a-3p	MIMAT0004488	CPEB3	22849	1	1	1	1	1	5
hsa-miR-15a-3p	MIMAT0004488	FAM120C	54954	1	1	1	1	1	5
hsa-miR-15a-3p	MIMAT0004488	GNAO1	2775	1	1	1	1	1	5
hsa-miR-15a-3p	MIMAT0004488	PLXDC1	57125	1	1	1	1	1	5
hsa-miR-15a-3p	MIMAT0004488	RAB11FIP4	84440	1	1	1	1	1	5
hsa-miR-15a-3p	MIMAT0004488	SLC6A6	6533	1	1	1	1	1	5
hsa-miR-15a-3p	MIMAT0004488	RALGPS1	9649	1	1	1	1	1	5
hsa-miR-15a-3p	MIMAT0004488	CADM2	253559	1	1	1	1	1	5
hsa-miR-15a-3p	MIMAT0004488	STK11	6794	1	1	1	1	1	5
hsa-miR-15a-3p	MIMAT0004488	ATP11C	286410	1	1	1	1	1	5
hsa-miR-15a-3p	MIMAT0004488	FEM1B	10116	1	1	1	1	1	5
hsa-miR-15a-3p	MIMAT0004488	TFCP2L1	29842	1	1	1	1	1	5
hsa-miR-15a-3p	MIMAT0004488	CCR5	1234	1	1	1	1	1	5
hsa-miR-15a-3p	MIMAT0004488	OPA3	80207	1	1	1	1	1	5
hsa-miR-15a-3p	MIMAT0004488	SLITRK4	139065	1	1	1	1	1	5
hsa-miR-15a-3p	MIMAT0004488	RAB3B	5865	1	1	1	1	1	5
hsa-miR-15a-3p	MIMAT0004488	GPR68	8111	1	1	1	1	1	5
hsa-miR-15a-3p	MIMAT0004488	TSPYL4	23270	1	1	1	1	1	5
hsa-miR-15a-3p	MIMAT0004488	N4BP2	55728	1	1	1	1	1	5
hsa-miR-15a-3p	MIMAT0004488	HNMT	3176	1	1	1	1	1	5
hsa-miR-15a-3p	MIMAT0004488	WDR48	57599	1	1	1	1	1	5
hsa-miR-15a-3p	MIMAT0004488	SNX21	90203	1	1	1	1	1	5
hsa-miR-15a-3p	MIMAT0004488	MAP2	4133	1	1	1	1	1	5
hsa-miR-15a-3p	MIMAT0004488	UBE2O	63893	1	1	1	1	1	5
hsa-miR-15a-3p	MIMAT0004488	FBXO32	114907	1	1	1	1	1	5
hsa-miR-15a-3p	MIMAT0004488	OAZ2	4947	1	1	1	1	1	5
hsa-miR-15a-3p	MIMAT0004488	THRB	7068	1	1	1	1	1	5
hsa-miR-15a-3p	MIMAT0004488	C8orf86	389649	1	1	1	1	1	5
hsa-miR-15a-3p	MIMAT0004488	IGF2BP2	10644	1	1	1	1	1	5
hsa-miR-15a-3p	MIMAT0004488	SFMBT1	51460	1	1	1	1	1	5
hsa-miR-15a-3p	MIMAT0004488	ENO2	2026	1	1	1	1	1	5
hsa-miR-15a-3p	MIMAT0004488	SPRY4	81848	1	1	1	1	1	5
hsa-miR-15a-3p	MIMAT0004488	NFAM1	150372	1	1	1	1	1	5
hsa-miR-15a-3p	MIMAT0004488	SCN4A	6329	1	1	1	1	1	5
hsa-miR-15a-3p	MIMAT0004488	CFLAR	8837	1	1	1	1	1	5
hsa-miR-15a-3p	MIMAT0004488	SPRED2	200734	1	1	1	1	1	5
hsa-miR-15a-3p	MIMAT0004488	KCTD2	23510	1	1	1	1	1	5
hsa-miR-15a-3p	MIMAT0004488	ACTN4	81	1	1	1	1	1	5
hsa-miR-15a-3p	MIMAT0004488	CTIF	9811	1	1	1	1	1	5
hsa-miR-15a-3p	MIMAT0004488	INTS6	26512	1	1	1	1	1	5
hsa-miR-15a-3p	MIMAT0004488	C5	727	1	1	1	1	1	5
hsa-miR-15a-3p	MIMAT0004488	ZYG11B	79699	1	1	1	1	1	5
hsa-miR-15a-3p	MIMAT0004488	C1orf216	127703	1	1	1	1	1	5
hsa-miR-15a-3p	MIMAT0004488	MAP2K7	5609	1	1	1	1	1	5
hsa-miR-15a-3p	MIMAT0004488	ZNF24	7572	1	1	1	1	1	5
hsa-miR-15a-3p	MIMAT0004488	NLGN1	22871	1	1	1	1	1	5
hsa-miR-15a-3p	MIMAT0004488	PARP16	54956	1	1	1	1	1	5
hsa-miR-15a-3p	MIMAT0004488	GNGT2	2793	1	1	1	1	1	5
hsa-miR-15a-3p	MIMAT0004488	JPH2	57158	1	1	1	1	1	5
hsa-miR-15a-3p	MIMAT0004488	JPH4	84502	1	1	1	1	1	5
hsa-miR-15a-3p	MIMAT0004488	SLC9A2	6549	1	1	1	1	1	5
hsa-miR-15a-3p	MIMAT0004488	FAM53B	9679	1	1	1	1	1	5
hsa-miR-15a-3p	MIMAT0004488	MSRB3	253827	1	1	1	1	1	5
hsa-miR-15a-3p	MIMAT0004488	MBD1	4152	1	1	1	1	1	5
hsa-miR-15a-3p	MIMAT0004488	STX3	6809	1	1	1	1	1	5
hsa-miR-15a-3p	MIMAT0004488	VSX2	338917	1	1	1	1	1	5
hsa-miR-15a-3p	MIMAT0004488	ACTR1A	10121	1	1	1	1	1	5
hsa-miR-15a-3p	MIMAT0004488	CDIP1	29965	1	1	1	1	1	5
hsa-miR-15a-3p	MIMAT0004488	CRHR1	1394	1	1	1	1	1	5
hsa-miR-15a-3p	MIMAT0004488	NAA50	80218	1	1	1	1	1	5
hsa-miR-15a-3p	MIMAT0004488	ASB6	140459	1	1	1	1	1	5
hsa-miR-15a-3p	MIMAT0004488	RAB5B	5869	1	1	1	1	1	5
hsa-miR-15a-3p	MIMAT0004488	SNN	8303	1	1	1	1	1	5
hsa-miR-15a-3p	MIMAT0004488	FAM208A	23272	1	1	1	1	1	5
hsa-miR-15a-3p	MIMAT0004488	MBNL3	55796	1	1	1	1	1	5
hsa-miR-15a-3p	MIMAT0004488	IL16	3603	1	1	1	1	1	5
hsa-miR-15a-3p	MIMAT0004488	KIAA1462	57608	1	1	1	1	1	5
hsa-miR-15a-3p	MIMAT0004488	STPG1	90529	1	1	1	1	1	5
hsa-miR-15a-3p	MIMAT0004488	C10orf54	64115	1	1	1	1	1	5
hsa-miR-15a-3p	MIMAT0004488	RAB3C	115827	1	1	1	1	1	5
hsa-miR-15a-3p	MIMAT0004488	PCSK6	5046	1	1	1	1	1	5
hsa-miR-15a-3p	MIMAT0004488	TIMP2	7077	1	1	1	1	1	5
hsa-miR-15a-3p	MIMAT0004488	C5orf63	401207	1	1	1	1	1	5
hsa-miR-15a-3p	MIMAT0004488	MAP3K2	10746	1	1	1	1	1	5
hsa-miR-15a-3p	MIMAT0004488	ASB1	51665	1	1	1	1	1	5
hsa-miR-15a-3p	MIMAT0004488	ENO2	2026	1	1	1	1	1	5
hsa-miR-15a-3p	MIMAT0004488	AMMECR1L	83607	1	1	1	1	1	5
hsa-miR-15a-3p	MIMAT0004488	FBXO41	150726	1	1	1	1	1	5
hsa-miR-15a-3p	MIMAT0004488	SCN8A	6334	1	1	1	1	1	5
hsa-miR-15a-3p	MIMAT0004488	ARHGEF7	8874	1	1	1	1	1	5
hsa-miR-15a-3p	MIMAT0004488	SMIM14	201895	1	1	1	1	1	5
hsa-miR-15a-3p	MIMAT0004488	PHLDA3	23612	1	1	1	1	1	5
hsa-miR-15a-3p	MIMAT0004488	ADCYAP1R1	117	1	1	1	1	1	5
hsa-miR-15a-3p	MIMAT0004488	EFCAB14	9813	1	1	1	1	1	5
hsa-miR-15a-3p	MIMAT0004488	FOXP1	27086	1	1	1	1	1	5
hsa-miR-15a-3p	MIMAT0004488	CACNA1E	777	1	1	1	1	1	5
hsa-miR-15a-3p	MIMAT0004488	ARMC5	79798	1	1	1	1	1	5
hsa-miR-15a-3p	MIMAT0004488	LYPD6	130574	1	1	1	1	1	5
hsa-miR-15a-3p	MIMAT0004488	MASP1	5648	1	1	1	1	1	5
hsa-miR-15a-3p	MIMAT0004488	ZNF148	7707	1	1	1	1	1	5
hsa-miR-15a-3p	MIMAT0004488	FBXO21	23014	1	1	1	1	1	5
hsa-miR-15a-3p	MIMAT0004488	TMEM255A	55026	1	1	1	1	1	5
hsa-miR-15a-3p	MIMAT0004488	GPR3	2827	1	1	1	1	1	5
hsa-miR-15a-3p	MIMAT0004488	PELI2	57161	1	1	1	1	1	5
hsa-miR-15a-3p	MIMAT0004488	PRRC2B	84726	1	1	1	1	1	5
hsa-miR-15a-3p	MIMAT0004488	SNCA	6622	1	1	1	1	1	5
hsa-miR-15a-3p	MIMAT0004488	SEC14L5	9717	1	1	1	1	1	5
hsa-miR-15a-3p	MIMAT0004488	SLC41A1	254428	1	1	1	1	1	5
hsa-miR-15a-3p	MIMAT0004488	MC2R	4158	1	1	1	1	1	5
hsa-miR-15a-3p	MIMAT0004488	SUPT6H	6830	1	1	1	1	1	5
hsa-miR-15a-3p	MIMAT0004488	RGAG4	340526	1	1	1	1	1	5
hsa-miR-15a-3p	MIMAT0004488	TOB1	10140	1	1	1	1	1	5
hsa-miR-15a-3p	MIMAT0004488	STRN3	29966	1	1	1	1	1	5
hsa-miR-15a-3p	MIMAT0004488	CRKL	1399	1	1	1	1	1	5
hsa-miR-15a-3p	MIMAT0004488	ORAI2	80228	1	1	1	1	1	5
hsa-miR-15a-3p	MIMAT0004488	RIMS4	140730	1	1	1	1	1	5
hsa-miR-15a-3p	MIMAT0004488	KDM5A	5927	1	1	1	1	1	5
hsa-miR-15a-3p	MIMAT0004488	BAP1	8314	1	1	1	1	1	5
hsa-miR-15a-3p	MIMAT0004488	KLHL18	23276	1	1	1	1	1	5
hsa-miR-15a-3p	MIMAT0004488	CISD1	55847	1	1	1	1	1	5
hsa-miR-15a-3p	MIMAT0004488	INCENP	3619	1	1	1	1	1	5
hsa-miR-15a-3p	MIMAT0004488	RANBP10	57610	1	1	1	1	1	5
hsa-miR-15a-3p	MIMAT0004488	LYRM7	90624	1	1	1	1	1	5
hsa-miR-15a-3p	MIMAT0004488	AIM1	202	1	1	1	1	1	5
hsa-miR-15a-3p	MIMAT0004488	PDLIM2	64236	1	1	1	1	1	5
hsa-miR-15a-3p	MIMAT0004488	MED12L	116931	1	1	1	1	1	5
hsa-miR-15a-3p	MIMAT0004488	PAFAH1B1	5048	1	1	1	1	1	5
hsa-miR-15a-3p	MIMAT0004488	TJP1	7082	1	1	1	1	1	5
hsa-miR-15a-3p	MIMAT0004488	TMEM41B	440026	1	1	1	1	1	5
hsa-miR-15a-3p	MIMAT0004488	SEPT9	10801	1	1	1	1	1	5
hsa-miR-15a-3p	MIMAT0004488	INPP5K	51763	1	1	1	1	1	5
hsa-miR-15a-3p	MIMAT0004488	EPB41	2035	1	1	1	1	1	5
hsa-miR-15a-3p	MIMAT0004488	CCDC3	83643	1	1	1	1	1	5
hsa-miR-15a-3p	MIMAT0004488	FAM132B	151176	1	1	1	1	1	5
hsa-miR-15a-3p	MIMAT0004488	SCNN1G	6340	1	1	1	1	1	5
hsa-miR-15a-3p	MIMAT0004488	MPZL1	9019	1	1	1	1	1	5
hsa-miR-15a-3p	MIMAT0004488	SLC36A1	206358	1	1	1	1	1	5
hsa-miR-15a-3p	MIMAT0004488	KPNA6	23633	1	1	1	1	1	5
hsa-miR-15a-3p	MIMAT0004488	GAB2	9846	1	1	1	1	1	5
hsa-miR-15a-3p	MIMAT0004488	PALD1	27143	1	1	1	1	1	5
hsa-miR-15a-3p	MIMAT0004488	CACNA1S	779	1	1	1	1	1	5
hsa-miR-15a-3p	MIMAT0004488	PIP4K2C	79837	1	1	1	1	1	5
hsa-miR-15a-3p	MIMAT0004488	MDH1B	130752	1	1	1	1	1	5
hsa-miR-15a-3p	MIMAT0004488	PSKH1	5681	1	1	1	1	1	5
hsa-miR-15a-3p	MIMAT0004488	ZKSCAN8	7745	1	1	1	1	1	5
hsa-miR-15a-3p	MIMAT0004488	SMG1	23049	1	1	1	1	1	5
hsa-miR-15a-3p	MIMAT0004488	BSDC1	55108	1	1	1	1	1	5
hsa-miR-15a-3p	MIMAT0004488	GPR26	2849	1	1	1	1	1	5
hsa-miR-15a-3p	MIMAT0004488	ZMIZ1	57178	1	1	1	1	1	5
hsa-miR-15a-3p	MIMAT0004488	TMEM25	84866	1	1	1	1	1	5
hsa-miR-15a-3p	MIMAT0004488	SNTA1	6640	1	1	1	1	1	5
hsa-miR-15a-3p	MIMAT0004488	NPNT	255743	1	1	1	1	1	5
hsa-miR-15a-3p	MIMAT0004488	MECP2	4204	1	1	1	1	1	5
hsa-miR-15a-3p	MIMAT0004488	MED22	6837	1	1	1	1	1	5
hsa-miR-15a-3p	MIMAT0004488	ZC3H12B	340554	1	1	1	1	1	5
hsa-miR-15a-3p	MIMAT0004488	RNF41	10193	1	1	1	1	1	5
hsa-miR-15a-3p	MIMAT0004488	HUNK	30811	1	1	1	1	1	5
hsa-miR-15a-3p	MIMAT0004488	CYP19A1	1588	1	1	1	1	1	5
hsa-miR-15a-3p	MIMAT0004488	C16orf70	80262	1	1	1	1	1	5
hsa-miR-15a-3p	MIMAT0004488	SRXN1	140809	1	1	1	1	1	5
hsa-miR-15a-3p	MIMAT0004488	RFC1	5981	1	1	1	1	1	5
hsa-miR-15a-3p	MIMAT0004488	ZNF282	8427	1	1	1	1	1	5
hsa-miR-15a-3p	MIMAT0004488	SMG6	23293	1	1	1	1	1	5
hsa-miR-15a-3p	MIMAT0004488	GNG12	55970	1	1	1	1	1	5
hsa-miR-15a-3p	MIMAT0004488	ITGB3	3690	1	1	1	1	1	5
hsa-miR-15a-3p	MIMAT0004488	ZBTB4	57659	1	1	1	1	1	5
hsa-miR-15a-3p	MIMAT0004488	SCARF2	91179	1	1	1	1	1	5
hsa-miR-15a-3p	MIMAT0004488	AK4	205	1	1	1	1	1	5
hsa-miR-15a-3p	MIMAT0004488	HS1BP3	64342	1	1	1	1	1	5
hsa-miR-15a-3p	MIMAT0004488	GALNT15	117248	1	1	1	1	1	5
hsa-miR-15a-3p	MIMAT0004488	PAPPA	5069	1	1	1	1	1	5
hsa-miR-15a-3p	MIMAT0004488	SEC62	7095	1	1	1	1	1	5
hsa-miR-15a-3p	MIMAT0004488	MINOS1	440574	1	1	1	1	1	5
hsa-miR-15a-3p	MIMAT0004488	RAB31	11031	1	1	1	1	1	5
hsa-miR-15a-3p	MIMAT0004488	TM6SF1	53346	1	1	1	1	1	5
hsa-miR-15a-3p	MIMAT0004488	FLT1	2321	1	1	1	1	1	5
hsa-miR-15a-3p	MIMAT0004488	RPS6KL1	83694	1	1	1	1	1	5
hsa-miR-15a-3p	MIMAT0004488	SDC1	6382	1	1	1	1	1	5
hsa-miR-15a-3p	MIMAT0004488	SEMA5A	9037	1	1	1	1	1	5
hsa-miR-15a-3p	MIMAT0004488	PATL1	219988	1	1	1	1	1	5
hsa-miR-15a-3p	MIMAT0004488	GPRIN2	9721	1	1	1	1	1	5
hsa-miR-15a-3p	MIMAT0004488	STX12	23673	1	1	1	1	1	5
hsa-miR-15a-3p	MIMAT0004488	KIAA0319	9856	1	1	1	1	1	5
hsa-miR-15a-3p	MIMAT0004488	RAB30	27314	1	1	1	1	1	5
hsa-miR-15a-3p	MIMAT0004488	CAMK2G	818	1	1	1	1	1	5
hsa-miR-15a-3p	MIMAT0004488	CPSF7	79869	1	1	1	1	1	5
hsa-miR-15a-3p	MIMAT0004488	DCBLD2	131566	1	1	1	1	1	5
hsa-miR-15a-3p	MIMAT0004488	PTGFRN	5738	1	1	1	1	1	5
hsa-miR-15a-3p	MIMAT0004488	ZFAND5	7763	1	1	1	1	1	5
hsa-miR-15a-3p	MIMAT0004488	ZNF609	23060	1	1	1	1	1	5
hsa-miR-15a-3p	MIMAT0004488	SBNO1	55206	1	1	1	1	1	5
hsa-miR-15a-3p	MIMAT0004488	GPX4	2879	1	1	1	1	1	5
hsa-miR-15a-3p	MIMAT0004488	ANKRD50	57182	1	1	1	1	1	5
hsa-miR-15a-3p	MIMAT0004488	MYLK2	85366	1	1	1	1	1	5
hsa-miR-15a-3p	MIMAT0004488	SOS1	6654	1	1	1	1	1	5
hsa-miR-15a-3p	MIMAT0004488	CXorf23	256643	1	1	1	1	1	5
hsa-miR-15a-3p	MIMAT0004488	MECP2	4204	1	1	1	1	1	5
hsa-miR-15a-3p	MIMAT0004488	SUV39H1	6839	1	1	1	1	1	5
hsa-miR-15a-3p	MIMAT0004488	MACC1	346389	1	1	1	1	1	5
hsa-miR-15a-3p	MIMAT0004488	SPRY3	10251	1	1	1	1	1	5
hsa-miR-15a-3p	MIMAT0004488	DCAF8	50717	1	1	1	1	1	5
hsa-miR-15a-3p	MIMAT0004488	CYP27B1	1594	1	1	1	1	1	5
hsa-miR-15a-3p	MIMAT0004488	HSD3B7	80270	1	1	1	1	1	5
hsa-miR-15a-3p	MIMAT0004488	SESN3	143686	1	1	1	1	1	5
hsa-miR-15a-3p	MIMAT0004488	RORC	6097	1	1	1	1	1	5
hsa-miR-15a-3p	MIMAT0004488	CDC42BPA	8476	1	1	1	1	1	5
hsa-miR-15a-3p	MIMAT0004488	PLEKHG4B	153478	1	1	1	1	1	5
hsa-miR-15a-3p	MIMAT0004488	KIF13B	23303	1	1	1	1	1	5
hsa-miR-15a-3p	MIMAT0004488	BCAP29	55973	1	1	1	1	1	5
hsa-miR-15a-3p	MIMAT0004488	JUN	3725	1	1	1	1	1	5
hsa-miR-15a-3p	MIMAT0004488	FBRSL1	57666	1	1	1	1	1	5
hsa-miR-15a-3p	MIMAT0004488	BTF3L4	91408	1	1	1	1	1	5
hsa-miR-15a-3p	MIMAT0004488	NKX3-2	579	1	1	1	1	1	5
hsa-miR-15a-3p	MIMAT0004488	USP46	64854	1	1	1	1	1	5
hsa-miR-15a-3p	MIMAT0004488	FAT3	120114	1	1	1	1	1	5
hsa-miR-15a-3p	MIMAT0004488	PGR	5241	1	1	1	1	1	5
hsa-miR-15a-3p	MIMAT0004488	TNFAIP3	7128	1	1	1	1	1	5
hsa-miR-15a-3p	MIMAT0004488	SYNDIG1L	646658	1	1	1	1	1	5
hsa-miR-15a-3p	MIMAT0004488	CIT	11113	1	1	1	1	1	5
hsa-miR-15a-3p	MIMAT0004488	FBXO42	54455	1	1	1	1	1	5
hsa-miR-15a-3p	MIMAT0004488	FUS	2521	1	1	1	1	1	5
hsa-miR-15a-3p	MIMAT0004488	FSD1L	83856	1	1	1	1	1	5
hsa-miR-15a-3p	MIMAT0004488	SH3BGRL	6451	1	1	1	1	1	5
hsa-miR-15a-3p	MIMAT0004488	PRC1	9055	1	1	1	1	1	5
hsa-miR-15a-3p	MIMAT0004488	LRTOMT	220074	1	1	1	1	1	5
hsa-miR-15a-3p	MIMAT0004488	SNPH	9751	1	1	1	1	1	5
hsa-miR-15a-3p	MIMAT0004488	SHC2	25759	1	1	1	1	1	5
hsa-miR-15a-3p	MIMAT0004488	PJA2	9867	1	1	1	1	1	5
hsa-miR-15a-3p	MIMAT0004488	TMEM97	27346	1	1	1	1	1	5
hsa-miR-15a-3p	MIMAT0004488	CASP10	843	1	1	1	1	1	5
hsa-miR-15a-3p	MIMAT0004488	NAA60	79903	1	1	1	1	1	5
hsa-miR-15a-3p	MIMAT0004488	CPEB2	132864	1	1	1	1	1	5
hsa-miR-15a-3p	MIMAT0004488	PTGS1	5742	1	1	1	1	1	5
hsa-miR-15a-3p	MIMAT0004488	MAPKAPK3	7867	1	1	1	1	1	5
hsa-miR-15a-3p	MIMAT0004488	ARHGAP26	23092	1	1	1	1	1	5
hsa-miR-15a-3p	MIMAT0004488	TRIM62	55223	1	1	1	1	1	5
hsa-miR-15a-3p	MIMAT0004488	GRB10	2887	1	1	1	1	1	5
hsa-miR-15a-3p	MIMAT0004488	SLC45A4	57210	1	1	1	1	1	5
hsa-miR-15a-3p	MIMAT0004488	MICALL1	85377	1	1	1	1	1	5
hsa-miR-15a-3p	MIMAT0004488	SPAST	6683	1	1	1	1	1	5
hsa-miR-15a-3p	MIMAT0004488	MDGA1	266727	1	1	1	1	1	5
hsa-miR-15a-3p	MIMAT0004488	MOBP	4336	1	1	1	1	1	5
hsa-miR-15a-3p	MIMAT0004488	SYT4	6860	1	1	1	1	1	5
hsa-miR-15a-3p	MIMAT0004488	AMIGO3	386724	1	1	1	1	1	5
hsa-miR-15a-3p	MIMAT0004488	ZBTB18	10472	1	1	1	1	1	5
hsa-miR-15a-3p	MIMAT0004488	ZNF593	51042	1	1	1	1	1	5
hsa-miR-15a-3p	MIMAT0004488	DAG1	1605	1	1	1	1	1	5
hsa-miR-15a-3p	MIMAT0004488	DNAJC5	80331	1	1	1	1	1	5
hsa-miR-15a-3p	MIMAT0004488	ZFP90	146198	1	1	1	1	1	5
hsa-miR-15a-3p	MIMAT0004488	RPL27A	6157	1	1	1	1	1	5
hsa-miR-15a-3p	MIMAT0004488	SEMA7A	8482	1	1	1	1	1	5
hsa-miR-15a-3p	MIMAT0004488	USP51	158880	1	1	1	1	1	5
hsa-miR-15a-3p	MIMAT0004488	SLC9A8	23315	1	1	1	1	1	5
hsa-miR-15a-3p	MIMAT0004488	KLHL4	56062	1	1	1	1	1	5
hsa-miR-15a-3p	MIMAT0004488	KCNC4	3749	1	1	1	1	1	5
hsa-miR-15a-3p	MIMAT0004488	CPNE5	57699	1	1	1	1	1	5
hsa-miR-15a-3p	MIMAT0004488	ZNF300	91975	1	1	1	1	1	5
hsa-miR-15a-3p	MIMAT0004488	BCHE	590	1	1	1	1	1	5
hsa-miR-15a-3p	MIMAT0004488	REEP1	65055	1	1	1	1	1	5
hsa-miR-15a-3p	MIMAT0004488	NIPA1	123606	1	1	1	1	1	5
hsa-miR-15a-3p	MIMAT0004488	PHEX	5251	1	1	1	1	1	5
hsa-miR-15a-3p	MIMAT0004488	TPD52	7163	1	1	1	1	1	5
hsa-miR-15a-3p	MIMAT0004488	C6orf132	647024	1	1	1	1	1	5
hsa-miR-15a-3p	MIMAT0004488	PTPRT	11122	1	1	1	1	1	5
hsa-miR-15a-3p	MIMAT0004488	CCSER2	54462	1	1	1	1	1	5
hsa-miR-15a-3p	MIMAT0004488	GALNS	2588	1	1	1	1	1	5
hsa-miR-15a-3p	MIMAT0004488	TMEM164	84187	1	1	1	1	1	5
hsa-miR-15a-3p	MIMAT0004488	SH3BP2	6452	1	1	1	1	1	5
hsa-miR-15a-3p	MIMAT0004488	PIAS2	9063	1	1	1	1	1	5
hsa-miR-15a-3p	MIMAT0004488	RNF152	220441	1	1	1	1	1	5
hsa-miR-15a-3p	MIMAT0004488	KIAA0247	9766	1	1	1	1	1	5
hsa-miR-15a-3p	MIMAT0004488	BACE2	25825	1	1	1	1	1	5
hsa-miR-15a-3p	MIMAT0004488	ZBTB40	9923	1	1	1	1	1	5
hsa-miR-15a-3p	MIMAT0004488	TRIB2	28951	1	1	1	1	1	5
hsa-miR-15a-3p	MIMAT0004488	CAT	847	1	1	1	1	1	5
hsa-miR-15a-3p	MIMAT0004488	ESRP2	80004	1	1	1	1	1	5
hsa-miR-15a-3p	MIMAT0004488	PPARGC1B	133522	1	1	1	1	1	5
hsa-miR-15a-3p	MIMAT0004488	PTPN11	5781	1	1	1	1	1	5
hsa-miR-15a-3p	MIMAT0004488	KCNAB1	7881	1	1	1	1	1	5
hsa-miR-15a-3p	MIMAT0004488	KIF1B	23095	1	1	1	1	1	5
hsa-miR-15a-3p	MIMAT0004488	RAVER2	55225	1	1	1	1	1	5
hsa-miR-15a-3p	MIMAT0004488	HAS3	3038	1	1	1	1	1	5
hsa-miR-15a-3p	MIMAT0004488	CNOT6	57472	1	1	1	1	1	5
hsa-miR-15a-3p	MIMAT0004488	FHDC1	85462	1	1	1	1	1	5
hsa-miR-15a-3p	MIMAT0004488	SRC	6714	1	1	1	1	1	5
hsa-miR-15a-3p	MIMAT0004488	BCL9L	283149	1	1	1	1	1	5
hsa-miR-15a-3p	MIMAT0004488	ABCC1	4363	1	1	1	1	1	5
hsa-miR-15a-3p	MIMAT0004488	CNTN2	6900	1	1	1	1	1	5
hsa-miR-15a-3p	MIMAT0004488	C6orf120	387263	1	1	1	1	1	5
hsa-miR-15a-3p	MIMAT0004488	NCOA2	10499	1	1	1	1	1	5
hsa-miR-15a-3p	MIMAT0004488	ZDHHC9	51114	1	1	1	1	1	5
hsa-miR-15a-3p	MIMAT0004488	DLG1	1739	1	1	1	1	1	5
hsa-miR-15a-3p	MIMAT0004488	PBX4	80714	1	1	1	1	1	5
hsa-miR-15a-3p	MIMAT0004488	CMTM4	146223	1	1	1	1	1	5
hsa-miR-15a-3p	MIMAT0004488	RPS6KA1	6195	1	1	1	1	1	5
hsa-miR-15a-3p	MIMAT0004488	GAS7	8522	1	1	1	1	1	5
hsa-miR-15a-3p	MIMAT0004488	USP54	159195	1	1	1	1	1	5
hsa-miR-15a-3p	MIMAT0004488	TBC1D30	23329	1	1	1	1	1	5
hsa-miR-15a-3p	MIMAT0004488	C15orf39	56905	1	1	1	1	1	5
hsa-miR-15a-3p	MIMAT0004488	KIFC3	3801	1	1	1	1	1	5
hsa-miR-15a-3p	MIMAT0004488	GPR107	57720	1	1	1	1	1	5
hsa-miR-15a-3p	MIMAT0004488	CEP41	95681	1	1	1	1	1	5
hsa-miR-15a-3p	MIMAT0004488	BCL2	596	1	1	1	1	1	5
hsa-miR-15a-3p	MIMAT0004488	C11orf49	79096	1	1	1	1	1	5
hsa-miR-15a-3p	MIMAT0004488	DCUN1D3	123879	1	1	1	1	1	5
hsa-miR-15a-3p	MIMAT0004488	PLCL1	5334	1	1	1	1	1	5
hsa-miR-15a-3p	MIMAT0004488	UBE2A	7319	1	1	1	1	1	5
hsa-miR-15a-3p	MIMAT0004488	FAM160A1	729830	1	1	1	1	1	5
hsa-miR-15a-3p	MIMAT0004488	FAM107A	11170	1	1	1	1	1	5
hsa-miR-15a-3p	MIMAT0004488	UGT1A7	54577	1	1	1	1	1	5
hsa-miR-15a-3p	MIMAT0004488	GAS2	2620	1	1	1	1	1	5
hsa-miR-15a-3p	MIMAT0004488	ZDHHC18	84243	1	1	1	1	1	5
hsa-miR-15a-3p	MIMAT0004488	SH3GL3	6457	1	1	1	1	1	5
hsa-miR-15a-3p	MIMAT0004488	FADS2	9415	1	1	1	1	1	5
hsa-miR-15a-3p	MIMAT0004488	C6orf89	221477	1	1	1	1	1	5
hsa-miR-15a-3p	MIMAT0004488	RNF144A	9781	1	1	1	1	1	5
hsa-miR-15a-3p	MIMAT0004488	PARM1	25849	1	1	1	1	1	5
hsa-miR-185-3p	MIMAT0004611	CAPN1	823	1	1	1	1	1	5
hsa-miR-185-3p	MIMAT0004611	SLC45A3	85414	1	1	1	1	1	5
hsa-miR-185-3p	MIMAT0004611	TOM1L2	146691	1	1	1	1	1	5
hsa-miR-185-3p	MIMAT0004611	PTPN18	26469	1	1	1	1	1	5
hsa-miR-185-3p	MIMAT0004611	VPS53	55275	1	1	1	1	1	5
hsa-miR-185-3p	MIMAT0004611	UBE2H	7328	1	1	1	1	1	5
hsa-miR-185-3p	MIMAT0004611	BTRC	8945	1	1	1	1	1	5
hsa-miR-185-3p	MIMAT0004611	NRG1	3084	1	1	1	1	1	5
hsa-miR-185-3p	MIMAT0004611	NDUFA2	4695	1	1	1	1	1	5
hsa-miR-185-3p	MIMAT0004611	C5orf51	285636	1	1	1	1	1	5
hsa-miR-185-3p	MIMAT0004611	COPS7B	64708	1	1	1	1	1	5
hsa-miR-185-3p	MIMAT0004611	CRISPLD2	83716	1	1	1	1	1	5
hsa-miR-185-3p	MIMAT0004611	BAIAP2	10458	1	1	1	1	1	5
hsa-miR-185-3p	MIMAT0004611	ARC	23237	1	1	1	1	1	5
hsa-miR-185-3p	MIMAT0004611	MAPK13	5603	1	1	1	1	1	5
hsa-miR-185-3p	MIMAT0004611	SREBF1	6720	1	1	1	1	1	5
hsa-miR-185-3p	MIMAT0004611	ADD1	118	1	1	1	1	1	5
hsa-miR-185-3p	MIMAT0004611	TOMM40L	84134	1	1	1	1	1	5
hsa-miR-185-3p	MIMAT0004611	DUSP8	1850	1	1	1	1	1	5
hsa-miR-185-3p	MIMAT0004611	LENG8	114823	1	1	1	1	1	5
hsa-miR-185-3p	MIMAT0004611	SIK3	23387	1	1	1	1	1	5
hsa-miR-185-3p	MIMAT0004611	PDZD11	51248	1	1	1	1	1	5
hsa-miR-185-3p	MIMAT0004611	MED22	6837	1	1	1	1	1	5
hsa-miR-185-3p	MIMAT0004611	UBL4A	8266	1	1	1	1	1	5
hsa-miR-185-3p	MIMAT0004611	ELAVL3	1995	1	1	1	1	1	5
hsa-miR-185-3p	MIMAT0004611	LPP	4026	1	1	1	1	1	5
hsa-miR-185-3p	MIMAT0004611	ZBTB9	221504	1	1	1	1	1	5
hsa-miR-185-3p	MIMAT0004611	LURAP1	541468	1	1	1	1	1	5
hsa-miR-185-3p	MIMAT0004611	USP35	57558	1	1	1	1	1	5
hsa-miR-185-3p	MIMAT0004611	NAA40	79829	1	1	1	1	1	5
hsa-miR-185-3p	MIMAT0004611	TBKBP1	9755	1	1	1	1	1	5
hsa-miR-185-3p	MIMAT0004611	MGLL	11343	1	1	1	1	1	5
hsa-miR-185-3p	MIMAT0004611	PGR	5241	1	1	1	1	1	5
hsa-miR-185-3p	MIMAT0004611	SCNN1A	6337	1	1	1	1	1	5
hsa-miR-185-3p	MIMAT0004611	ORAI2	80228	1	1	1	1	1	5
hsa-miR-185-3p	MIMAT0004611	JOSD1	9929	1	1	1	1	1	5
hsa-miR-185-3p	MIMAT0004611	SORCS3	22986	1	1	1	1	1	5
hsa-miR-185-3p	MIMAT0004611	PLXNA1	5361	1	1	1	1	1	5
hsa-miR-185-3p	MIMAT0004611	ST3GAL3	6487	1	1	1	1	1	5
hsa-miR-185-3p	MIMAT0004611	CFL1	1072	1	1	1	1	1	5
hsa-miR-185-3p	MIMAT0004611	BMF	90427	1	1	1	1	1	5
hsa-miR-185-3p	MIMAT0004611	PLEKHG4B	153478	1	1	1	1	1	5
hsa-miR-185-3p	MIMAT0004611	GIT1	28964	1	1	1	1	1	5
hsa-miR-185-3p	MIMAT0004611	PACS1	55690	1	1	1	1	1	5
hsa-miR-185-3p	MIMAT0004611	ZNF35	7584	1	1	1	1	1	5
hsa-miR-185-3p	MIMAT0004611	XPR1	9213	1	1	1	1	1	5
hsa-miR-185-3p	MIMAT0004611	IGF1R	3480	1	1	1	1	1	5
hsa-miR-185-3p	MIMAT0004611	CCDC116	164592	1	1	1	1	1	5
hsa-miR-185-3p	MIMAT0004611	NID1	4811	1	1	1	1	1	5
hsa-miR-185-3p	MIMAT0004611	TMEM110	375346	1	1	1	1	1	5
hsa-miR-185-3p	MIMAT0004611	PAK6	56924	1	1	1	1	1	5
hsa-miR-185-3p	MIMAT0004611	METRN	79006	1	1	1	1	1	5
hsa-miR-185-3p	MIMAT0004611	MAPK8IP1	9479	1	1	1	1	1	5
hsa-miR-185-3p	MIMAT0004611	VAMP5	10791	1	1	1	1	1	5
hsa-miR-185-3p	MIMAT0004611	NTRK3	4916	1	1	1	1	1	5
hsa-miR-185-3p	MIMAT0004611	PYCR1	5831	1	1	1	1	1	5
hsa-miR-185-3p	MIMAT0004611	ATP2A2	488	1	1	1	1	1	5
hsa-miR-185-3p	MIMAT0004611	JPH4	84502	1	1	1	1	1	5
hsa-miR-185-3p	MIMAT0004611	FOXN4	121643	1	1	1	1	1	5
hsa-miR-185-3p	MIMAT0004611	NAT6	24142	1	1	1	1	1	5
hsa-miR-185-3p	MIMAT0004611	SUFU	51684	1	1	1	1	1	5
hsa-miR-185-3p	MIMAT0004611	MLX	6945	1	1	1	1	1	5
hsa-miR-185-3p	MIMAT0004611	RANBP3	8498	1	1	1	1	1	5
hsa-miR-185-3p	MIMAT0004611	FUT1	2523	1	1	1	1	1	5
hsa-miR-185-3p	MIMAT0004611	MECP2	4204	1	1	1	1	1	5
hsa-miR-185-3p	MIMAT0004611	CALHM1	255022	1	1	1	1	1	5
hsa-miR-185-3p	MIMAT0004611	MARK4	57787	1	1	1	1	1	5
hsa-miR-185-3p	MIMAT0004611	TIMP2	7077	1	1	1	1	1	5
hsa-miR-185-3p	MIMAT0004611	ADAM19	8728	1	1	1	1	1	5
hsa-miR-185-3p	MIMAT0004611	GNG4	2786	1	1	1	1	1	5
hsa-miR-185-3p	MIMAT0004611	MTHFR	4524	1	1	1	1	1	5
hsa-miR-185-3p	MIMAT0004611	GPR133	283383	1	1	1	1	1	5
hsa-miR-185-3p	MIMAT0004611	DMRTB1	63948	1	1	1	1	1	5
hsa-miR-185-3p	MIMAT0004611	URM1	81605	1	1	1	1	1	5
hsa-miR-185-3p	MIMAT0004611	RAMP3	10268	1	1	1	1	1	5
hsa-miR-185-3p	MIMAT0004611	TNRC6B	23112	1	1	1	1	1	5
hsa-miR-185-3p	MIMAT0004611	PPP1R1A	5502	1	1	1	1	1	5
hsa-miR-185-3p	MIMAT0004611	SNRPA	6626	1	1	1	1	1	5
hsa-miR-185-3p	MIMAT0004611	ABCA2	20	1	1	1	1	1	5
hsa-miR-185-3p	MIMAT0004611	CSNK1A1	1452	1	1	1	1	1	5
hsa-miR-185-3p	MIMAT0004611	ABCC12	94160	1	1	1	1	1	5
hsa-miR-185-3p	MIMAT0004611	LMCD1	29995	1	1	1	1	1	5
hsa-miR-185-3p	MIMAT0004611	FOSL1	8061	1	1	1	1	1	5
hsa-miR-185-3p	MIMAT0004611	KCNJ12	3768	1	1	1	1	1	5
hsa-miR-185-3p	MIMAT0004611	CRTC2	200186	1	1	1	1	1	5
hsa-miR-185-3p	MIMAT0004611	LDLRAD2	401944	1	1	1	1	1	5
hsa-miR-185-3p	MIMAT0004611	SEPN1	57190	1	1	1	1	1	5
hsa-miR-185-3p	MIMAT0004611	C17orf62	79415	1	1	1	1	1	5
hsa-miR-185-3p	MIMAT0004611	ZNF592	9640	1	1	1	1	1	5
hsa-miR-185-3p	MIMAT0004611	DNAJB4	11080	1	1	1	1	1	5
hsa-miR-185-3p	MIMAT0004611	CDK17	5128	1	1	1	1	1	5
hsa-miR-185-3p	MIMAT0004611	RPL10	6134	1	1	1	1	1	5
hsa-miR-185-3p	MIMAT0004611	BMPR2	659	1	1	1	1	1	5
hsa-miR-185-3p	MIMAT0004611	ARHGEF39	84904	1	1	1	1	1	5
hsa-miR-185-3p	MIMAT0004611	AMER1	139285	1	1	1	1	1	5
hsa-miR-185-3p	MIMAT0004611	PLEKHG3	26030	1	1	1	1	1	5
hsa-miR-185-3p	MIMAT0004611	CNNM2	54805	1	1	1	1	1	5
hsa-miR-185-3p	MIMAT0004611	CASP9	842	1	1	1	1	1	5
hsa-miR-185-3p	MIMAT0004611	UNK	85451	1	1	1	1	1	5
hsa-miR-185-3p	MIMAT0004611	RBFOX3	146713	1	1	1	1	1	5
hsa-miR-185-3p	MIMAT0004611	SEZ6L2	26470	1	1	1	1	1	5
hsa-miR-185-3p	MIMAT0004611	STRBP	55342	1	1	1	1	1	5
hsa-miR-185-3p	MIMAT0004611	UBE2L3	7332	1	1	1	1	1	5
hsa-miR-185-3p	MIMAT0004611	RNF8	9025	1	1	1	1	1	5
hsa-miR-185-3p	MIMAT0004611	HK2	3099	1	1	1	1	1	5
hsa-miR-185-3p	MIMAT0004611	NDUFB4	4710	1	1	1	1	1	5
hsa-miR-185-3p	MIMAT0004611	CRB2	286204	1	1	1	1	1	5
hsa-miR-185-3p	MIMAT0004611	C16orf58	64755	1	1	1	1	1	5
hsa-miR-185-3p	MIMAT0004611	FAM57B	83723	1	1	1	1	1	5
hsa-miR-185-3p	MIMAT0004611	CARM1	10498	1	1	1	1	1	5
hsa-miR-185-3p	MIMAT0004611	ZC3H7B	23264	1	1	1	1	1	5
hsa-miR-185-3p	MIMAT0004611	MAP2K3	5606	1	1	1	1	1	5
hsa-miR-185-3p	MIMAT0004611	SRF	6722	1	1	1	1	1	5
hsa-miR-185-3p	MIMAT0004611	AP2A1	160	1	1	1	1	1	5
hsa-miR-185-3p	MIMAT0004611	RNASEH2C	84153	1	1	1	1	1	5
hsa-miR-185-3p	MIMAT0004611	DVL3	1857	1	1	1	1	1	5
hsa-miR-185-3p	MIMAT0004611	ZNF618	114991	1	1	1	1	1	5
hsa-miR-185-3p	MIMAT0004611	ANGPTL2	23452	1	1	1	1	1	5
hsa-miR-185-3p	MIMAT0004611	CEND1	51286	1	1	1	1	1	5
hsa-miR-185-3p	MIMAT0004611	SUV39H1	6839	1	1	1	1	1	5
hsa-miR-185-3p	MIMAT0004611	SLC10A3	8273	1	1	1	1	1	5
hsa-miR-185-3p	MIMAT0004611	ELK1	2002	1	1	1	1	1	5
hsa-miR-185-3p	MIMAT0004611	LRCH4	4034	1	1	1	1	1	5
hsa-miR-185-3p	MIMAT0004611	FOXK1	221937	1	1	1	1	1	5
hsa-miR-185-3p	MIMAT0004611	CPLX3	594855	1	1	1	1	1	5
hsa-miR-185-3p	MIMAT0004611	MKL1	57591	1	1	1	1	1	5
hsa-miR-185-3p	MIMAT0004611	PIP4K2C	79837	1	1	1	1	1	5
hsa-miR-185-3p	MIMAT0004611	KIAA0247	9766	1	1	1	1	1	5
hsa-miR-185-3p	MIMAT0004611	DLGAP4	22839	1	1	1	1	1	5
hsa-miR-185-3p	MIMAT0004611	PHB	5245	1	1	1	1	1	5
hsa-miR-185-3p	MIMAT0004611	CCL14	6358	1	1	1	1	1	5
hsa-miR-185-3p	MIMAT0004611	RAB40C	57799	1	1	1	1	1	5
hsa-miR-185-3p	MIMAT0004611	C17orf70	80233	1	1	1	1	1	5
hsa-miR-185-3p	MIMAT0004611	FRAT1	10023	1	1	1	1	1	5
hsa-miR-185-3p	MIMAT0004611	LIMCH1	22998	1	1	1	1	1	5
hsa-miR-185-3p	MIMAT0004611	PNOC	5368	1	1	1	1	1	5
hsa-miR-185-3p	MIMAT0004611	SKI	6497	1	1	1	1	1	5
hsa-miR-185-3p	MIMAT0004611	FOXN3	1112	1	1	1	1	1	5
hsa-miR-185-3p	MIMAT0004611	LRRC16B	90668	1	1	1	1	1	5
hsa-miR-185-3p	MIMAT0004611	CLEC2L	154790	1	1	1	1	1	5
hsa-miR-185-3p	MIMAT0004611	MRPS18B	28973	1	1	1	1	1	5
hsa-miR-185-3p	MIMAT0004611	FRMD4A	55691	1	1	1	1	1	5
hsa-miR-185-3p	MIMAT0004611	ZNF76	7629	1	1	1	1	1	5
hsa-miR-185-3p	MIMAT0004611	VAPA	9218	1	1	1	1	1	5
hsa-miR-185-3p	MIMAT0004611	IL10	3586	1	1	1	1	1	5
hsa-miR-185-3p	MIMAT0004611	CABP7	164633	1	1	1	1	1	5
hsa-miR-185-3p	MIMAT0004611	NNAT	4826	1	1	1	1	1	5
hsa-miR-185-3p	MIMAT0004611	RAB15	376267	1	1	1	1	1	5
hsa-miR-185-3p	MIMAT0004611	RGMA	56963	1	1	1	1	1	5
hsa-miR-185-3p	MIMAT0004611	DDA1	79016	1	1	1	1	1	5
hsa-miR-185-3p	MIMAT0004611	ONECUT2	9480	1	1	1	1	1	5
hsa-miR-185-3p	MIMAT0004611	CPLX2	10814	1	1	1	1	1	5
hsa-miR-185-3p	MIMAT0004611	NTSR1	4923	1	1	1	1	1	5
hsa-miR-185-3p	MIMAT0004611	PCYT2	5833	1	1	1	1	1	5
hsa-miR-185-3p	MIMAT0004611	ATP2A3	489	1	1	1	1	1	5
hsa-miR-185-3p	MIMAT0004611	DCTN5	84516	1	1	1	1	1	5
hsa-miR-185-3p	MIMAT0004611	HSF5	124535	1	1	1	1	1	5
hsa-miR-185-3p	MIMAT0004611	NAT6	24142	1	1	1	1	1	5
hsa-miR-185-3p	MIMAT0004611	CYB5R1	51706	1	1	1	1	1	5
hsa-miR-185-3p	MIMAT0004611	PPP1R11	6992	1	1	1	1	1	5
hsa-miR-185-3p	MIMAT0004611	ENC1	8507	1	1	1	1	1	5
hsa-miR-185-3p	MIMAT0004611	FUT1	2523	1	1	1	1	1	5
hsa-miR-185-3p	MIMAT0004611	MAP3K3	4215	1	1	1	1	1	5
hsa-miR-185-3p	MIMAT0004611	MYADML2	255275	1	1	1	1	1	5
hsa-miR-185-3p	MIMAT0004611	TKT	7086	1	1	1	1	1	5
hsa-miR-185-3p	MIMAT0004611	CDS2	8760	1	1	1	1	1	5
hsa-miR-185-3p	MIMAT0004611	GPI	2821	1	1	1	1	1	5
hsa-miR-185-3p	MIMAT0004611	MVK	4598	1	1	1	1	1	5
hsa-miR-185-3p	MIMAT0004611	KSR2	283455	1	1	1	1	1	5
hsa-miR-185-3p	MIMAT0004611	ANO3	63982	1	1	1	1	1	5
hsa-miR-185-3p	MIMAT0004611	SNX27	81609	1	1	1	1	1	5
hsa-miR-185-3p	MIMAT0004611	SIGMAR1	10280	1	1	1	1	1	5
hsa-miR-185-3p	MIMAT0004611	NFASC	23114	1	1	1	1	1	5
hsa-miR-185-3p	MIMAT0004611	PPP2CA	5515	1	1	1	1	1	5
hsa-miR-185-3p	MIMAT0004611	SNTB2	6645	1	1	1	1	1	5
hsa-miR-185-3p	MIMAT0004611	ABR	29	1	1	1	1	1	5
hsa-miR-185-3p	MIMAT0004611	CSNK1E	1454	1	1	1	1	1	5
hsa-miR-185-3p	MIMAT0004611	OPN4	94233	1	1	1	1	1	5
hsa-miR-185-3p	MIMAT0004611	EHD3	30845	1	1	1	1	1	5
hsa-miR-185-3p	MIMAT0004611	USP5	8078	1	1	1	1	1	5
hsa-miR-185-3p	MIMAT0004611	KCNK3	3777	1	1	1	1	1	5
hsa-miR-185-3p	MIMAT0004611	TMEM184A	202915	1	1	1	1	1	5
hsa-miR-185-3p	MIMAT0004611	CUEDC1	404093	1	1	1	1	1	5
hsa-miR-185-3p	MIMAT0004611	ATP8B2	57198	1	1	1	1	1	5
hsa-miR-185-3p	MIMAT0004611	FYCO1	79443	1	1	1	1	1	5
hsa-miR-185-3p	MIMAT0004611	SH3PXD2A	9644	1	1	1	1	1	5
hsa-miR-185-3p	MIMAT0004611	ADAMTS13	11093	1	1	1	1	1	5
hsa-miR-185-3p	MIMAT0004611	CDK18	5129	1	1	1	1	1	5
hsa-miR-185-3p	MIMAT0004611	RPS6KA1	6195	1	1	1	1	1	5
hsa-miR-185-3p	MIMAT0004611	ZFP36L1	677	1	1	1	1	1	5
hsa-miR-185-3p	MIMAT0004611	SLC35B4	84912	1	1	1	1	1	5
hsa-miR-185-3p	MIMAT0004611	RIMS4	140730	1	1	1	1	1	5
hsa-miR-185-3p	MIMAT0004611	SS18L1	26039	1	1	1	1	1	5
hsa-miR-185-3p	MIMAT0004611	GATAD2A	54815	1	1	1	1	1	5
hsa-miR-185-3p	MIMAT0004611	CX3CL1	6376	1	1	1	1	1	5
hsa-miR-185-3p	MIMAT0004611	RUNX1T1	862	1	1	1	1	1	5
hsa-miR-185-3p	MIMAT0004611	WNT3A	89780	1	1	1	1	1	5
hsa-miR-185-3p	MIMAT0004611	RTN4RL1	146760	1	1	1	1	1	5
hsa-miR-185-3p	MIMAT0004611	AGO1	26523	1	1	1	1	1	5
hsa-miR-185-3p	MIMAT0004611	TMEM63B	55362	1	1	1	1	1	5
hsa-miR-185-3p	MIMAT0004611	UCP3	7352	1	1	1	1	1	5
hsa-miR-185-3p	MIMAT0004611	SEMA5A	9037	1	1	1	1	1	5
hsa-miR-185-3p	MIMAT0004611	HLA-DOA	3111	1	1	1	1	1	5
hsa-miR-185-3p	MIMAT0004611	NEDD4	4734	1	1	1	1	1	5
hsa-miR-185-3p	MIMAT0004611	RAB37	326624	1	1	1	1	1	5
hsa-miR-185-3p	MIMAT0004611	C6orf106	64771	1	1	1	1	1	5
hsa-miR-185-3p	MIMAT0004611	RBCK1	10616	1	1	1	1	1	5
hsa-miR-185-3p	MIMAT0004611	PRLR	5618	1	1	1	1	1	5
hsa-miR-185-3p	MIMAT0004611	AP1B1	162	1	1	1	1	1	5
hsa-miR-185-3p	MIMAT0004611	ASCC2	84164	1	1	1	1	1	5
hsa-miR-185-3p	MIMAT0004611	EVI5L	115704	1	1	1	1	1	5
hsa-miR-185-3p	MIMAT0004611	CBX6	23466	1	1	1	1	1	5
hsa-miR-185-3p	MIMAT0004611	PCDH12	51294	1	1	1	1	1	5
hsa-miR-185-3p	MIMAT0004611	VAMP2	6844	1	1	1	1	1	5
hsa-miR-185-3p	MIMAT0004611	BAP1	8314	1	1	1	1	1	5
hsa-miR-185-3p	MIMAT0004611	EMP1	2012	1	1	1	1	1	5
hsa-miR-185-3p	MIMAT0004611	LRP3	4037	1	1	1	1	1	5
hsa-miR-185-3p	MIMAT0004611	SRRM3	222183	1	1	1	1	1	5
hsa-miR-185-3p	MIMAT0004611	ZNF704	619279	1	1	1	1	1	5
hsa-miR-185-3p	MIMAT0004611	ZNF687	57592	1	1	1	1	1	5
hsa-miR-185-3p	MIMAT0004611	CCDC134	79879	1	1	1	1	1	5
hsa-miR-185-3p	MIMAT0004611	ATG13	9776	1	1	1	1	1	5
hsa-miR-185-3p	MIMAT0004611	VASH1	22846	1	1	1	1	1	5
hsa-miR-185-3p	MIMAT0004611	PHF2	5253	1	1	1	1	1	5
hsa-miR-185-3p	MIMAT0004611	CADM3	57863	1	1	1	1	1	5
hsa-miR-185-3p	MIMAT0004611	TRABD	80305	1	1	1	1	1	5
hsa-miR-185-3p	MIMAT0004611	ABCF2	10061	1	1	1	1	1	5
hsa-miR-185-3p	MIMAT0004611	FAIM2	23017	1	1	1	1	1	5
hsa-miR-185-3p	MIMAT0004611	PML	5371	1	1	1	1	1	5
hsa-miR-185-3p	MIMAT0004611	SLC6A8	6535	1	1	1	1	1	5
hsa-miR-185-3p	MIMAT0004611	CHM	1121	1	1	1	1	1	5
hsa-miR-185-3p	MIMAT0004611	FMNL3	91010	1	1	1	1	1	5
hsa-miR-185-3p	MIMAT0004611	ARHGAP36	158763	1	1	1	1	1	5
hsa-miR-185-3p	MIMAT0004611	CCDC113	29070	1	1	1	1	1	5
hsa-miR-185-3p	MIMAT0004611	ASF1B	55723	1	1	1	1	1	5
hsa-miR-185-3p	MIMAT0004611	RNF112	7732	1	1	1	1	1	5
hsa-miR-185-3p	MIMAT0004611	LRAT	9227	1	1	1	1	1	5
hsa-miR-185-3p	MIMAT0004611	IL10RA	3587	1	1	1	1	1	5
hsa-miR-185-3p	MIMAT0004611	XIRP1	165904	1	1	1	1	1	5
hsa-miR-185-3p	MIMAT0004611	NMT1	4836	1	1	1	1	1	5
hsa-miR-185-3p	MIMAT0004611	TMEM189	387521	1	1	1	1	1	5
hsa-miR-185-3p	MIMAT0004611	CTNNBIP1	56998	1	1	1	1	1	5
hsa-miR-185-3p	MIMAT0004611	ERI3	79033	1	1	1	1	1	5
hsa-miR-185-3p	MIMAT0004611	TP53I11	9537	1	1	1	1	1	5
hsa-miR-185-3p	MIMAT0004611	TSPAN9	10867	1	1	1	1	1	5
[truncated: 20,297 more rows]

## Sheet: Significant pathways (DvsC)
KEGG	WikiPathway	Reactome
Pathways	p-vlaue	Adjusted p-value	Genes
axon guidance	3.66835e-06	0.000649299	ITGB1;ROBO2;SEMA5A;GSK3B;PPP3CA;DPYSL5;CFL2;DPYSL2;CFL1;RAC2;RAC3;EPHB2;EPHB4;EPHB3;EPHA5;SEMA6B;EPHA4;EPHA7;ARHGEF12;SEMA6A;DCC;EPHA8;UNC5B;UNC5C;RHOA;MET;EPHA3;NFAT5;SEMA7A;SEMA3C;ROCK2;SEMA3D;SEMA3A;GNAI3;NTN4;SEMA3G;SEMA3E;SEMA3F;EFNA5;NTN1;GNAI1;GNAI2;CDC42;EFNB1;NRAS;PPP3R1;EFNB3;PPP3R2;ABLIM3;ABL1;PAK7;PLXNA2;SLIT1;MAPK1;PAK6;PLXNA1;SLIT3;SLIT2;SRGAP3;PAK3;SRGAP2;PAK2;SRGAP1;PAK4;SEMA4D;SE…
mapk signaling pathway	2.14156e-05	0.00189528	ATF2;ZAK;ELK1;FGF2;CRKL;ELK4;RPS6KA3;RPS6KA6;FGF9;AKT2;AKT3;RPS6KA1;STMN1;PRKACA;MAP3K7;PRKACB;MAP3K4;MAP2K3;PRKCG;MAP2K4;PDGFRA;IL1R1;CACNA2D1;PRKCA;MAPK8IP3;CDC25B;MAPK8IP1;CACNB1;CACNB2;CACNB3;CACNB4;MAPKAPK3;RAF1;CACNA1B;CACNA1D;CACNA1C;PLA2G5;NLK;PLA2G6;STK4;CACNA1E;RASGRP3;STK3;PPP3R1;PPP3R2;RAP1A;CACNA1S;MAP2K7;JUN;TGFB2;BDNF;GADD45A;TGFB3;BRAF;GNG12;NFATC4;FGF17;FGF14;NF1;MAP3K10;MAP3K13;…
PodNet: protein-protein interactions in the podocyte(Mus musculus)	1.39077e-05	0.00534054	SPARC;WWC1;CTNND1;INPPL1;SLC4A1;RBPJ;ARHGAP35;IGF1R;RABGEF1;CCND1;MPZ;CFL1;DAG1;SIRPA;PRKACA;SYNPO;PRKACB;PRKCI;PRKCE;ADAM10;CASK;PRKCA;ACTN4;DICER1;HSPG2;MAPK8IP3;CD2AP;COL4A4;PARD3;COL4A3;AGTR1;COL4A5;LMX1B;EZR;VCL;NOTCH2;PXN;IQGAP1;PSEN1;NID1;APH1A;SLC9A3R2;EFNB1;EPB41L5;APH1B;PLCG1;MYH10;SPTBN1;TGFB2;SMAD3;YES1;JUP;SMURF1;TGFB3;VDR;INSR;NFATC3;BRAF;PARVA;ARPC5;NR2F2;INADL;ARHGAP24;COQ6;PTK2;S…
BDNF signaling pathway(Homo sapiens)	4.1903e-05	0.00804537	GABRB3;GSK3B;DOCK3;CRTC1;IRS1;IRS2;ELK1;RPS6KA3;DPYSL2;CFL1;RPS6KA1;SIRPA;JAK2;MEF2A;VAV3;KSR1;PDPK1;PRKCD;RPS6;RHOG;SYN1;VAV2;TIAM1;ADAM17;CREB1;TRAF6;MAPT;RAF1;GRIA1;GRIA2;PRKAA1;SHC2;PRKAA2;SRC;KCNA3;FOXO3;RELA;CDC42;PPP2CA;MAPK9;MAPK8;BCL2L11;RAP1A;CNR1;NTF3;IGF2BP1;MAPK1;NCAM1;PLCG1;EIF4E;GRIA3;MAP3K2;NTRK1;STAT5A;LINGO1;NGFR;NTRK2;JUN;MAP3K1;BDNF;KIDINS220;SORT1;NTRK3;STAT3;RANBP9;PTPN11;MA…
MAPK Signaling Pathway(Homo sapiens)	0.000114241	0.0112952	ATF2;ZAK;LRRK2;RASGRF2;ARRB1;ARRB2;ELK1;CRKL;CASP9;PPP3CA;RPS6KA3;DUSP10;AKT2;AKT3;STMN1;CASP1;RAC2;CASP2;IKBKG;PRKACA;MAP3K7;MAP3K4;MAP2K3;PRKCG;DUSP5;MAP2K4;PRKCH;DUSP1;IL1R1;PRKCB;PRKCD;MAPK8IP3;DUSP6;TGFBR1;CDC25B;PPM1A;MRAS;TRAF6;RASA2;MAPT;RAF1;SRF;PLA2G5;ACVR1B;NLK;EGFR;STK3;CDC42;NTF4;MAPK9;MAPK8;NRAS;PPP3R1;ACVR1C;PPP3R2;RAP1A;GNA12;FLNA;MAPK1;MAP2K7;PAK2;MAP4K3;MAPK4;MAP3K2;NTRK1;JUN;TG…
Insulin Signaling(Mus musculus)	0.000117658	0.0112952	GSK3B;ARF1;IRS1;INPPL1;PTEN;PIK3CD;CBLB;SLC2A4;PIK3C2A;ELK1;PIK3CG;IGF1R;GYS2;RPS6KA3;RPS6KA6;AKT2;KIF5B;RPS6KA1;GRB10;RAC2;ENPP1;MAP3K9;MAP3K4;CAP1;MAP2K3;MAP2K4;PRKCI;PRKCH;PDPK1;PRKCB;PRKCD;GAB1;PRKCA;TSC1;INPP4A;PIK3C3;RAF1;SOS1;RHOQ;VAMP2;PRKAA1;SHC2;PRKAA2;STXBP3;STXBP4;SRF;STXBP1;FOXO3;MAPK9;MAPK8;KIF3A;MAPK1;MAP2K7;MAP4K5;EIF4E;MAP4K3;MAPK4;MAP3K2;MAP3K3;PTPN1;JUN;XBP1;MAP3K1;INSR;PTPN11;…
EGF/EGFR Signaling Pathway(Homo sapiens)	0.000187593	0.0121882	ATF1;SH3GL3;INPPL1;PTEN;AP2A1;CBLB;ELK1;CRKL;PIK3C2B;ELK4;RPS6KA3;CFL1;RPS6KA1;STMN1;GRB10;MYBL2;JAK2;AP2M1;MAP3K4;MEF2A;VAV3;USP8;PRKCI;PDPK1;PRKCB;NCOA3;PRKCD;GAB1;PRKCA;GAB2;DNM1;VAV2;CREB1;STAMBP;RAF1;SOS1;STAM2;SRC;STXBP1;FOXO4;IQGAP1;PLD1;EGFR;PLD2;CDC42;MAPK9;ATXN2;MAPK8;RAP1A;ABL1;REPS2;MAPK1;RICTOR;PLCG1;EPS15;MEF2D;RALGDS;MAPK4;MAP3K2;STAT5A;MAP3K3;JUN;MAP3K1;CAV2;STAT3;BRAF;PTPN11;AP2B…
DNA Damage Response (only ATM dependent)(Homo sapiens)	0.000222845	0.0121882	GSK3B;CDKN1B;IRS1;PTEN;HMGB1;BBC3;FRAT1;CCND2;CCND1;SCP2;PLAU;PPP2R5E;AKT2;AKT3;RAC2;RAC3;MAP3K7;MAP3K4;PDK1;G6PC;WNT5A;PPP2R5C;RHOA;CAT;SOS1;FOXO3;CDC42;MAPK9;MAPK8;BCL2L11;WNT11;ABL1;DVL3;MAPK1;PMAIP1;BAK1;LDLR;WNT2;JUN;SMAD4;MAP3K1;SMAD3;WNT3A;INSR;WNT7B;SOD2;FOSL1;MAPK10;APC;BCL6;CCNG2;BCL2;MDM2;TP73
MAPK signaling pathway(Mus musculus)	0.000240338	0.0121882	ATF2;ZAK;ARRB1;ARRB2;ELK1;CRKL;CASP9;PPP3CA;RPS6KA3;DUSP10;AKT2;AKT3;STMN1;CASP1;RAC2;CASP2;IKBKG;PRKACA;MAP3K4;PRKCG;DUSP5;MAP2K4;PRKCH;DUSP1;IL1R1;PRKCB;PRKCD;MAPK8IP3;DUSP6;TGFBR1;CDC25B;PPM1A;MRAS;TRAF6;RASA2;MAPT;RAF1;SRF;PLA2G5;ACVR1B;NLK;EGFR;STK3;NTF4;MAPK9;MAPK8;NRAS;PPP3R1;ACVR1C;PPP3R2;RAP1A;GNA12;FLNA;MAPK1;MAP2K7;PAK2;MAP4K3;MAPK4;NTRK1;JUN;TGFB2;MAP3K1;BDNF;GADD45A;TGFB3;BRAF;MAPK14…
Insulin Signaling(Homo sapiens)	0.00025392	0.0121882	GSK3B;ARF1;IRS1;INPPL1;PTEN;PIK3CD;CBLB;IRS2;SLC2A4;PIK3C2A;ELK1;PIK3CG;IGF1R;GYS2;RPS6KA3;RPS6KA6;AKT2;KIF5B;RPS6KA1;GRB10;RAC2;ENPP1;MAP3K9;MAP3K7;MAP3K4;CAP1;MAP2K3;MAP2K4;PRKCI;PRKCH;PDPK1;PRKCB;PRKCD;GAB1;PRKCA;TSC1;INPP4A;PIK3C3;RAF1;SOS1;RHOQ;VAMP2;PRKAA1;SHC2;PRKAA2;STXBP3;STXBP4;SRF;STXBP1;FOXO3;MAPK9;MAPK8;KIF3A;MAPK1;MAP2K7;MAP4K5;EIF4E;MAP4K3;MAPK4;MAP3K2;MAP3K3;PTPN1;JUN;XBP1;MAP3K1;…
Wnt Signaling Pathway NetPath(Mus musculus)	0.000987027	0.0421132	GSK3B;ARRB1;ARRB2;SALL1;SOX1;CCND1;SUMO1;MYB;EP300;SOX9;BTRC;SKP1;PRKCB;MAGI3;CTNNBIP1;WNT5A;PRKCA;AXIN2;CSNK1E;PAX2;RHOA;RUNX2;MAPK8IP1;SFRP1;DAAM1;MAP1B;RAF1;NLK;CXXC4;NKD1;LRP6;PPP2CA;MAPK9;MAPK8;DVL3;MAPK1;CAMK2G;WNT2;FZD1;TFAP2A;JUN;SMAD4;SMAD3;FZD5;JUP;CSNK1A1;FZD4;WNT3A;FZD8;HIPK2;DLG1;DLG2;VANGL2;APC;TCF4;TCF3
SIDS Susceptibility Pathways(Homo sapiens)	0.00118935	0.0456712	RYR2;IL1RN;VIPR1;THRB;VIPR2;YWHAB;AQP4;ECE1;RORA;HTR2A;NR3C1;SLC6A4;MECP2;MYB;EP300;SCN5A;PKNOX1;PRKACA;PRKACB;YWHAG;SNTA1;CHRNB2;IL10;CPT1A;G6PC;TSPYL1;SSTR1;SSTR2;POU3F2;AR;CREB1;PRKAR1A;KCNQ1;NOS1AP;LMX1B;SCN4B;VAMP2;ADCYAP1R1;CHRNA4;MAOA;CHRNA7;MAZ;SLC1A3;GATA2;HDAC9;HSPD1;NEUROD1;MAP2;PRKAR2B;PRKAR2A;SCN3B;TAC1;PPARGC1A;PPARGC1B;SPTBN1;NKX2-2;GABRA1;NTRK2;CREBBP;JUN;NFYA;BDNF;MBD1;POU2F2;ESR…
Axon guidance	1.09132e-07	0.000147655	SEMA5A;PITPNA;ARHGAP39;ARHGAP35;ACTG1;RPS6KA3;RPS6KA6;ALCAM;DPYSL5;DPYSL2;CFL1;DPYSL3;RPS6KA1;SCN9A;NRCAM;EPHB2;AP2M1;EPHB4;SCN1B;EPHB3;SCN1A;EPHA5;EPHA4;EPHA7;SEMA6A;EPHA8;UNC5B;ADAM10;ANK2;UNC5C;CACNB1;CACNB2;TIAM1;CACNB3;CACNB4;COL4A4;SCN8A;COL4A3;KCNQ3;COL4A5;EZR;RAF1;EPHA3;PFN2;SPTBN4;SEMA7A;EPHA10;SDC2;AGAP2;CACNA1D;CACNA1C;EFNA5;KALRN;APH1A;EFNB1;APH1B;EFNB3;CLTCL1;ABL1;PLXNA2;ST8SIA4;ABL2…
Signalling by NGF	7.57415e-05	0.0426433	ATF1;IRS1;CD80;IRS2;ELK1;FGF2;CRKL;RPS6KA3;FGF9;PPP2R1B;AKT2;AKT3;RPS6KA1;PRKACA;PRKACB;AP2M1;MEF2A;PRKCG;PDGFRA;PRKCI;PRKCE;PRKCD;PRKCA;EREG;TIAM1;ADAM17;ADCY9;MAPKAPK3;PRKAR1A;RAF1;ADCYAP1R1;SHC2;PDE1B;PDE1A;ITPR2;FOXO4;FOXO3;KALRN;APH1A;ABR;APH1B;BCL2L11;RAP1A;PRKAR2B;PRKAR2A;PLCG1;ECT2;RALGDS;KL;NGFR;BRAF;FGF17;AGO4;AGO1;CD28;MDM2;CALM1;DNAL4;FGFR2;FGFR1;GSK3B;CDKN1B;YWHAB;RASGRF2;PTEN;PIK3CD…
NGF signalling via TRKA from the plasma membrane	9.45527e-05	0.0426433	ATF1;IRS1;CD80;IRS2;ELK1;FGF2;CRKL;RPS6KA3;FGF9;PPP2R1B;AKT2;AKT3;RPS6KA1;PRKACA;PRKACB;AP2M1;MEF2A;PRKCG;PDGFRA;PRKCE;PRKCD;PRKCA;EREG;ADCY9;MAPKAPK3;PRKAR1A;RAF1;ADCYAP1R1;SHC2;PDE1B;PDE1A;ITPR2;FOXO4;FOXO3;RAP1A;PRKAR2B;PRKAR2A;PLCG1;RALGDS;KL;BRAF;FGF17;AGO4;AGO1;CD28;MDM2;CALM1;DNAL4;FGFR2;FGFR1;GSK3B;CDKN1B;YWHAB;PTEN;PIK3CD;AP2A1;CASP9;JAK2;DUSP3;PDPK1;GAB1;NRG1;PPP2R5D;DNM1;DUSP6;RHOA;CRE…

## Sheet: Significant pathways (MvsC)
KEGG	WikiPathway	Reactome
Pathways	p-vlaue	Adjusted p-value	Genes
mapk signaling pathway	8.48226e-08	1.46743e-05	ZAK;FGF1;ELK1;CRKL;ELK4;FGF5;RPS6KA3;AKT2;RPS6KA2;AKT3;MAP3K7;MAP3K5;PDGFRB;MAP2K4;PDGFRA;MEF2C;IL1R1;CACNA2D2;PRKCA;CACNA2D4;MAPK8IP3;CACNB1;CACNB2;CACNB3;CACNB4;MAPKAPK3;MAPKAPK2;RAF1;TP53;CACNA1B;PDGFB;CACNA1A;PLA2G3;CACNA1C;PLA2G6;STK4;CACNA1E;RASGRP1;PPP3R1;MAP2K7;MAP2K5;TGFB2;TGFB1;BDNF;TGFB3;NFATC2;BRAF;GNG12;NFATC4;FGF17;PPP5C;FGF19;FGF18;NF1;MAP3K10;MAP3K13;FGFR3;FGF11;FGFR1;MAP3K12;RASG…
axon guidance	1.40714e-05	0.00121717	ROBO2;SEMA5A;GSK3B;NRP1;SEMA5B;PPP3CA;PPP3CC;RGS3;DPYSL5;CFL2;RAC2;PLXNC1;EPHB2;EPHB3;EPHA4;ARHGEF12;SEMA6A;EPHA8;UNC5B;SEMA6D;UNC5C;UNC5D;RHOA;RASA1;MET;EPHA3;NFAT5;ROCK1;SEMA3E;SEMA3F;EFNA5;NTN1;EFNB1;NRAS;PAK1;PPP3R1;ABLIM3;ABL1;PLXNA2;SLIT1;MAPK1;PAK6;PLXNA1;FYN;SLIT3;SLIT2;SRGAP3;PAK3;SRGAP2;SRGAP1;MAPK3;LIMK1;SEMA4C;NFATC3;NFATC2;SEMA4F;SEMA4G;L1CAM;PTK2;NFATC4;EFNA1;EFNA3
chronic myeloid leukemia	7.21391e-05	0.00416002	CDKN1A;PIK3CD;PIK3R3;CBLB;PIK3R2;PIK3R1;ACVR1B;CRKL;IKBKB;NRAS;ACVR1C;CCND1;AKT2;AKT3;ABL1;E2F2;MAPK1;E2F3;IKBKG;MAPK3;STAT5A;STAT5B;SMAD4;TGFB2;SMAD3;TGFB1;CHUK;TGFB3;BRAF;PTPN11;GAB2;TGFBR1;TGFBR2;BCR;CDK6;MDM2;RAF1;SOS1;CRK;TP53;BCL2L1
adherens junction	0.000237723	0.00793133	SRC;CTNND1;TCF7;IQGAP1;ACVR1B;EGFR;IGF1R;ACVR1C;RAC2;MAPK1;FYN;ACP1;MAP3K7;WASF2;WASF3;MAPK3;PTPN1;SMAD4;SMAD3;YES1;ACTN1;INSR;CSNK2A2;ACTN4;SORBS1;BAIAP2;RHOA;TGFBR1;TGFBR2;TJP1;PTPRB;PARD3;SNAI1;PVRL4;MET;PVRL2;PVRL1;VCL;FGFR1
colorectal cancer	0.000264676	0.00793133	GSK3B;TCF7;PIK3CD;PIK3R3;PIK3R2;PIK3R1;ACVR1B;EGFR;IGF1R;CASP9;MAPK8;ACVR1C;CCND1;AKT2;CASP3;AKT3;RAC2;DVL3;MAPK1;RALGDS;MAPK3;APC2;PDGFRB;PDGFRA;FZD3;SMAD4;TGFB2;SMAD3;TGFB1;FZD5;FZD4;TGFB3;BRAF;TGFBR1;TGFBR2;BCL2;BIRC5;CYCS;RAF1;SOS1;MET;TP53
pancreatic cancer	0.000280299	0.00793133	RALA;RALB;PIK3CD;PIK3R3;PIK3R2;PIK3R1;ACVR1B;PLD1;EGFR;CASP9;IKBKB;MAPK8;ACVR1C;CCND1;AKT2;AKT3;RAC2;E2F2;MAPK1;E2F3;IKBKG;RALGDS;MAPK3;SMAD4;TGFB2;SMAD3;TGFB1;CHUK;TGFB3;STAT3;BRAF;TGFBR1;TGFBR2;CDK6;RAF1;TP53;ARHGEF6;BCL2L1
erbb signaling pathway	0.000320921	0.00793133	CAMK2B;GSK3B;CAMK2D;CDKN1A;SRC;CAMK2A;PIK3CD;PIK3R3;CBLB;PIK3R2;PIK3R1;ELK1;EGFR;CRKL;MAPK8;NRAS;PAK1;ERBB3;ERBB4;AKT2;AKT3;ABL1;ABL2;MAPK1;PAK6;PLCG1;MAP2K7;PAK3;CAMK2G;MAPK3;STAT5A;MAP2K4;STAT5B;BRAF;PRKCA;PTK2;EREG;RPS6KB1;RAF1;SOS1;CRK;HBEGF
glioma	0.000516161	0.011162	CAMK2B;CAMK2D;CDKN1A;CAMK2A;PDGFB;PTEN;PIK3CD;PIK3R3;PIK3R2;PIK3R1;EGFR;IGF1R;NRAS;CCND1;AKT2;AKT3;E2F2;MAPK1;E2F3;PLCG1;CAMK2G;MAPK3;PDGFRB;PDGFRA;BRAF;PRKCA;CDK6;MDM2;CALM3;CALM1;RAF1;SOS1;TP53
melanoma	0.0017519	0.0336755	CDKN1A;PDGFB;PTEN;PIK3CD;PIK3R3;PIK3R2;PIK3R1;FGF1;EGFR;IGF1R;FGF5;NRAS;CCND1;AKT2;AKT3;PDGFC;E2F2;MAPK1;E2F3;MAPK3;PDGFRB;PDGFRA;BRAF;MITF;FGF17;CDK6;FGF19;FGF18;MDM2;RAF1;MET;TP53;FGF11;FGFR1
regulation of actin cytoskeleton	0.00277572	0.0459116	CYFIP1;MYLK2;ITGB5;ITGB3;PIK3CD;FGF1;CRKL;MYLK;FGF5;CFL2;RAC2;PIP4K2A;PIP4K2B;GIT1;APC2;PDGFRB;VAV3;PDGFRA;ARHGEF12;ACTN1;ITGA2;F2R;ACTN4;RHOA;VAV2;TIAM1;MRAS;ITGA8;MYH9;ITGA5;ARHGEF7;PPP1R12B;RAF1;SOS1;CRK;VCL;ARHGEF6;PFN2;ROCK1;PXN;PDGFB;PIK3R3;PIK3R2;IQGAP1;PIK3R1;EGFR;NRAS;PAK1;MAPK1;PAK6;PIP5K1C;PAK3;MYH10;WASF2;MAPK3;LIMK1;RDX;MSN;BRAF;BAIAP2;GNG12;SSH2;PTK2;SSH1;FGF17;DIAPH1;DIAPH2;ABI2;FG…
vegf signaling pathway	0.00291924	0.0459116	NFAT5;SRC;PXN;PIK3CD;PIK3R3;PLA2G3;PIK3R2;PIK3R1;PLA2G6;CASP9;PPP3CA;NRAS;PPP3R1;PPP3CC;AKT2;AKT3;RAC2;MAPK1;PLCG1;MAPK3;PLA2G12A;NFATC3;NFATC2;PRKCA;MAPK14;MAPK12;PTK2;NFATC4;MAPK11;MAPKAPK3;MAPKAPK2;RAF1
PodNet: protein-protein interactions in the podocyte(Mus musculus)	1.66632e-07	6.41533e-05	SPARC;WWC1;CTNND1;SLC4A1;ARHGAP35;IGF1R;CDH3;CCND1;ARHGDIA;MPZ;DAG1;SIRPA;SYNPO;PRKCI;PRKCE;MAGI2;CASK;PRKCA;ACTN4;MAPK8IP3;COL4A4;PARD3;COL4A3;AGTR1;LMX1B;TLN2;UTRN;VCL;NOTCH2;CD151;PXN;PIK3R2;IQGAP1;PIK3R1;PSEN1;APH1A;EFNB1;EPB41L5;APH1B;PLCG1;MYH10;ATG5;RAB4A;TGFB2;KIRREL;SMAD3;TGFB1;YES1;JUP;SMURF1;TGFB3;VDR;INSR;CRIM1;NFATC3;BRAF;PARVA;CGN;NR2F2;BMP7;INADL;ARHGAP24;COQ6;PTK2;EXT1;VANGL1;SDK1…
MAPK signaling pathway(Mus musculus)	2.32791e-06	0.000448122	ZAK;FASLG;ELK1;CRKL;CASP9;IKBKB;PPP3CA;RPS6KA3;DUSP10;PPP3CC;AKT2;CASP3;AKT3;RAC2;CASP2;IKBKG;MAP3K5;DUSP4;PDGFRB;MAP2K4;MEF2C;IL1R1;PRKCB;TRAF2;NGF;MAPK8IP3;DUSP6;TGFBR1;TGFBR2;PPM1A;TMEM37;PPM1B;MRAS;RASA1;TRAF6;MAPKAPK2;RASA2;MAPT;RAF1;CRK;TP53;SRF;PDGFB;ACVR1B;RASGRP1;EGFR;MAPK8;NRAS;PAK1;PPP3R1;ACVR1C;MAPK1;MAP2K7;MAPK6;MAP2K5;MAP4K3;MAPK4;MAP4K4;MAPK3;TGFB2;MAP3K1;TGFB1;HSPA5;BDNF;TGFB3;BRA…
MAPK Signaling Pathway(Homo sapiens)	4.31316e-06	0.000553522	ZAK;RASGRF2;FASLG;ELK1;CRKL;CASP9;IKBKB;PPP3CA;RPS6KA3;DUSP10;PPP3CC;AKT2;CASP3;AKT3;RAC2;CASP2;IKBKG;MAP3K7;MAP3K5;DUSP4;PDGFRB;MAP2K4;MEF2C;IL1R1;PRKCB;TRAF2;NGF;MAPK8IP3;DUSP6;TGFBR1;TGFBR2;PPM1A;TMEM37;PPM1B;MRAS;RASA1;TRAF6;MAPKAPK2;RASA2;MAPT;RAF1;CRK;TP53;SRF;PDGFB;ACVR1B;RASGRP1;EGFR;MAPK8;NRAS;PAK1;PPP3R1;ACVR1C;MAPK1;MAP2K7;MAPK6;MAP2K5;MAP4K3;MAPK4;MAP4K4;MAPK3;MAP3K2;TGFB2;MAP3K1;TGFB…
Leptin signaling pathway(Homo sapiens)	9.4048e-06	0.000905212	KHDRBS1;IL1RN;IRS1;SRC;PIK3R2;PIK3R1;ELK1;ACACA;FOXO1;IKBKB;MAPK8;CCND1;CFL2;MAPK1;FYN;KPNA4;IKBKG;PLCG1;JAK2;SOCS7;MAPK3;SH2B1;NCOA1;PTPN1;STAT5B;CHUK;STAT3;PTPN11;MAPK14;ESR1;RHOA;CREB1;RPS6KB1;SP1;LEP;REL;RAF1;SOS1;BCL2L1
BDNF signaling pathway(Homo sapiens)	1.44193e-05	0.00111029	CYFIP1;GSK3B;DOCK3;CRTC1;IRS1;RASGRF1;IRS2;ELK1;RPS6KA3;CASP3;SIRPA;JAK2;VAV3;MEF2C;KSR1;RHOG;FRS2;NGF;VAV2;TIAM1;CREB1;TRAF6;MAPT;RAF1;GRIA1;GRIA2;PRKAA1;PRKAA2;SRC;CAMK2A;PIK3R2;PIK3R1;FOXO3;ACACB;PPP2CA;MAPK8;CNR1;IGF2BP1;MAPK1;FYN;NCAM1;PLCG1;GRIA3;MAP2K5;MAPK3;SH2B1;MAP3K2;STAT5A;LINGO1;NGFR;NTRK2;STAT5B;EGR2;MAP3K1;BDNF;KIDINS220;SORT1;NTRK3;STAT3;PTPN11;EIF2S2;MAPK14;GRIN1;NFATC4;RPS6KB1;C…
Insulin Signaling(Mus musculus)	2.11462e-05	0.00135688	GSK3B;ARF1;IRS1;SNAP23;PTEN;PIK3CD;CBLB;SLC2A4;PIK3C2A;ELK1;IGF1R;IKBKB;RPS6KA3;AKT2;RPS6KA2;RAC2;ENPP1;FLOT2;MAP3K9;MAP3K5;CAP1;MAP2K4;PRKCI;PRKCB;PRKCA;TSC1;RHOJ;RAPGEF1;RAF1;SOS1;CRK;VAMP2;PRKAA1;PRKAA2;STXBP4;SRF;STXBP1;PIK3R3;PIK3R2;PIK3R1;FOXO3;FOXO1;MAPK8;SOCS1;MAPK1;MAP2K7;MAPK6;MAP2K5;MAP4K3;MAPK4;MAP4K4;MAPK3;MAP3K2;MAP3K3;PTPN1;RAB4A;MAP3K1;INSR;PTPN11;SORBS1;MAPK14;MAPK12;EHD2;MAPK11;…
Insulin Signaling(Homo sapiens)	4.06687e-05	0.00223678	GSK3B;ARF1;IRS1;SNAP23;PTEN;PIK3CD;CBLB;IRS2;SLC2A4;PIK3C2A;ELK1;IGF1R;IKBKB;RPS6KA3;AKT2;RPS6KA2;RAC2;ENPP1;FLOT2;MAP3K9;MAP3K7;MAP3K5;CAP1;MAP2K4;PRKCI;PRKCB;PRKCA;TSC1;RHOJ;RAPGEF1;RAF1;SOS1;CRK;VAMP2;PRKAA1;PRKAA2;STXBP4;SRF;STXBP1;PIK3R3;PIK3R2;PIK3R1;FOXO3;FOXO1;MAPK8;SOCS1;MAPK1;MAP2K7;MAPK6;MAP2K5;MAP4K3;MAPK4;MAP4K4;MAPK3;MAP3K2;MAP3K3;PTPN1;RAB4A;MAP3K1;INSR;PTPN11;SORBS1;MAPK14;MAPK12;…
Regulation of Actin Cytoskeleton(Mus musculus)	0.00025855	0.0124427	PIK3CD;FGF1;PIK3C2A;ARHGAP35;MYLK;PIK3C2B;FGF5;CFL2;PIP5KL1;RAC2;PIP4K2A;PIP4K2B;GIT1;APC2;PDGFRB;PDGFRA;ACTN1;F2R;RHOA;ENAH;MRAS;MYL1;ARHGEF7;RAF1;SOS1;CRK;VCL;ARHGEF6;ROCK1;PXN;PDGFB;PIK3R3;PIK3R2;IQGAP1;PIK3R1;EGFR;NRAS;PAK1;MAPK1;PAK6;PIP5K1C;MAPK6;PAK3;MYH10;WASF2;MAPK4;MAPK3;LIMK1;RDX;MSN;BRAF;BAIAP2;GNG12;SSH2;PTK2;SSH1;FGF17;DIAPH1;ABI2;FGF19;FGF18;FGFR3;FGF11;FGFR1
Signaling Pathways in Glioblastoma(Homo sapiens)	0.000433902	0.0168148	CDKN1A;IRS1;SRC;PTEN;PIK3CD;PIK3R2;BRCA1;PIK3R1;FOXO3;PIK3C2A;EGFR;FOXO1;IGF1R;PIK3C2B;NRAS;CCND1;ERBB3;AKT2;AKT3;MAPK1;PLCG1;MAP2K7;MAP2K5;MAPK3;PDGFRB;MAP2K4;PDGFRA;CDKN2B;PRKCI;PRKCB;BRAF;PRKCA;TSC1;CDK6;MDM2;NF1;MDM4;RAF1;MET;TP53;FGFR1
EGF/EGFR Signaling Pathway(Homo sapiens)	0.000436748	0.0168148	PTEN;CBLB;ELK1;CRKL;PIK3C2B;ELK4;RPS6KA3;RPS6KA2;JAK2;AP2M1;VAV3;MEF2C;PRKCI;PRKCB;NCOA3;PRKCA;GAB2;VAV2;CREB1;RASA1;STAMBP;RAF1;SOS1;CRK;STAM2;RALA;RALB;ROCK1;SRC;STXBP1;CAMK2A;PIK3R2;IQGAP1;PIK3R1;PLD1;EGFR;FOXO1;AURKA;PLD2;ATXN2;MAPK8;PAK1;ABL1;REPS2;MAPK1;RICTOR;PLCG1;EPS15;MEF2D;RALGDS;MAP2K5;MAPK4;MAP3K2;STAT5A;MAP3K3;STAT5B;MAP3K1;STAT3;BRAF;PTPN11;MAPK14;PTK2;ITCH;RPS6KB1;SP1;NEDD4;FOSB
Kit receptor signaling pathway(Homo sapiens)	0.000543155	0.0174535	SRC;PIK3R2;PIK3R1;FOXO3;CRKL;RPS6KA3;MAPK8;SOCS1;MAPK1;FYN;PLCG1;JAK2;MAPK3;LYN;STAT5A;STAT5B;PRKCB;STAT3;MITF;PRKCA;PTPN11;GAB2;MAPK14;KITLG;RPS6KB1;KIT;BCL2;SNAI1;MAPT;RAF1;SOS1;CRK
Regulation of Actin Cytoskeleton(Homo sapiens)	0.000544005	0.0174535	PIK3CD;FGF1;PIK3C2A;ARHGAP35;MYLK;PIK3C2B;FGF5;CFL2;PIP5KL1;RAC2;PIP4K2A;PIP4K2B;GIT1;PDGFRB;PDGFRA;ACTN1;F2R;RHOA;ENAH;MRAS;MYL1;ARHGEF7;RAF1;SOS1;CRK;VCL;ARHGEF6;ROCK1;PXN;PDGFB;PIK3R3;PIK3R2;IQGAP1;PIK3R1;EGFR;NRAS;PAK1;MAPK1;PAK6;PIP5K1C;MAPK6;PAK3;MYH10;WASF2;MAPK4;MAPK3;LIMK1;RDX;MSN;BRAF;BAIAP2;GNG12;SSH2;PTK2;SSH1;FGF17;ABI2;FGF18;FGFR3;FGF11;FGFR1
MicroRNAs in Cardiomyocyte Hypertrophy(Mus musculus)	0.000720911	0.0213501	HDAC4;GSK3B;CAMK2D;ROCK1;PIK3CD;PIK3R3;PIK3R2;PIK3R1;MYLK3;IGF1R;LRP6;MYLK;IKBKB;PPP3CA;MAPK8;AKT2;MAPK1;IKBKG;MAP2K7;IKBKE;MAP2K5;MAPK4;PRKG1;MAPK3;MAP2K4;EDN1;MYEF2;TGFB1;CHUK;PRKCB;STAT3;LIF;MAPK14;RHOA;NFATC4;VMP1;RCAN1;IL6ST;RAF1
EGFR1 Signaling Pathway(Mus musculus)	0.000802291	0.022063	HIP1;CTNND1;PITPNA;PIK3CD;CBLB;ELK1;CRKL;PIK3C2B;CASP9;ELK4;RPS6KA3;RPS6KA2;JAK2;GIT1;VAV3;PRKCI;PRKCB;PRKCA;GAB2;VAV2;CEACAM1;CREB1;ELF3;RASA1;RAF1;SOS1;CRK;CEBPA;RALB;SRC;RGS16;STXBP1;CAMK2A;PXN;HTT;PIK3R3;PIK3R2;PIK3R1;PLD1;EGFR;FOXO1;PLD2;MAPK8;NRAS;PAK1;SOCS1;REPS2;MAPK1;PLCG1;MAP2K7;MTA2;EPS15;RALGDS;MAP2K5;MAPK3;MAP3K2;STAT5A;MAP3K3;STAT5B;MAP3K1;SMAD3;STAT2;STAT3;PTPN11;MAPK14;ITCH;TNIP1;…
IL-3 Signaling Pathway(Mus musculus)	0.00108448	0.0278349	GSK3B;SRC;PXN;PIK3CD;PIK3R2;PIK3R1;GATA2;FOXO1;CRKL;PPP2CA;MAPK8;PAK1;RAC2;MAPK1;FYN;STAT6;JAK2;MAPK3;LYN;STAT5A;STAT5B;SYK;PRKCB;KCNIP3;MMP2;STAT3;PRKCA;PTPN11;GAB2;MAPK14;TNFRSF1B;PTK2;SELP;CREB1;MRAS;MAPKAPK2;BCL2;RAPGEF1;BIRC5;RAF1;SOS1;CRK;VCL;BCL2L1
IL-6 signaling Pathway(Mus musculus)	0.00174149	0.0419047	GSK3B;PXN;PIK3R2;PPP2R2A;PIK3R1;FOXO3;FOXO1;CASP9;PPP2CA;MAPK8;ERBB3;PPP2R4;PPP2R5E;CASP3;RPS6KA2;MAPK1;FYN;PLCG1;JAK2;IL6R;MAPK3;LYN;NCOA1;STAT5A;MAP2K4;STAT5B;STAT3;PPP2R5B;PPP2R5A;PPP2R5D;PTPN11;GAB2;HNF1A;MAPK14;PTK2;AR;RPS6KB1;MAPKAPK2;MAPT;IL6ST;RAF1;SOS1;CDK5R1
Signalling by NGF	1.14632e-08	9.15727e-06	PRDM4;IRS1;CD80;IRS2;FGF1;ELK1;CRKL;FGF5;RPS6KA3;AKT2;ARHGDIA;RPS6KA2;AKT3;IL6R;AP2M1;PDGFRB;PDGFRA;MEF2C;PRKCI;PRKCE;FRS2;PRKCA;EREG;TIAM1;MAPKAPK3;MAPKAPK2;IL6ST;RAF1;ADCYAP1R1;PDE1B;PDE1A;PDGFB;ITPR2;PIK3R3;PIK3R2;PIK3R1;FOXO3;KALRN;FOXO1;APH1A;APH1B;CD19;PRKAR2A;PLCG1;RALGDS;MAP2K5;NGFR;BRAF;FGF17;AGO4;AGO1;FGF19;FGF18;CD28;MDM2;CALM1;DNAL4;FGFR3;FGFR1;YWHAE;GSK3B;CDKN1A;RASGRF2;PTEN;PIK3CD;P…
NGF signalling via TRKA from the plasma membrane	1.37393e-08	9.15727e-06	IRS1;CD80;IRS2;FGF1;ELK1;CRKL;FGF5;RPS6KA3;AKT2;RPS6KA2;AKT3;IL6R;AP2M1;PDGFRB;PDGFRA;MEF2C;PRKCE;FRS2;PRKCA;EREG;MAPKAPK3;MAPKAPK2;IL6ST;RAF1;ADCYAP1R1;PDE1B;PDE1A;PDGFB;ITPR2;PIK3R3;PIK3R2;PIK3R1;FOXO3;FOXO1;CD19;PRKAR2A;PLCG1;RALGDS;MAP2K5;BRAF;FGF17;AGO4;AGO1;FGF19;FGF18;CD28;MDM2;CALM1;DNAL4;FGFR3;FGFR1;GSK3B;CDKN1A;PTEN;PIK3CD;CASP9;JAK2;DUSP4;DUSP3;CHUK;PPP2R5D;NGF;DUSP6;RHOA;DNM3;CREB1;AK…
Axon guidance	5.02801e-08	2.23411e-05	SEMA5A;PITPNA;ARHGAP35;RPS6KA3;ALCAM;DPYSL5;RPS6KA2;DPYSL3;PLXNC1;EPHB2;IL6R;AP2M1;EPHB3;SCN1A;EPHA4;SEMA6A;EPHA8;UNC5B;SEMA6D;CSNK2A2;ANK2;HFE2;UNC5C;UNC5D;ANK1;CACNB1;CACNB2;TIAM1;CACNB3;CACNB4;COL4A4;SCN8A;COL4A3;KCNQ3;IL6ST;RAF1;EPHA3;PFN2;SPTBN4;EPHA10;SDC2;CACNA1C;EFNA5;KALRN;APH1A;EFNB1;APH1B;ABL1;PLXNA2;ST8SIA4;ABL2;PLXNA1;PIP5K1C;PLCG1;SRGAP3;SCN3B;SRGAP2;MYH10;SCN3A;SRGAP1;PLXNA4;SPTBN2…
Downstream signal transduction	2.06053e-06	0.00068667	GSK3B;CDKN1A;IRS1;CD80;PTEN;PIK3CD;IRS2;FGF1;CRKL;CASP9;FGF5;AKT2;AKT3;JAK2;IL6R;PDGFRB;PDGFRA;CHUK;PRKCE;FRS2;PRKCA;EREG;CREB1;RASA1;AKT1S1;KIT;RAPGEF1;IL6ST;RAF1;SOS1;CRK;HBEGF;PHLPP2;PDE1B;SRC;PDE1A;PDGFB;ITPR2;PIK3R3;PIK3R2;ADCY1;PIK3R1;FOXO3;ADCY7;ADCY6;EGFR;FOXO1;NRAS;ERBB3;ERBB4;ADRBK1;CD19;PRKAR2A;MAPK1;FYN;RICTOR;STAT6;PLCG1;MAPK3;STAT5A;STAT5B;STAT3;PTPN11;FGF17;TNRC6C;KITLG;AGO4;AGO1;C…
Signaling by PDGF	5.18682e-06	0.00138281	GSK3B;CDKN1A;IRS1;CD80;PTEN;PIK3CD;IRS2;FGF1;CRKL;CASP9;FGF5;AKT2;AKT3;JAK2;IL6R;PDGFRB;PDGFRA;CHUK;PRKCE;FRS2;PRKCA;EREG;CREB1;COL4A4;RASA1;AKT1S1;COL4A3;KIT;RAPGEF1;IL6ST;RAF1;SOS1;CRK;HBEGF;PHLPP2;PDE1B;SRC;PDE1A;PDGFB;ITPR2;PIK3R3;FURIN;PIK3R2;ADCY1;PIK3R1;FOXO3;THBS2;ADCY7;THBS1;ADCY6;EGFR;FOXO1;NRAS;ERBB3;ERBB4;ADRBK1;CD19;PRKAR2A;PDGFC;MAPK1;FYN;RICTOR;STAT6;PLCG1;MAPK3;STAT5A;STAT5B;STAT3…
Signaling by FGFR in disease	7.11587e-06	0.00158091	GSK3B;CDKN1A;IRS1;CD80;PTEN;PIK3CD;IRS2;FGF1;CASP9;FGF5;ZMYM2;AKT2;AKT3;CNTRL;JAK2;IL6R;PDGFRB;PDGFRA;CHUK;PRKCE;FRS2;PRKCA;GAB2;IL17RD;EREG;BCR;CREB1;AKT1S1;KIT;IL6ST;RAF1;SOS1;HBEGF;PHLPP2;PDE1B;SRC;PDE1A;PDGFB;ITPR2;PIK3R3;PIK3R2;ADCY1;PIK3R1;FOXO3;ADCY7;ADCY6;EGFR;FOXO1;PPP2CA;NRAS;ERBB3;ERBB4;ADRBK1;CD19;PRKAR2A;MAPK1;FYN;RICTOR;PLCG1;MAPK3;STAT5A;STAT5B;CPSF6;STAT3;BRAF;PTPN11;FGF17;TNRC6C;…
Signaling by ERBB4	1.30685e-05	0.00248861	GSK3B;CDKN1A;IRS1;CD80;PTEN;PIK3CD;IRS2;FGF1;CASP9;FGF5;AKT2;AKT3;BTRC;JAK2;IL6R;SKP1;PDGFRB;PDGFRA;CHUK;FRS2;PRLR;EREG;CREB1;AKT1S1;KIT;PGR;IL6ST;RAF1;SOS1;HBEGF;PHLPP2;YAP1;CSH1;PDGFB;PIK3R3;PIK3R2;PIK3R1;FOXO3;EGFR;FOXO1;APH1A;NRAS;APH1B;ERBB3;ERBB4;CD19;MAPK1;FYN;RICTOR;MAPK3;SH2B1;STAT5A;STAT5B;PTPN11;S100B;ESR1;FGF17;TNRC6C;ITCH;KITLG;AGO4;AGO1;FGF19;NEDD4;FGF18;CD28;MDM2;TAB2;FGFR3;TNRC6A;…
Signaling by ERBB2	2.17184e-05	0.003318	GSK3B;CDKN1A;IRS1;CD80;PTEN;PIK3CD;IRS2;FGF1;CASP9;FGF5;AKT2;AKT3;JAK2;IL6R;PDGFRB;PDGFRA;CHUK;PRKCE;FRS2;PRKCA;EREG;RNF41;ERBB2IP;CREB1;AKT1S1;KIT;IL6ST;RAF1;SOS1;HBEGF;PHLPP2;CUL5;PDE1B;SRC;PDE1A;PDGFB;ITPR2;PIK3R3;PIK3R2;ADCY1;PIK3R1;FOXO3;ADCY7;ADCY6;EGFR;FOXO1;NRAS;ERBB3;ERBB4;ADRBK1;CD19;PRKAR2A;MAPK1;FYN;RICTOR;PLCG1;MAPK3;YES1;PTPN11;FGF17;TNRC6C;KITLG;AGO4;AGO1;CAMK4;FGF19;FGF18;CD28;MDM…
Downstream signaling of activated FGFR	2.50218e-05	0.003318	GSK3B;CDKN1A;IRS1;CD80;PTEN;PIK3CD;IRS2;FGF1;CASP9;FGF5;AKT2;AKT3;JAK2;IL6R;PDGFRB;PDGFRA;CHUK;PRKCE;FRS2;PRKCA;EREG;CREB1;AKT1S1;KIT;IL6ST;RAF1;SOS1;HBEGF;PHLPP2;PDE1B;PDE1A;PDGFB;ITPR2;PIK3R3;PIK3R2;ADCY1;PIK3R1;FOXO3;ADCY7;ADCY6;EGFR;FOXO1;NRAS;ERBB3;ERBB4;ADRBK1;CD19;PRKAR2A;MAPK1;FYN;RICTOR;PLCG1;MAPK3;PTPN11;FGF17;TNRC6C;KITLG;AGO4;AGO1;CAMK4;FGF19;FGF18;CD28;MDM2;CALM1;FGFR3;TNRC6A;FGFR1;T…
DAP12 signaling	2.54881e-05	0.003318	GSK3B;CDKN1A;IRS1;CD80;PTEN;PIK3CD;IRS2;TREM2;FGF1;CASP9;FGF5;AKT2;GRAP2;AKT3;JAK2;IL6R;PDGFRB;VAV3;PDGFRA;CHUK;SYK;PRKCE;FRS2;PRKCA;EREG;VAV2;CREB1;AKT1S1;KIT;IL6ST;RAF1;SOS1;HBEGF;PHLPP2;PDE1B;PDE1A;PDGFB;ITPR2;PIK3R3;PIK3R2;ADCY1;PIK3R1;FOXO3;ADCY7;ADCY6;EGFR;FOXO1;NRAS;ERBB3;ERBB4;ADRBK1;CD19;PRKAR2A;MAPK1;FYN;RICTOR;PLCG1;MAPK3;PTPN11;FGF17;TNRC6C;KITLG;AGO4;AGO1;CAMK4;FGF19;FGF18;CD28;MDM2;…
Signaling by SCF-KIT	2.9136e-05	0.003318	GSK3B;PTPRU;CDKN1A;IRS1;CD80;PTEN;PIK3CD;IRS2;FGF1;CASP9;FGF5;AKT2;GRAP2;AKT3;JAK2;IL6R;PDGFRB;PDGFRA;CHUK;FRS2;PRKCA;GAB2;EREG;CREB1;AKT1S1;KIT;IL6ST;RAF1;SOS1;HBEGF;PHLPP2;SRC;PDGFB;PIK3R3;PIK3R2;PIK3R1;FOXO3;EGFR;FOXO1;NRAS;SOCS1;ERBB3;ERBB4;CD19;MAPK1;FYN;RICTOR;MAPK3;LYN;STAT5A;STAT5B;YES1;STAT3;PTPN11;FGF17;TNRC6C;KITLG;AGO4;AGO1;FGF19;FGF18;CD28;MDM2;FGFR3;TNRC6A;FGFR1;TNRC6B
Signaling by FGFR	2.98695e-05	0.003318	GSK3B;CDKN1A;IRS1;CD80;PTEN;PIK3CD;IRS2;FGF1;CASP9;FGF5;AKT2;AKT3;JAK2;IL6R;PDGFRB;PDGFRA;CHUK;PRKCE;FRS2;PRKCA;IL17RD;EREG;CREB1;AKT1S1;KIT;IL6ST;RAF1;SOS1;HBEGF;PHLPP2;PDE1B;SRC;PDE1A;PDGFB;ITPR2;PIK3R3;PIK3R2;ADCY1;PIK3R1;FOXO3;ADCY7;ADCY6;EGFR;FOXO1;PPP2CA;NRAS;ERBB3;ERBB4;ADRBK1;CD19;PRKAR2A;MAPK1;FYN;RICTOR;PLCG1;MAPK3;BRAF;PTPN11;FGF17;TNRC6C;KITLG;AGO4;AGO1;CAMK4;FGF19;FGF18;CD28;MDM2;CAL…
Signaling by Overexpressed Wild-Type EGFR in Cancer	6.2338e-05	0.00593547	GSK3B;CDKN1A;IRS1;CD80;PTEN;PIK3CD;IRS2;FGF1;CASP9;FGF5;AKT2;AKT3;JAK2;IL6R;AP2M1;PDGFRB;PDGFRA;CHUK;PRKCE;FRS2;PRKCA;EREG;CREB1;ADAM12;AKT1S1;KIT;ARHGEF7;IL6ST;RAF1;SOS1;STAM2;HBEGF;PHLPP2;PDE1B;SRC;PDE1A;PXN;PDGFB;ITPR2;PIK3R3;PIK3R2;ADCY1;PIK3R1;FOXO3;ADCY7;ADCY6;EGFR;FOXO1;NRAS;ERBB3;ERBB4;ADRBK1;CD19;PRKAR2A;MAPK1;FYN;RICTOR;PLCG1;EPS15;PAG1;MAPK3;PTPN11;FGF17;TNRC6C;KITLG;AGO4;AGO1;CAMK4;FG…
Signaling by EGFR	6.2338e-05	0.00593547	GSK3B;CDKN1A;IRS1;CD80;PTEN;PIK3CD;IRS2;FGF1;CASP9;FGF5;AKT2;AKT3;JAK2;IL6R;AP2M1;PDGFRB;PDGFRA;CHUK;PRKCE;FRS2;PRKCA;EREG;CREB1;ADAM12;AKT1S1;KIT;ARHGEF7;IL6ST;RAF1;SOS1;STAM2;HBEGF;PHLPP2;PDE1B;SRC;PDE1A;PXN;PDGFB;ITPR2;PIK3R3;PIK3R2;ADCY1;PIK3R1;FOXO3;ADCY7;ADCY6;EGFR;FOXO1;NRAS;ERBB3;ERBB4;ADRBK1;CD19;PRKAR2A;MAPK1;FYN;RICTOR;PLCG1;EPS15;PAG1;MAPK3;PTPN11;FGF17;TNRC6C;KITLG;AGO4;AGO1;CAMK4;FG…
Signaling by Ligand-Responsive EGFR Variants in Cancer	8.29728e-05	0.00650604	GSK3B;CDKN1A;IRS1;CD80;PTEN;PIK3CD;IRS2;FGF1;CASP9;FGF5;AKT2;AKT3;JAK2;IL6R;AP2M1;PDGFRB;PDGFRA;CHUK;PRKCE;FRS2;PRKCA;EREG;CREB1;ADAM12;AKT1S1;KIT;ARHGEF7;IL6ST;RAF1;SOS1;STAM2;HBEGF;PHLPP2;PDE1B;SRC;PDE1A;PXN;PDGFB;ITPR2;PIK3R3;PIK3R2;ADCY1;PIK3R1;FOXO3;ADCY7;ADCY6;EGFR;FOXO1;NRAS;ERBB3;ERBB4;ADRBK1;CD19;PRKAR2A;MAPK1;FYN;RICTOR;PLCG1;EPS15;PAG1;MAPK3;PTPN11;FGF17;TNRC6C;KITLG;AGO4;AGO1;CAMK4;FG…
Signaling by EGFR in Cancer	8.29728e-05	0.00650604	GSK3B;CDKN1A;IRS1;CD80;PTEN;PIK3CD;IRS2;FGF1;CASP9;FGF5;AKT2;AKT3;JAK2;IL6R;AP2M1;PDGFRB;PDGFRA;CHUK;PRKCE;FRS2;PRKCA;EREG;CREB1;ADAM12;AKT1S1;KIT;ARHGEF7;IL6ST;RAF1;SOS1;STAM2;HBEGF;PHLPP2;PDE1B;SRC;PDE1A;PXN;PDGFB;ITPR2;PIK3R3;PIK3R2;ADCY1;PIK3R1;FOXO3;ADCY7;ADCY6;EGFR;FOXO1;NRAS;ERBB3;ERBB4;ADRBK1;CD19;PRKAR2A;MAPK1;FYN;RICTOR;PLCG1;EPS15;PAG1;MAPK3;PTPN11;FGF17;TNRC6C;KITLG;AGO4;AGO1;CAMK4;FG…
Signaling by EGFRvIII in Cancer	8.29728e-05	0.00650604	GSK3B;CDKN1A;IRS1;CD80;PTEN;PIK3CD;IRS2;FGF1;CASP9;FGF5;AKT2;AKT3;JAK2;IL6R;AP2M1;PDGFRB;PDGFRA;CHUK;PRKCE;FRS2;PRKCA;EREG;CREB1;ADAM12;AKT1S1;KIT;ARHGEF7;IL6ST;RAF1;SOS1;STAM2;HBEGF;PHLPP2;PDE1B;SRC;PDE1A;PXN;PDGFB;ITPR2;PIK3R3;PIK3R2;ADCY1;PIK3R1;FOXO3;ADCY7;ADCY6;EGFR;FOXO1;NRAS;ERBB3;ERBB4;ADRBK1;CD19;PRKAR2A;MAPK1;FYN;RICTOR;PLCG1;EPS15;PAG1;MAPK3;PTPN11;FGF17;TNRC6C;KITLG;AGO4;AGO1;CAMK4;FG…
GAB1 signalosome	9.32747e-05	0.00690751	GSK3B;CDKN1A;IRS1;CD80;PTEN;PIK3CD;IRS2;FGF1;CASP9;FGF5;AKT2;AKT3;PDGFRB;PDGFRA;CHUK;FRS2;EREG;CREB1;AKT1S1;KIT;HBEGF;PHLPP2;SRC;PXN;PDGFB;PIK3R3;PIK3R2;PIK3R1;FOXO3;EGFR;FOXO1;ERBB3;ERBB4;CD19;FYN;RICTOR;PAG1;PTPN11;FGF17;TNRC6C;KITLG;AGO4;AGO1;FGF19;FGF18;CD28;MDM2;FGFR3;TNRC6A;FGFR1;TNRC6B
PI3K/AKT activation	0.000131869	0.00925168	GSK3B;CDKN1A;IRS1;CD80;PTEN;PIK3CD;IRS2;FGF1;CASP9;FGF5;AKT2;AKT3;PDGFRB;PDGFRA;CHUK;FRS2;NGF;RHOA;EREG;CREB1;AKT1S1;KIT;HBEGF;PHLPP2;PDGFB;PIK3R3;PIK3R2;PIK3R1;FOXO3;EGFR;FOXO1;ERBB3;ERBB4;CD19;FYN;RICTOR;PTPN11;FGF17;TNRC6C;KITLG;AGO4;AGO1;FGF19;FGF18;CD28;MDM2;FGFR3;TNRC6A;FGFR1;TNRC6B
Signalling to ERKs	0.000161911	0.0107914	RALA;RALB;SRC;CRKL;NRAS;MAPK1;PLCG1;JAK2;IL6R;RALGDS;MAPK3;KIDINS220;BRAF;FRS2;PTPN11;MAPK14;NGF;MAPK12;MAPK11;RIT1;RIT2;MAPKAPK3;MAPKAPK2;RAPGEF1;IL6ST;RAF1;SOS1;CRK
PI-3K cascade	0.000218416	0.0116335	PHLPP2;GSK3B;CDKN1A;IRS1;CD80;PDGFB;PTEN;PIK3CD;PIK3R3;IRS2;PIK3R2;PIK3R1;FGF1;FOXO3;EGFR;FOXO1;CASP9;FGF5;ERBB3;ERBB4;AKT2;CD19;AKT3;FYN;RICTOR;PDGFRB;PDGFRA;CHUK;FRS2;PTPN11;EREG;FGF17;TNRC6C;KITLG;CREB1;AGO4;AGO1;FGF19;AKT1S1;FGF18;KIT;CD28;MDM2;FGFR3;TNRC6A;FGFR1;HBEGF;TNRC6B
PI3K events in ERBB2 signaling	0.000218416	0.0116335	PHLPP2;GSK3B;CDKN1A;IRS1;CD80;PDGFB;PTEN;PIK3CD;PIK3R3;IRS2;PIK3R2;PIK3R1;FGF1;FOXO3;EGFR;FOXO1;CASP9;FGF5;ERBB3;ERBB4;AKT2;CD19;AKT3;FYN;RICTOR;PDGFRB;PDGFRA;CHUK;FRS2;PTPN11;EREG;FGF17;TNRC6C;KITLG;CREB1;AGO4;AGO1;FGF19;AKT1S1;FGF18;KIT;CD28;MDM2;FGFR3;TNRC6A;FGFR1;HBEGF;TNRC6B
PI3K/AKT Signaling in Cancer	0.000218416	0.0116335	PHLPP2;GSK3B;CDKN1A;IRS1;CD80;PDGFB;PTEN;PIK3CD;PIK3R3;IRS2;PIK3R2;PIK3R1;FGF1;FOXO3;EGFR;FOXO1;CASP9;FGF5;ERBB3;ERBB4;AKT2;CD19;AKT3;FYN;RICTOR;PDGFRB;PDGFRA;CHUK;FRS2;PTPN11;EREG;FGF17;TNRC6C;KITLG;CREB1;AGO4;AGO1;FGF19;AKT1S1;FGF18;KIT;CD28;MDM2;FGFR3;TNRC6A;FGFR1;HBEGF;TNRC6B
PI3K events in ERBB4 signaling	0.000218416	0.0116335	PHLPP2;GSK3B;CDKN1A;IRS1;CD80;PDGFB;PTEN;PIK3CD;PIK3R3;IRS2;PIK3R2;PIK3R1;FGF1;FOXO3;EGFR;FOXO1;CASP9;FGF5;ERBB3;ERBB4;AKT2;CD19;AKT3;FYN;RICTOR;PDGFRB;PDGFRA;CHUK;FRS2;PTPN11;EREG;FGF17;TNRC6C;KITLG;CREB1;AGO4;AGO1;FGF19;AKT1S1;FGF18;KIT;CD28;MDM2;FGFR3;TNRC6A;FGFR1;HBEGF;TNRC6B
PIP3 activates AKT signaling	0.000218416	0.0116335	PHLPP2;GSK3B;CDKN1A;IRS1;CD80;PDGFB;PTEN;PIK3CD;PIK3R3;IRS2;PIK3R2;PIK3R1;FGF1;FOXO3;EGFR;FOXO1;CASP9;FGF5;ERBB3;ERBB4;AKT2;CD19;AKT3;FYN;RICTOR;PDGFRB;PDGFRA;CHUK;FRS2;PTPN11;EREG;FGF17;TNRC6C;KITLG;CREB1;AGO4;AGO1;FGF19;AKT1S1;FGF18;KIT;CD28;MDM2;FGFR3;TNRC6A;FGFR1;HBEGF;TNRC6B
DAP12 interactions	0.00022691	0.0116335	GSK3B;CDKN1A;IRS1;CD80;PTEN;PIK3CD;IRS2;TREM2;FGF1;CASP9;FGF5;AKT2;GRAP2;AKT3;JAK2;IL6R;PDGFRB;VAV3;PDGFRA;CHUK;SYK;PRKCE;FRS2;PRKCA;EREG;VAV2;CREB1;AKT1S1;KIT;IL6ST;RAF1;SOS1;HBEGF;PHLPP2;PDE1B;PDE1A;PDGFB;ITPR2;PIK3R3;PIK3R2;ADCY1;PIK3R1;FOXO3;ADCY7;ADCY6;EGFR;FOXO1;NRAS;ERBB3;ERBB4;ADRBK1;CD19;PRKAR2A;MAPK1;FYN;RICTOR;PLCG1;MAPK3;PTPN11;FGF17;TNRC6C;KITLG;AGO4;AGO1;CAMK4;FGF19;FGF18;CD28;MDM2;…
Constitutive PI3K/AKT Signaling in Cancer	0.000400908	0.0191816	GSK3B;CDKN1A;IRS1;CD80;PDGFB;PTEN;PIK3CD;PIK3R3;IRS2;PIK3R2;PIK3R1;FGF1;FOXO3;EGFR;FOXO1;CASP9;FGF5;ERBB3;ERBB4;AKT2;CD19;AKT3;FYN;RICTOR;PDGFRB;PDGFRA;CHUK;FRS2;PTPN11;EREG;FGF17;KITLG;CREB1;FGF19;AKT1S1;FGF18;KIT;CD28;MDM2;FGFR3;FGFR1;HBEGF
Fc epsilon receptor (FCERI) signaling	0.000402915	0.0191816	GSK3B;ITK;CDKN1A;IRS1;CD80;PTEN;PIK3CD;IRS2;FGF1;CASP9;FGF5;IKBKB;PPP3CA;AKT2;GRAP2;AKT3;IKBKG;JAK2;IL6R;MAP3K7;PDGFRB;VAV3;MAP2K4;PDGFRA;CHUK;SYK;FRS2;GAB2;EREG;VAV2;CREB1;TRAF6;AKT1S1;KIT;IL6ST;RAF1;SOS1;HBEGF;PHLPP2;PDGFB;ITPR2;PIK3R3;PIK3R2;PIK3R1;FOXO3;RASGRP1;EGFR;FOXO1;MAPK8;NRAS;PAK1;PPP3R1;ERBB3;ERBB4;CD19;MAPK1;FYN;RICTOR;PLCG1;MAP2K7;PAK3;MAPK3;LYN;MAP3K1;NFATC3;NFATC2;PTPN11;FGF17;TNR…
L1CAM interactions	0.000978274	0.0449669	NRP1;SPTBN4;CNTNAP1;SRC;ITGB3;EGFR;RPS6KA3;PAK1;ALCAM;RPS6KA2;MAPK1;SCN7A;NCAM1;SCN5A;EPHB2;SCN3B;SCN3A;AP2M1;MAPK3;SCN1A;SPTBN2;ITGA2;CSNK2A2;RDX;MSN;ANK2;L1CAM;ANK1;SPTB;VAV2;DNM3;NFASC;DLG3;KIAA1598;SCN8A;DCX;KCNQ3;NUMB;CNTN2;ITGA5;SCN2A;SCN4B;FGFR1;SCN2B

## Sheet: Significant pathways (AvsC) 
KEGG	WikiPathway	Reactome
Pathways	p-vlaue	Adjusted p-value	Genes
mapk signaling pathway	3.44209e-05	0.00616134	ATF2;ZAK;FGF1;ELK1;FGF2;CRKL;ELK4;FGF5;RPS6KA4;RPS6KA3;FGF7;RPS6KA6;RPS6KA5;FGF9;AKT2;RPS6KA2;AKT3;RPS6KA1;AKT1;PRKACA;MAP3K7;PRKACB;MAP3K4;MAP3K5;MAP2K3;PDGFRB;PRKCG;MAP2K4;PDGFRA;MAP2K1;MEF2C;IL1R1;CACNA2D1;PRKCA;CACNA2D4;MAPK8IP3;CDC25B;MAPK8IP1;CACNB1;CACNB2;CACNB3;CACNB4;MAPKAPK3;MAPKAPK2;RAF1;TP53;MAX;CACNA1B;PDGFB;CACNA1A;PDGFA;CACNA1C;PLA2G5;NLK;PLA2G6;RASGRP2;STK4;CACNA1E;RASGRP1;CACNA1G…
axon guidance	0.000301959	0.0270253	ROBO2;SEMA5A;GSK3B;NRP1;SEMA5B;RND1;ROBO1;PPP3CA;PPP3CB;RGS3;DPYSL5;CFL2;DPYSL2;CFL1;RAC2;RAC3;PLXNC1;RAC1;EPHB2;HRAS;EPHB4;EPHB3;NCK1;EPHA5;EPHA4;EPHA7;ARHGEF12;SEMA6A;UNC5A;EPHA8;UNC5B;SEMA6D;UNC5C;UNC5D;RHOA;MET;EPHA3;NFAT5;SEMA7A;ROCK1;SEMA3C;ROCK2;SEMA3D;GNAI3;SEMA3G;CXCR4;SEMA3E;SEMA3F;EFNA5;NTN1;GNAI1;GNAI2;CDC42;EFNB2;EFNB1;ABLIM1;NRAS;PAK1;PPP3R1;EFNB3;PPP3R2;ABLIM3;ABL1;PAK7;PLXNA2;SLIT…
PodNet: protein-protein interactions in the podocyte(Mus musculus)	4.14657e-06	0.00166278	SPARC;SLC4A1;F11R;RBPJ;ACTB;RABGEF1;DAG1;KDR;AKT1;FAM65A;PRKACA;SYNPO;PRKACB;PRKCI;CXADR;PRKCE;PRKCA;ACTN4;DICER1;HSPG2;MAPK8IP3;CD2AP;PARD3;TLN2;EZR;TLN1;GNE;IGSF5;EPAS1;IQGAP1;PIK3R1;APH1A;EPB41L5;NCSTN;APH1B;PLCG1;SPTBN1;ATG5;VASP;YES1;JUP;INSR;NFATC3;BRAF;PARVA;CGN;NR2F2;PTK2;EXT1;VANGL1;OCLN;MC1R;VANGL2;SNAI1;GRB2;DDR1;ROBO2;CLIC5;NRP1;CDKN1A;CDKN1B;PTPRO;TCF21;ROBO1;PPP3CA;UCHL1;MAP1LC3A;RA…
Insulin Signaling(Mus musculus)	2.27414e-05	0.00455965	IRS1;INPPL1;CBLB;ELK1;IGF1R;RPS6KA4;RPS6KA3;RPS6KA6;RPS6KA5;AKT2;KIF5B;RPS6KA2;RPS6KA1;GRB10;AKT1;ENPP1;MAP3K9;MAP3K4;MAP3K5;MAP2K3;MAP2K4;MAP2K1;PRKCI;PRKCH;PRKCB;PRKCD;PRKCA;TSC1;INPP4A;PRKCQ;RAF1;SHC2;SHC1;STXBP4;STXBP1;PIK3R3;PIK3R1;FOXO3;FOXO1;SOCS3;SOCS1;KIF3A;EIF4EBP1;MAP2K7;EGR1;JUN;XBP1;INSR;EHD1;EHD2;RHEB;MAP3K10;GRB2;MAP3K13;MAP3K11;MAP3K12;GSK3B;SNAP25;ARF1;SNAP23;PTEN;SLC2A1;PIK3CD;P…
Insulin Signaling(Homo sapiens)	4.38564e-05	0.00586215	IRS1;INPPL1;CBLB;IRS2;ELK1;IGF1R;RPS6KA4;RPS6KA3;RPS6KA6;RPS6KA5;AKT2;KIF5B;RPS6KA2;RPS6KA1;GRB10;AKT1;ENPP1;MAP3K9;MAP3K7;MAP3K4;MAP3K5;MAP2K3;MAP2K4;MAP2K1;PRKCI;PRKCH;PRKCB;PRKCD;PRKCA;TSC1;INPP4A;PRKCQ;RAF1;SHC2;SHC1;STXBP4;STXBP1;PIK3R3;PIK3R1;FOXO3;FOXO1;SOCS3;SOCS1;KIF3A;EIF4EBP1;MAP2K7;EGR1;JUN;XBP1;INSR;EHD1;EHD2;RHEB;MAP3K10;GRB2;MAP3K13;MAP3K11;MAP3K12;GSK3B;SNAP25;ARF1;GSK3A;SNAP23;PT…
BDNF signaling pathway(Homo sapiens)	9.75834e-05	0.00854159	CYFIP1;CRTC1;IRS1;IRS2;ELK1;GRIP1;RPS6KA3;RPS6KA5;CDH2;DPYSL2;CFL1;RPS6KA1;AKT1;SIRPA;MEF2A;MAP2K1;MEF2C;CSNK2A1;PRKCD;FRS2;FRS3;TIAM1;RAF1;GRIA1;SHC4;GRIA2;SHC2;SHC1;PIK3R1;FOXO3;BCL2L11;RAP1A;EIF4EBP1;PLCG1;GRIA3;STAT5A;EGR1;NGFR;STAT5B;EGR2;JUN;BDNF;EIF2S2;GRIN2B;NFKB1;NFATC4;DLG1;ALPL;GRB2;GABRB3;GSK3B;DOCK3;RASGRF1;YBX1;CASP3;RAC1;JAK2;HRAS;NCK1;VAV3;KSR1;PDPK1;RHOG;SYN1;VAV2;CREB1;TRAF6;MAP…
EGF/EGFR Signaling Pathway(Homo sapiens)	0.000106504	0.00854159	ATF1;USP6NL;ERRFI1;SH3GL3;INPPL1;PEBP1;CBLB;ELK1;CRKL;ELK4;RPS6KA3;GJA1;RPS6KA5;RPS6KA2;CFL1;RPS6KA1;GRB10;AKT1;AP2M1;MAP3K4;SH3GL2;MEF2A;PIAS3;MAP2K1;MEF2C;PRKCI;RALBP1;PRKCB;PRKCD;PRKCA;STAMBP;RAF1;STAM2;SHC1;SH2D2A;STXBP1;TWIST1;FOXO4;IQGAP1;PIK3R1;PLD1;FOXO1;PLD2;ATXN2;RAP1A;INPP5D;ABL1;EIF4EBP1;PLCG1;RALGDS;STAT5A;STAT5B;JUN;JUND;CAV2;IQSEC1;BRAF;STAM;PTK2;SYNJ1;SP1;GRB2;RAB5A;PTPRR;PTEN;AP2…
MAPK signaling pathway(Mus musculus)	0.000227047	0.0149265	ATF2;ZAK;ELK1;CRKL;RPS6KA3;AKT2;AKT3;AKT1;PRKACA;MAP3K4;MAP3K5;PDGFRB;PRKCG;MAP2K4;MAP2K1;MEF2C;PRKCH;IL1R1;PRKCB;PRKCD;MAPK8IP3;CDC25B;MAPKAPK2;RAF1;TP53;MAX;PDGFB;PLA2G5;NLK;RASGRP1;RAP1B;PPP3R1;PPP3R2;RAP1A;MAP2K7;JUN;TGFB2;JUND;BDNF;TGFB3;BRAF;NFKB1;NR4A1;PPP5C;NF1;GRB2;TAB2;TAB1;MAP3K13;MAP3K11;MAP3K12;PTPRR;ARRB1;ARRB2;CASP9;IKBKB;PPP3CA;PPP3CB;CASP8;DUSP10;CASP3;CASP1;RAC2;CASP2;IKBKG;RAC1…
MAPK Signaling Pathway(Homo sapiens)	0.000260562	0.0149265	ATF2;ZAK;ELK1;CRKL;RPS6KA3;RPS6KA5;AKT2;AKT3;AKT1;PRKACA;MAP3K7;MAP3K4;MAP3K5;MAP2K3;PDGFRB;PRKCG;MAP2K4;MAP2K1;MEF2C;PRKCH;IL1R1;PRKCB;PRKCD;MAPK8IP3;CDC25B;MAPKAPK2;RAF1;TP53;MAX;PDGFB;PLA2G5;NLK;RASGRP1;RAP1B;PPP3R1;PPP3R2;RAP1A;MAP2K7;JUN;TGFB2;JUND;BDNF;TGFB3;SH2D1A;BRAF;NFKB1;NR4A1;PPP5C;NF1;GRB2;TAB2;TAB1;MAP3K13;MAP3K11;FGFR1;MAP3K12;PTPRR;RASGRF2;ARRB1;ARRB2;CASP9;IKBKB;PPP3CA;PPP3CB;CAS…
Calcium Regulation in the Cardiac Cell(Homo sapiens)	0.00112887	0.0440769	CHRM3;CHRM1;SLC8A1;RGS4;RGS5;GJA1;RGS2;RGS3;GJA3;GJA5;GJA4;PRKACA;PRKACB;RGS6;PRKCG;PRKCH;PRKCB;PRKCE;PRKCD;ATP1B3;PRKCA;ATP1B2;ATP1B1;CACNB1;CACNB3;ADCY9;PRKAR1A;PRKCQ;PRKD1;CACNA1B;ITPR1;CACNA1A;ITPR2;ITPR3;CACNA1C;CACNA1E;GJC1;GJC2;GRK5;PRKAR2B;PRKAR2A;GRK6;SFN;CACNA1S;GNG12;GNAO1;PKIB;GJB2;GJB1;GJB3;GNAQ;GNB2;PKIA;GJB5;GNB1;GNAS;GNB4;GNB3;CALM3;CALR;GNB5;CALM1;CALM2;YWHAE;RYR2;YWHAB;ATP2A3;AT…
Regulation of Actin Cytoskeleton(Homo sapiens)	0.00117049	0.0440769	CYFIP2;CHRM3;NCKAP1;CHRM1;FGF1;FGF2;ACTB;ARHGAP35;ACTG1;MYLK;FGF5;FGF7;FGF9;CFL2;CFL1;PIP4K2A;PIP4K2B;PIP4K2C;PDGFRB;PDGFRA;MAP2K1;F2R;MYL1;EZR;PFN1;RAF1;VCL;PXN;PDGFB;PDGFA;PIK3R3;IQGAP1;PIK3R1;PIK3R5;SLC9A1;PIP5K1A;PIP5K1C;MYH10;RDX;FN1;MSN;BRAF;ARPC5;GNG12;SSH2;SSH3;PTK2;SSH1;FGF17;FGF18;FGFR4;FGF12;FGFR3;FGF11;FGFR2;FGFR1;BRK1;PIK3CD;PIK3CB;PIK3C2A;PIK3CG;PIK3C2B;PIP5KL1;BDKRB2;RAC2;RAC3;RAC1…
B Cell Receptor Signaling Pathway(Homo sapiens)	0.00120162	0.0440769	ATF2;GSK3B;GSK3A;CD81;ELK1;ETS1;PIK3CG;CRKL;IKBKB;RPS6KA1;RAC2;AKT1;IKBKG;RAC1;HRAS;MAP3K7;GTF2I;NCK1;KLF11;CR2;MAP2K1;MEF2C;SYK;PDPK1;PRKCB;PRKCD;GAB1;GAB2;VAV2;LAT2;CREB1;IRF4;RAPGEF1;RAF1;SOS1;CRK;MAX;SHC1;CAMK2A;DAPP1;PIK3R1;FOXO1;RELA;CDC42;MAPK9;MAPK8;INPP5D;SH3BP2;MAPK1;PIP5K1A;E2F3;FYN;PIP5K1C;PLCG1;MEF2D;MAPK4;LYN;PTPN18;JUN;NFATC3;NFATC2;BRAF;PTPN11;MAPK14;NFKB1;PTPRC;TEC;BCL6;REL;GRB2;…
Regulation of Actin Cytoskeleton(Mus musculus)	0.00127095	0.0440769	CYFIP2;CHRM3;NCKAP1;CHRM1;FGF1;FGF2;ACTB;ARHGAP35;ACTG1;MYLK;FGF5;FGF7;FGF9;CFL2;CFL1;PIP4K2A;PIP4K2B;PIP4K2C;PDGFRB;PDGFRA;MAP2K1;F2R;MYL1;EZR;PFN1;RAF1;VCL;PXN;PDGFB;PDGFA;PIK3R3;IQGAP1;PIK3R1;PIK3R5;SLC9A1;PIP5K1A;PIP5K1C;MYH10;RDX;FN1;MSN;BRAF;ARPC5;GNG12;SSH2;SSH3;PTK2;SSH1;FGF17;DIAPH1;DIAPH3;FGF18;FGFR4;FGF12;FGFR3;FGF11;FGFR2;FGFR1;BRK1;PIK3CD;PIK3CB;PIK3C2A;PIK3CG;PIK3C2B;PIP5KL1;BDKRB2;…
Calcium Regulation in the Cardiac Cell(Mus musculus)	0.00131901	0.0440769	CHRM3;CHRM1;SLC8A1;RGS4;RGS5;GJA1;RGS2;RGS3;GJA3;GJA5;GJA4;PRKACA;PRKACB;RGS6;PRKCG;PRKCH;PRKCB;PRKCE;PRKCD;ATP1B3;PRKCA;ATP1B2;ATP1B1;CACNB1;CACNB3;ADCY9;PRKAR1A;PRKCQ;PRKD1;CACNA1B;ITPR1;CACNA1A;ITPR2;ITPR3;CACNA1C;CACNA1E;GJC1;GJC2;GRK5;PRKAR2B;PRKAR2A;GRK6;SFN;CACNA1S;GNG12;GNAO1;PKIB;GJB2;GJB1;GJB3;GNAQ;GNB2;PKIA;GJB5;GNB1;GNAS;GNB4;GNB3;CALR;GNB5;YWHAE;RYR2;YWHAB;ATP2A3;ATP2A2;ADRA1D;ARRB1;…
EGFR1 Signaling Pathway(Mus musculus)	0.00150248	0.0463456	ATF1;USP6NL;ERRFI1;SH3GL3;CTNND1;PITPNA;INPPL1;PEBP1;CBLB;ELK1;CRKL;ELK4;RPS6KA3;GJA1;RPS6KA5;RPS6KA2;RPS6KA1;GRB10;AKT1;MAP3K4;SH3GL2;MAP2K3;MAP2K1;PRKCI;RALBP1;PRKCB;PRKCA;EEF1A1;PRKAR1A;HAT1;PRKD1;RAF1;SHC1;STXBP1;PXN;PIK3R3;PIK3R1;PLD1;FOXO1;PLD2;SOCS3;SOCS1;PLCG1;MAP2K7;RALGDS;STAT5A;STAT5B;JUN;JUND;SMAD3;CAV2;SP1;WNK1;GRB2;RAB5A;ARF4;PTPRR;HIP1;YWHAB;PIK3CD;AP2A1;PIK3CB;PIK3CG;PIK3C2B;CASP9…
Axon guidance	1.00304e-07	0.000138218	TRIO;ITSN1;PITPNA;ACTB;RPS6KA4;RPS6KA3;RPS6KA6;ALCAM;RPS6KA5;DPYSL5;DPYSL2;RPS6KA2;DPYSL3;RPS6KA1;KDR;EPHB2;EPHB4;SCN1B;EPHB3;SCN1A;EPHA5;EPHA4;EPHA7;CSNK2A1;UNC5A;EPHA8;UNC5B;ANK2;UNC5C;ANK3;UNC5D;ANK1;TIAM1;MYL6;KCNQ2;KCNQ3;PRKCQ;EZR;PFN1;TLN1;MYL9;EPHA3;PFN2;SPTBN4;EPHA10;SDC2;AGAP2;MYL12B;APH1A;NCSTN;APH1B;ST8SIA4;PIP5K1C;PLCG1;SCN3B;SCN3A;SPTBN1;SPTBN2;LYN;VASP;YES1;SIAH2;ST8SIA2;RDX;SIAH1;G…
Signalling by NGF	1.5888e-05	0.0109469	ATF1;TRIO;ITSN1;ELK1;CRKL;RPS6KA3;RPS6KA5;PPP2R1B;PPP2R1A;AKT2;RPS6KA2;AKT3;RPS6KA1;AKT1;PRKACA;PRKACB;MEF2A;PRKCG;MEF2C;PRKCI;PRKCE;PRKCD;FRS2;PRKCA;EREG;TIAM1;ADCY9;PRKAR1A;UBA52;ADCYAP1R1;PDE1C;PDE1B;MAPKAP1;PDGFB;PDGFA;PIK3R3;PIK3R1;APH1A;ABR;NCSTN;APH1B;PRKAR2B;CD19;PRKAR2A;PLCG1;RALGDS;NGFR;BRAF;NET1;AGO4;AGO1;CD28;GRB2;CALM1;CDKN1A;CDKN1B;AP2A1;PCSK6;PCSK5;IKBKB;AKAP13;RAC1;JAK2;HRAS;DUSP4…
NGF signalling via TRKA from the plasma membrane	3.76053e-05	0.0172733	ATF1;KLB;IRS1;CD80;IRS2;FGF1;ELK1;FGF2;CRKL;FGF5;RPS6KA3;FGF7;RPS6KA5;FGF9;PPP2R1B;PPP2R1A;AKT2;RPS6KA2;AKT3;RPS6KA1;AKT1;PRKACA;IL6R;PRKACB;AP2M1;SH3GL2;MEF2A;PDGFRB;PRKCG;PDGFRA;MAP2K1;MEF2C;PRKCE;PRKCD;FRS2;PRKCA;EREG;ADCYAP1;ADCY9;MAPKAPK3;PRKAR1A;MAPKAPK2;IL6ST;RAF1;ADCYAP1R1;SHC2;PDE1C;PDE1B;SHC1;MAPKAP1;ITPR1;PDGFB;ITPR2;PDGFA;PIK3R3;ITPR3;FOXO4;PIK3R1;FOXO3;FOXO1;RAP1A;PRKAR2B;CD19;PRKAR2…

## Sheet: Overlap signifcant pathways
Wikipathway												KEGG												Reactome

## Sheet: Complete pathways (AvsC, KEGG)
KEGG
Pathways	p-vlaue	Adjusted p-value	Genes
mapk signaling pathway	3.44209e-05	0.00616134	ATF2;ZAK;FGF1;ELK1;FGF2;CRKL;ELK4;FGF5;RPS6KA4;RPS6KA3;FGF7;RPS6KA6;RPS6KA5;FGF9;AKT2;RPS6KA2;AKT3;RPS6KA1;AKT1;PRKACA;MAP3K7;PRKACB;MAP3K4;MAP3K5;MAP2K3;PDGFRB;PRKCG;MAP2K4;PDGFRA;MAP2K1;MEF2C;IL1R1;CACNA2D1;PRKCA;CACNA2D4;MAPK8IP3;CDC25B;MAPK8IP1;CACNB1;CACNB2;CACNB3;CACNB4;MAPKAPK3;MAPKAPK2;RAF1;TP53;MAX;CACNA1B;PDGFB;CACNA1A;PDGFA;CACNA1C;PLA2G5;NLK;PLA2G6;RASGRP2;STK4;CACNA1E;RASGRP1;CACNA1G…
axon guidance	0.000301959	0.0270253	ROBO2;SEMA5A;GSK3B;NRP1;SEMA5B;RND1;ROBO1;PPP3CA;PPP3CB;RGS3;DPYSL5;CFL2;DPYSL2;CFL1;RAC2;RAC3;PLXNC1;RAC1;EPHB2;HRAS;EPHB4;EPHB3;NCK1;EPHA5;EPHA4;EPHA7;ARHGEF12;SEMA6A;UNC5A;EPHA8;UNC5B;SEMA6D;UNC5C;UNC5D;RHOA;MET;EPHA3;NFAT5;SEMA7A;ROCK1;SEMA3C;ROCK2;SEMA3D;GNAI3;SEMA3G;CXCR4;SEMA3E;SEMA3F;EFNA5;NTN1;GNAI1;GNAI2;CDC42;EFNB2;EFNB1;ABLIM1;NRAS;PAK1;PPP3R1;EFNB3;PPP3R2;ABLIM3;ABL1;PAK7;PLXNA2;SLIT…
erbb signaling pathway	0.000924071	0.0551362	GSK3B;CDKN1A;CDKN1B;PIK3CD;CBLB;PIK3CB;ELK1;PIK3CG;CRKL;AKT2;AKT3;AKT1;HRAS;NCK1;PRKCG;MAP2K4;MAP2K1;GAB1;NRG1;PRKCA;NRG2;EREG;NRG3;RAF1;SOS1;CRK;SOS2;HBEGF;CAMK2B;SHC4;CAMK2D;SHC2;SHC1;SRC;CAMK2A;PIK3R3;TGFA;PIK3R1;EGFR;PIK3R5;MAPK9;MAPK8;NRAS;PAK1;ERBB3;ERBB4;ABL1;EIF4EBP1;PAK7;ABL2;MAPK1;PAK6;PLCG1;MAP2K7;PAK3;CAMK2G;PAK2;MAPK3;PAK4;STAT5A;STAT5B;JUN;BRAF;PTK2;MAPK10;RPS6KB1;GRB2;KRAS
focal adhesion	0.00124396	0.0556673	MYLK2;TNC;ELK1;ACTB;ACTG1;CRKL;IGF1R;MYLK;PPP1CB;PPP1CC;CCND2;CCND1;AKT2;AKT3;KDR;AKT1;TNR;PDGFRB;PRKCG;PDGFRA;MAP2K1;PRKCA;ACTN4;PGF;COL4A1;COL4A4;COL4A6;TLN2;RAF1;TLN1;MYL9;VCL;SHC4;SHC2;SHC1;PXN;PDGFB;PDGFA;PIK3R3;PIK3R1;PIK3R5;RAP1B;RAP1A;PDGFD;PDGFC;PIP5K1C;VASP;JUN;CAV2;FN1;BRAF;PARVA;PTK2;DIAPH1;COL5A1;ITGA10;COL5A2;BCL2;GRB2;GSK3B;FLT1;ITGB5;LAMC3;ITGB3;PTEN;PIK3CD;LAMC1;PIK3CB;ARHGAP5;PI…
long term potentiation	0.00186271	0.066685	GRM1;PPP1CB;PPP1CC;PPP3CA;RPS6KA3;GRM5;PPP3CB;RPS6KA6;RPS6KA2;RPS6KA1;PRKACA;HRAS;PRKACB;PRKCG;MAP2K1;PPP1R12A;PRKCA;PLCB3;PLCB4;PLCB1;RAF1;PLCB2;RAPGEF3;CAMK2B;GRIA1;GRIA2;CAMK2D;CAMK2A;ITPR1;ITPR2;ITPR3;PRKX;ADCY1;CACNA1C;RAP1B;GRIN2A;NRAS;PPP3R1;PPP3R2;RAP1A;MAPK1;CAMK2G;MAPK3;CREBBP;BRAF;GRIN2B;GRIN1;GRIN2D;PPP1R1A;CAMK4;GNAQ;CALM3;KRAS;CALM1;CALM2
glioma	0.00375504	0.112025	RB1;CDKN1A;PTEN;PIK3CD;PIK3CB;PIK3CG;IGF1R;CCND1;AKT2;AKT3;AKT1;HRAS;PDGFRB;PRKCG;PDGFRA;MAP2K1;PRKCA;RAF1;SOS1;SOS2;TP53;CAMK2B;SHC4;CAMK2D;SHC2;SHC1;CAMK2A;PDGFB;PDGFA;PIK3R3;TGFA;PIK3R1;EGFR;PIK3R5;NRAS;E2F1;E2F2;MAPK1;E2F3;PLCG1;CAMK2G;MAPK3;BRAF;CDK6;MDM2;CALM3;GRB2;KRAS;CALM1;CALM2
chronic myeloid leukemia	0.00502174	0.114237	RB1;CDKN1A;CDKN1B;PIK3CD;CBLB;PIK3CB;PIK3CG;CRKL;IKBKB;CCND1;AKT2;AKT3;AKT1;IKBKG;HRAS;MAP2K1;GAB2;TGFBR1;RUNX1;TGFBR2;BCR;RAF1;SOS1;CRK;SOS2;TP53;SHC4;HDAC2;SHC2;SHC1;PIK3R3;PIK3R1;ACVR1B;RELA;PIK3R5;NRAS;ACVR1C;ABL1;E2F1;E2F2;MAPK1;E2F3;MAPK3;STAT5A;STAT5B;SMAD4;TGFB2;SMAD3;TGFB3;BRAF;PTPN11;NFKB1;CDK6;MDM2;GRB2;KRAS;BCL2L1
regulation of actin cytoskeleton	0.00510556	0.114237	CYFIP2;CHRM3;CYFIP1;MYLK2;NCKAP1;CHRM1;ARPC5L;FGF1;FGF2;CRKL;MYLK;FGF5;PPP1CB;PPP1CC;FGF7;FGF9;CFL2;CFL1;PIP4K2A;PIP4K2B;PIP4K2C;PDGFRB;PDGFRA;MAP2K1;F2R;ACTN4;TIAM1;EZR;PFN1;RAF1;MYL9;VCL;PFN2;PXN;PDGFB;PDGFA;PIK3R3;IQGAP1;PIK3R1;IQGAP3;PIK3R5;SLC9A1;PIP5K1A;PIP5K1C;MYH10;RDX;FN1;MSN;BRAF;ARPC5;GNG12;SSH2;SSH3;PTK2;SSH1;FGF17;DIAPH1;DIAPH2;DIAPH3;ITGA10;FGF18;FGFR4;FGF12;FGFR3;FGF11;FGFR2;FGFR1;…
renal cell carcinoma	0.00577024	0.114764	SLC2A1;PIK3CD;PIK3CB;ETS1;PIK3CG;CRKL;AKT2;AKT3;AKT1;RAC1;HRAS;MAP2K1;GAB1;ARNT;PGF;RAPGEF1;RAF1;SOS1;CRK;MET;SOS2;EPAS1;CUL2;PDGFB;PIK3R3;TGFA;PIK3R1;PIK3R5;CDC42;RAP1B;NRAS;PAK1;RAP1A;PAK7;MAPK1;PAK6;TCEB1;VHL;PAK3;PAK2;MAPK3;PAK4;EGLN1;ARNT2;CREBBP;EGLN3;JUN;TGFB2;TGFB3;BRAF;PTPN11;GRB2;KRAS
gnrh signaling pathway	0.00741564	0.121358	ELK1;GNRHR;PRKACA;HRAS;PRKACB;MAP3K4;MAP2K3;MAP2K4;MAP2K1;PLA2G12A;MMP2;PRKCD;PRKCA;MMP14;PLCB3;ADCY9;PLCB4;PLCB1;RAF1;SOS1;PLCB2;SOS2;HBEGF;CAMK2B;CAMK2D;SRC;CAMK2A;ITPR1;ADCY3;ITPR2;ADCY2;ITPR3;PRKX;ADCY1;CACNA1C;PLA2G5;PLA2G6;PLD1;ADCY7;EGFR;ADCY5;PLD2;CDC42;MAPK9;MAPK8;NRAS;MAPK1;CACNA1S;MAP2K7;CAMK2G;MAPK3;MAP3K2;PLA2G2F;MAP3K3;JUN;MAP3K1;MAPK14;MAPK12;MAPK13;MAPK10;MAPK11;GNAQ;GNAS;CALM3;GR…
colorectal cancer	0.00754815	0.121358	GSK3B;PIK3CD;FZD10;PIK3CB;PIK3CG;IGF1R;CASP9;CCND1;AKT2;CASP3;AKT3;RAC2;AKT1;RAC3;RAC1;APC2;PDGFRB;PDGFRA;MAP2K1;AXIN2;TGFBR1;TGFBR2;BIRC5;RAF1;SOS1;MET;SOS2;TP53;TCF7;PIK3R3;PIK3R1;ACVR1B;EGFR;PIK3R5;MAPK9;MAPK8;ACVR1C;DVL3;MAPK1;RALGDS;MAPK3;FZD1;TCF7L2;FZD3;JUN;SMAD4;TCF7L1;TGFB2;SMAD3;FZD5;FZD4;TGFB3;FZD7;FZD6;BRAF;MAPK10;APC;BCL2;BAX;GRB2;KRAS
pancreatic cancer	0.00899678	0.121358	RB1;PIK3CD;PIK3CB;PIK3CG;CASP9;IKBKB;CCND1;AKT2;AKT3;RAC2;AKT1;RAC3;IKBKG;RAC1;MAP2K1;RALBP1;PGF;TGFBR1;TGFBR2;RAF1;TP53;ARHGEF6;RALA;PIK3R3;TGFA;PIK3R1;ACVR1B;PLD1;EGFR;RELA;PIK3R5;CDC42;MAPK9;MAPK8;ACVR1C;E2F1;E2F2;MAPK1;E2F3;RALGDS;MAPK3;SMAD4;TGFB2;SMAD3;STAT1;TGFB3;STAT3;BRAF;NFKB1;MAPK10;CDK6;RAD51;KRAS;BCL2L1
non small cell lung cancer	0.00921756	0.121358	RB1;PIK3CD;PIK3R3;TGFA;PIK3CB;PIK3R1;FOXO3;STK4;EGFR;PIK3CG;PIK3R5;CASP9;RXRB;NRAS;RASSF1;RXRA;CCND1;AKT2;RASSF5;AKT3;E2F1;AKT1;E2F2;MAPK1;E2F3;PLCG1;HRAS;RXRG;MAPK3;PRKCG;MAP2K1;PDPK1;BRAF;PRKCA;CDK6;RARB;GRB2;KRAS;RAF1;SOS1;SOS2;TP53
adherens junction	0.00949172	0.121358	CTNND1;WASL;ACTB;ACTG1;IGF1R;RAC2;RAC3;RAC1;ACP1;MAP3K7;CSNK2A1;LMO7;ACTN4;RHOA;TGFBR1;TGFBR2;PARD3;MET;SSX2IP;VCL;SRC;TCF7;IQGAP1;ACVR1B;NLK;MLLT4;EGFR;CDC42;ACVR1C;MAPK1;CTNNA3;FYN;WASF2;WASF3;MAPK3;PTPN1;TCF7L2;CREBBP;SMAD4;TCF7L1;SMAD3;YES1;INSR;SORBS1;BAIAP2;TJP1;PTPRB;SNAI1;SNAI2;PTPN6;PVRL4;PVRL3;PVRL2;PVRL1;FGFR1
vegf signaling pathway	0.0125707	0.15001	PIK3CD;PIK3CB;PIK3CG;CASP9;PPP3CA;PPP3CB;AKT2;AKT3;KDR;RAC2;AKT1;RAC3;RAC1;HRAS;PRKCG;MAP2K1;PLA2G12A;SPHK1;PRKCA;MAPKAPK3;MAPKAPK2;RAF1;NFAT5;SHC2;SRC;SH2D2A;PXN;PIK3R3;PIK3R1;PLA2G5;PLA2G6;PTGS2;PIK3R5;CDC42;NRAS;PPP3R1;PPP3R2;MAPK1;PLCG1;MAPK3;PLA2G2F;NFATC3;NFATC2;MAPK14;MAPK12;PTK2;MAPK13;NFATC4;MAPK11;KRAS
long term depression	0.0165344	0.176417	GUCY1B3;PPP2R2A;GRM1;IGF1R;GRM5;PPP2R1B;PPP2R1A;PRKG2;NOS1;HRAS;PRKG1;GUCY1A3;PRKCG;GUCY1A2;GRID2;MAP2K1;PLA2G12A;PRKCA;PLCB3;PLCB4;PLCB1;RAF1;PLCB2;GRIA1;GRIA2;NPR1;GNAI3;ITPR1;CACNA1A;ITPR2;ITPR3;PLA2G5;PLA2G6;CRHR1;GNAI1;GNAI2;GNA13;PPP2CA;NRAS;GNA12;MAPK1;GRIA3;MAPK3;LYN;PLA2G2F;BRAF;GNAO1;PPP2R2C;PPP2R2B;GNAQ;GNAS;KRAS
melanogenesis	0.0180241	0.176417	GSK3B;WNT2B;FZD10;EDNRB;CREB3L2;PRKACA;HRAS;PRKACB;PRKCG;EDN1;MAP2K1;WNT5A;WNT9B;MITF;PRKCA;PLCB3;ADCY9;CREB1;PLCB4;KIT;PLCB1;RAF1;PLCB2;CAMK2B;CAMK2D;CAMK2A;TCF7;GNAI3;ADCY3;ADCY2;PRKX;ADCY1;ADCY7;GNAI1;ADCY5;GNAI2;WNT6;NRAS;WNT11;DVL3;MAPK1;CAMK2G;WNT2;WNT3;MAPK3;FZD1;TCF7L2;CREBBP;FZD3;TCF7L1;WNT10A;FZD5;FZD4;WNT3A;FZD7;WNT7B;FZD6;WNT7A;GNAO1;KITLG;MC1R;GNAQ;GNAS;CALM3;KRAS;CALM1;CALM2
prostate cancer	0.0186277	0.176417	RB1;GSK3B;CDKN1A;CDKN1B;PTEN;PIK3CD;PIK3CB;PIK3CG;IGF1R;CASP9;IKBKB;CCND1;AKT2;AKT3;CREB3L2;AKT1;IKBKG;HRAS;PDGFRB;PDGFRA;MAP2K1;PDPK1;AR;CREB1;CCNE1;RAF1;SOS1;SOS2;TP53;CREB5;TCF7;PDGFB;PDGFA;PIK3R3;TGFA;KLK3;PIK3R1;EGFR;FOXO1;RELA;PIK3R5;NRAS;E2F1;E2F2;MAPK1;E2F3;MAPK3;TCF7L2;CREBBP;TCF7L1;BRAF;NFKB1;CDK2;BCL2;MDM2;GRB2;KRAS;FGFR2;FGFR1
phosphatidylinositol signaling system	0.0187258	0.176417	DGKG;DGKE;DGKD;DGKB;INPPL1;PTEN;PIK3CD;PIK3CB;PIK3C2A;PIK3CG;PIK3C2B;IMPA1;PIP4K2A;PIP4K2B;PIP4K2C;PRKCG;ITPK1;OCRL;PRKCA;DGKZ;INPP4A;ITPKB;PLCB3;PLCB4;DGKQ;ITPKA;PLCB1;PLCB2;DGKI;DGKH;CDS1;ITPR1;ITPR2;PIK3R3;ITPR3;PIK3R1;PIK3R5;INPP5B;INPP5A;INPP5D;PIP5K1A;PIP5K1C;PLCG1;CDIPT;SYNJ2;SYNJ1;CALM3;CALM1;PLCD3;CALM2;CDS2
small cell lung cancer	0.0209528	0.179991	RB1;CDKN1B;LAMC3;PTEN;PIK3CD;LAMC1;PIK3CB;PIK3CG;CASP9;IKBKB;CCND1;AKT2;AKT3;AKT1;ITGAV;IKBKG;NOS1;SKP2;PIAS3;APAF1;ITGA3;ITGA2;TRAF1;PIAS2;TRAF4;CCNE1;COL4A1;TRAF3;COL4A4;TRAF6;COL4A6;RARB;ITGA6;TP53;BIRC2;LAMA1;MAX;LAMA4;PIK3R3;PIK3R1;PTGS2;RELA;PIK3R5;RXRB;RXRA;E2F1;E2F2;E2F3;RXRG;CDKN2B;FN1;LAMB1;NFKB1;PTK2;CDK6;CDK2;BCL2;BCL2L1
calcium signaling pathway	0.0211163	0.179991	CHRM3;MYLK2;OXTR;CHRM1;HTR4;SLC8A1;MYLK;SLC8A2;CYSLTR1;EDNRA;CYSLTR2;EDNRB;HTR7;PRKACA;PRKACB;PDGFRB;PRKCG;PDGFRA;LHCGR;F2R;PHKA1;PRKCA;PHKA2;ADCY9;VDAC3;VDAC1;PPID;PTGFR;PDE1C;PDE1B;CHRNA7;CACNA1B;ITPR1;CACNA1A;ITPR2;ITPR3;CACNA1C;CACNA1E;CACNA1G;CACNA1I;GRIN2A;HRH1;PPP3R1;PPP3R2;CACNA1S;PLCG1;NTSR1;GRIN2D;GNAL;GNAQ;GNAS;CALM3;CALM1;CALM2;RYR2;ATP2A3;ATP2A2;HTR2C;ADRA1D;HTR2A;GRM1;RYR3;PPP3CA;GR…
acute myeloid leukemia	0.0288767	0.223883	CEBPA;TCF7;PIK3CD;PIK3CB;PIK3CG;RELA;IKBKB;NRAS;CCND1;AKT2;AKT3;EIF4EBP1;PIM1;AKT1;MAPK1;IKBKG;HRAS;MAPK3;RUNX1T1;STAT5A;TCF7L2;MAP2K1;TCF7L1;JUP;ZBTB16;STAT3;BRAF;NFKB1;PML;RUNX1;RPS6KB1;KIT;GRB2;KRAS;RAF1;SOS1;SOS2;PPARD
tight junction	0.0290821	0.223883	RAB3B;ZAK;PTEN;PPP2R2A;CLDN2;F11R;CLDN1;ACTB;ACTG1;CLDN22;PPP2R1B;PPP2R4;PPP2R1A;AKT2;AKT3;AKT1;HRAS;MAGI1;PRKCG;PRKCI;PRKCH;CSNK2A1;MAGI3;PRKCE;MAGI2;PRKCD;CASK;RRAS2;PRKCA;ACTN4;ASH1L;RHOA;CLDN11;CLDN6;CLDN5;MYH1;MYH2;MRAS;CTTN;CLDN8;PARD3;CLDN7;CLDN19;CLDN18;MYH9;PRKCQ;CLDN16;MYH4;MYL9;IGSF5;EPB41;SRC;GNAI3;PARD6G;MLLT4;GNAI1;GNAI2;CDC42;PPP2CA;NRAS;PARD6B;EPB41L1;EPB41L2;CTNNA3;MPDZ;MYH10;JAM…
type ii diabetes mellitus	0.0300179	0.223883	IRS1;CACNA1B;CACNA1A;PIK3CD;PIK3R3;SLC2A2;IRS2;CACNA1C;PIK3CB;PIK3R1;SLC2A4;CACNA1E;PIK3CG;CACNA1G;PIK3R5;IKBKB;MAPK9;SOCS3;MAPK8;SOCS1;MAPK1;SOCS4;MAPK3;KCNJ11;PKLR;INSR;PRKCE;ADIPOQ;PRKCD;PDX1;GCK;MAPK10
fc epsilon ri signaling pathway	0.034018	0.243569	PIK3CD;PIK3CB;PIK3CG;AKT2;AKT3;RAC2;AKT1;RAC3;RAC1;HRAS;PDK1;MAP2K3;VAV3;MAP2K4;MAP2K1;PLA2G12A;SYK;PRKCE;PRKCD;PRKCA;GAB2;VAV2;RAF1;SOS1;SOS2;PIK3R3;PIK3R1;PLA2G5;PLA2G6;PIK3R5;MAPK9;MAPK8;NRAS;INPP5D;MAPK1;FYN;PLCG1;MAP2K7;MAPK3;LYN;PLA2G2F;MAPK14;MAPK12;MAPK13;MAPK10;IL3;MAPK11;GRB2;KRAS;LAT
snare interactions in vesicular transport	0.0400691	0.27586	SNAP25;STX12;STX17;STX16;GOSR2;GOSR1;SNAP23;STX11;STX6;VTI1A;STX5;STX3;STX2;SNAP29;YKT6;VTI1B;STX8;STX7;BET1L;VAMP7;VAMP1;TSNARE1;VAMP4;VAMP5;VAMP2;BET1;VAMP3
melanoma	0.0481537	0.319241	RB1;CDKN1A;PDGFB;PTEN;PDGFA;PIK3CD;PIK3R3;PIK3CB;PIK3R1;FGF1;FGF2;EGFR;PIK3CG;IGF1R;PIK3R5;FGF5;FGF7;NRAS;CCND1;FGF9;AKT2;PDGFD;AKT3;PDGFC;E2F1;AKT1;E2F2;MAPK1;E2F3;HRAS;MAPK3;PDGFRB;PDGFRA;MAP2K1;BRAF;MITF;FGF17;CDK6;FGF18;MDM2;KRAS;RAF1;FGF12;MET;TP53;FGF11;FGFR1
